# Supplementary material for: Islands as a crossroad of evolutionary lineages: A case study of Centaurea sect. Centaurea (Compositae) from Sardinia (Mediterranean Basin)
Source: PLoS One. 2020 Feb 7;15(2):e0228776. doi: 10.1371/journal.pone.0228776 (PMC7006937; doi:10.1371/journal.pone.0228776)
Supplement: S1 Appendix — (TXT) [file pone.0228776.s003.txt]

[ITS Matrix for BI tree and Splitstree network]

#NEXUS

BEGIN DATA;
DIMENSIONS ntax=85 NCHAR=636;
FORMAT MISSING=N DATATYPE=DNA GAP=-;
MATRIX
C.emigrantis		TCGAAGCCTGCACAGCAGAACGACCCGTGAACATGTAATCACAACCGGGTGTCGTGGGA-TTGGGTGTGAGCCTTAGCCCyGCGATGCTCGCCGGCATGgGTTCAAGGTGCCTATCyCTCTAGGCATCGTGGATGTTTTGTCGGCACAAAAACAAAACCCCGGCACGGCATGTGCCAAGGAAAACAAAACTCAAGAAGGGTGCGTCTCGTGTTGCCCCGTTTTCGGTGTGCATGCGGGTCGCGGCCTCTCATTAACCATAAACGACTCTCGGCAACGGATATCTCGGCTCACGCATCGATGAAGAACGTAGCAAAATGCGATACTTGGTGTGAATTGCAGAATCCCGTGAACCATCGAGTTTTTGAACGCAAGTTGCGCCCGAAGCCATTCGGCCGAGGGCACGTCTGCCTGGGCGTCACGCATCGCGTCGCCCCAGACCATGCTCCCCCAGAGGGATGTTTGGTTTGGGACGGAGACTGGCCTCCCGTGCCCATGGTGCGGTTGGCCTAAAAAGGAGTCCCCTTTGGCGGAyGCACGGCTAGTGGTGGTTGTCAAGACCTTCGTATCGAGCCGTGGTGATGCTAGGGAGTTGCTCTCTAAAGACCCTAACGTGTCGTCTTACGACGATGCTTCGA
C.subtilis		TCGAAGCCTGCACAGCAGAACGACCCGTGAACATGTAATCACAACCGGGTGTCGTGGGA-TTGGGTGCGAGCCTTAGCCCTGCGATGCTCGCCGGCGTGCGTTCAAGGTGCCTATCTAT--AGGCATCGTGGATGTTTTGTCGGCACAAAAACAAAACCCCGGCACGGCATGTKCCAAGGAAAACAAAACTCAAGAAGGGTGCGTCTCGTGTTGCCCCGTTTTCGGTGTGCATGCGGGTCGCGGCCTCTCATTAACCATAAACGACTCTCGGCAACGGATATCTCGGCTCACGCATCGATGAAGAACGTAGCAAAATGCGATACTTGGTGTGAATTGCAGAATCCCGTGAACCATCGAGTTTTTGAACGCAAGTTGCGCCCGAAGCCATTCGGCCGAGGGCACGTCTGCCTGGGCGTCACGCATCGCGTCGCCCCAGACCATGCTCCCCCAGAGGGACGTTTGGTTTGGGACGGAGACTGGCCTCCCGTGCCCATGGTGCGGTTGGCCTAAAAAGGAGTCCCCTTTGGCGGACGCACGGCTAGTGGTGGTTGTCAAGACCTTCGTATCGAGCCGTGGTGATGCTAGGGAGTTGCTCTCTAAAGACCCTAACGTGTCGTCTTACGACGATGCTTCGA
C.xforsythiana_1	TCGAAGCCTGCACAGCAGAACGACCCGTGAACATGTAATCACAACCGGGTGTCGTGGGGGTCGGGTGCGAGCCTTAGCCCTGCGATGCTCGCCGGCATGCGTTCAAGGTGGCTTTCTCT--AGTCATCGTGGACGTTCCGTCGGCACAAAAACAAAACCCCGGCACGGCATGTGCCAAGGAAAACAAAAATCAAGAAGGGTGCGTCTCGTGTTGCCCCGTTTTCGGTGTGCATGCGGGTCGTGGCCTCTCATTAACCATAAACGACTCTCGGCAACGGATATCTCGGCTCACGCATCGATGAAGAACGTAGCAAAATGCGATACTTGGTGTGAATTGCAGAATCCCGTGAACCATCGAGTTTTTGAACGCAAGTTGCGCCCGAAGCCATTTGGCCGAGGGCACGTCTGCCTGGGCGTCACGCATCGCGTCGCCCCATACCATGCTCCCCCATAGGGACGTTTGGTCTGGGACGGAGACTGGCCTCCCGTGCCGATGGTGCGGTTGGCCTAAAAAGGAGTCCCCTTTGGCGGACGCACGGCTAGTGGTGGTTGTCAAGACCTTCGTATCGAGCCGTGGTGACGCTAGGGAGTTGCTCTCTAAAGACCCTAACGTGTCGTCTTACGACGATGCTTCGA
C.xforsythiana_2con	TCGAAGCCTGCACAGCAGAACGACCCGTGAACATGTAATCACAACCGGGTGTCGTGGGGGTCGGGTGCGAGCCTTAGCCCTGCGATGCTCGCCGGCATGCGTTCAAGGTGGCTTTCTCT--AGTCATCGTGGACGTTCCGTCGGCACAAAAACAAAACCCCGGCACGGCATGTGCCAAGGAAAACAAAAATCAAGAAGGGTGCGTCTCGTGTTGCCCCGTTTTCGGTGTGCATGCGGGTCGTGGCCTCTCATTAACCATAAACGACTCTCGGCAACGGATATCTCGGCTCACGCATCGATGAAGAACGTAGCAAAATGCGATACTTGGTGTGAATTGCAGAATCCCGTGAACCATCGAGTTTTTGAACGCAAGTTGCGCCCGAAGCCATTTGGCCGAGGGCACGTCTGCCTGGGCGTCACGCATCGCGTCGCCCCATACCATGCTCCCCCATAGGGACGTTTGGTCTGGGACGGAGACTGGCCTCCCGTGCCGATGGTGCGGTTGGCCTAAAAAGGAGTCCCCTTTGGCGGACGCACGGCTAGTGGTGGTTGTCAAGACCTTCGTATCGAGCCGTGGTGATGCTAGGGAGTCGCTCTCTAAAGACCCTAACGTGTCGTCTTACGACGATGCTTCGA
C.filiformis_TAV_12con	TCGAAGCCTGCACAGCAGAACGACCCGTGAaCATGTAATCACAACCGGGTGTCGTGGGGGTCGGGTGCGAGCcTTAGCCCTGCGATGCTCGCCGGCATGCGTTCAAGGTGGCTTTCTCT--AGTCATCGTGGACGTTCCGTCGGCACAAAAACAAAACCCCGGCACGGCATGTGCCAAGGAAAACAAAAATCAAGAAGGGTGCGTCTCGTGTTGCCCCGTTTTCGGTGTGCATGCGGGTCGTGGCCTCTCATTAACCATAAACGACTCTCGGCAACGGATATCTCGGCTCACGCATCGATGAAGAACGTAGCAAAATGCGATACTTGGTGTGAATTGCAGAATCCCGTGAACCATCGAGTTTTTGAACGCAAGTTGCGCCCGAAGCCATTTGGCCGAGGGCACGTCTGCCTGGGCGTCACGCATCGCGTCGCCCCATACCATGCTCCCCCATAGGGACGTTTGGTCTGGGACGGAGACTGGCCTCCCGTGCCGATGGTGCGGTTGGCCTAAAAAGGAGTCCCCTTTGGCGGACGCACGGCTAGTGGTGGTTGTCAAGACCTTCGTATCGAGCCGTGGTGATGCTAGGGAGTCGCTCTCTAAAGACCCTAACGTGTCGTCTTACGACGATGCTTCGA
C.filiformis_FIG_11	TCGAAGCCTGCACAGCAGAACGACCCGTGAACATGTAATCACAACCGGGTGTCGTGGGGGTCGGGTGCGAGCCTTAGCCCTGCGATGCTCGCCGGCATGCGTTCAAGGTGGCTTTCTCT--AGTCATCGTGGACGTTCCGTCGGCACAAAAACAAAACCCCGGCACGGCATGTGCCAAGGAAAACAAAAATCAAGAAGGGTGCGTCTCGTGTTGCCCCGTTTTCGGTGTGCATGCGGGTCGTGGCCTCTCATTAACCATAAACGACTCTCGGCAACGGATATCTCGGCTCACGCATCGATGAAGAACGTAGCAAAATGCGATACTTGGTGTGAATTGCAGAATCCCGTGAACCATCGAGTTTTTGAACGCAAGTTGCGCCCGAAGCCATTTGGCCGAGGGCACGTCTGCCTGGGCGTCACGCATCGCGTCGCCCCATACCATGCTCCCCCATAGGGACGTTTGGTCTGGGACGGAGACTGGCCTCCCGTGCCGATGGTGCGGTTGGCCTAAAAAGGAGTCCCCTTTGGCGGACGCACGGCTAGTGGTGGTTGTCAAGACCTTCGTATCGAGCCGTGGTGATGCTAGGGAGTCGCTCTCTAAAGACCCTAACGTGTCGTCTTACGACGATGCTTCGA
C.filiformis_OLM_22	TCGAAGCCTGCACAGCAGAACGACCCGTGAACATGTAATCACAACCGGGTGTCGTGGGGGTCGGGTGCGAGCCTTAGCCCTGCGATGCTCGCCGGCATGCGTTCAAGGTGGCTTTCTCT--AGTCATCGTGGACGTTCCGTCGGCACAAAAACAAAACCCCGGCACGGCATGTGCCAAGGAAAACAAAAATCAAGAAGGGTGCGTCTCGTGTTGCCCCGTTTTCGGTGTGCATGCGGGTCGTGGCCTCTCATTAACCATAAACGACTCTCGGCAACGGATATCTCGGCTCACGCATCGATGAAGAACGTAGCAAAATGCGATACTTGGTGTGAATTGCAGAATCCCGTGAACCATCGAGTTTTTGAACGCAAGTTGCGCCCGAAGCCATTTGGCCGAGGGCACGTCTGCCTGGGCGTCACGCATCGCGTCGCCCCATACCATGCTCCCCCATAGGGACGTTTGGTCTGGGACGGAGACTGGCCTCCCGTGCCGATGGTGCGGTTGGCCTAAAAAGGAGTCCCCTTTGGCGGACGCACGGCTAGTGGTGGTTGTCAAGACCTTCGTATCGAGCCGTGGTGATGCTAGGGAGTCGCTCTCTAAAGACCCTAACGTGTCGTCTTACGACGATGCTTCGA
C.filiformis_CAR_12	TCGAAGCCTGCACAGCAGAACGACCCGTGAACATGTAATCACAACCGGGTGTCGTGGGGGTCGGGTGCGAGCCTTAGCCCTGCGATGCTCGCCGGCATGCGTTCAAGGTGGCTTTCTCT--AGTCATCGTGGACGTTCCGTCGGCACAAAA-CAAAACCCCGGCACGGCATGTGCCAAGGAAAACAAAAATCAAGAAGGGTGCGTCTCGTGTTGCCCCGTTTTCGGTGTGCATGCGGGTCGTGGCCTCTCATTAACCATAAACGACTCTCGGCAACGGATATCTCGGCTCACGCATCGATGAAGAACGTAGCAAAATGCGATACTTGGTGTGAATTGCAGAATCCCGTGAACCATCGAGTTTTTGAACGCAAGTTGCGCCCGAAGCCATTCGGCCGAGGGCACGTCTGCCTGGGCGTCACGCATCGCGTCGCCCCATACCATGCTCCCCCATAGGGACGTTTGGTCTGGGACGGAGACTGGCCTCCCGTGCCGATGGTGCGGTTGGCCTAAAAAGGAGTCCCCTTTGGCGGACGCACGGCTAGTGGTGGTTGTCAAGACCTTCGTATCGAGCCGTGGTGATGCTAGGGAGTCGCTCTCTAAAGACCCTAACGTGTCGTCTTACGACGATGCTTCGA
C.filiformis_CAR_2	TCGAAGCCTGCACAGCAGAACGACCCGTGAACATGTAATCACAACCGGGTGTCGTGGGGGTCGGGTGCGAGCCTTAGCCCTGCGATGCTCGCCGGCATGCGTTCAAGGTGGCTTTCTCT--AGTCATCGTGGACGTTCCGTCGGCACAAAAACAAAACCCCGGCACGGCATGTGCCAAGGAAAACAAAAATCAAGAAGGGTGCGTCTCGTGTTGCCCCGTTTTCGGTGTGCATGCGGGTCGTGGCCTCTCATTAACCATAAACGACTCTCGGCAACGGATATCTCGGCTCACGCATCGATGAAGAACGTAGCAAAATGCGATACTTGGTGTGAATTGCAGAATCCCGTGAACCATCGAGTTTTTGAACGCAAGTTGCGCCCGAAGCCATTTGGCCGAGGGCACGTCTGCCTGGGCGTCACGCATCGCGTCGCCCCATACCATGCTCCCCCATAGGGACGTTTGGTCTGGGACGGAGACTGGCCTCCCGTGCCGATGGTGCGGTTGGCCTAAAAAGGAGTCCCCTTTGGCGGACGCACGGCTAGTGGTGGTTGTCAAGACCTTCGTATCGAGCCGTGGTGATGCTAGGGAGTCGCTCTCTAAAGACCCTAACGTGTCGTCTTACGACGATGCTTCGA
C.filiformis_OL_41	TCGAAGCCTGCACAGCAGAACGACCCGTGAACATGTAATCACAACCGGGTGTCGTGGGGGTCGGGTGCGAGCCTTAGCCCTGCGATGCTCGCCGGCATGCGTTCAAGGTGGCTTTCTCT--AGTCATCGTGGACGTTCCGTCGGCACAAAAACAAAACCCCGGCACGGCATGTGCCAAGGAAAACAAAAATCAAGAAGGGTGCGTCTCGTGTTGCCCCGTTTTCGGTGTGCATGCGGGTCGTGGCCTCTCATTAACCATAAACGACTCTCGGCAACGGATATCTCGGCTCACGCATCGATGAAGAACGTAGCAAAATGCGATACTTGGTGTGAATTGCAGAATCCCGTGAACCATCGAGTTTTTGAACGCAAGTTGCGCCCGAAGCCATTTGGCCGAGGGCACGTCTGCCTGGGCGTCACGCATCGCGTCGCCCCATACCATGCTCCCCCATAGGGACGTTTGGTCTGGGACGGAGACTGGCCTCCCGTGCCGATGGTGCGGTTGGCCTAAAAAGGAGTCCCCTTTGGCGGACGCACGGCTAGTGGTGGTTGTCAAGACCTTCGTATCGAGCCGTGGTGATGCTAGGGAGTTGCTCTCTAAAGACCCTAACGTGTCGTCTTACGACGATGCTTCGA
C.deusta_MAT_1		NNNNNNNNNNNNNNNNAGAACGACCCGTGAACATGTAATCACAACCGGGTGTCGTGGGG-TCGGGTGCGAGCCTTAGCCCTGCGATGCTCGTCGGCATGCGTTCAAGTTGCCTATCTCT--AGGCATCGTGGACGTTCTGTCGGCACAAAAACAAAACCCCGGCACGGCATGTGCCAAGGAAAACAAAACTCAAGAAGGATGCGTCTCGTGTTGCCCCGTTTTCGGTGTGCATGCGGGTCGTGGCCTCTCATTAACCATAAACGACTCTCGGCAACGGATATCTCGGCTCACGCATCGATGAAGAACGTAGCAAAATGCGATACTTGGTGTGAATTGCAGAATCCCGTGAACCATCGAGTTTTTGAACGCAAGTTGCGCCCGAAGCCATTCGGCCGAGGGCACGTCTGCCTGGGCGTCACGCATCGCGTCGCCCCAGACCATGCTCCCCCATAGGGACATTTGGCCTGGGACGGAGACTGGCCTCCCGTGCCGATGGCGCGGTTGGCCTAAAAAGGAGTCCCCTTTGGCGGACGCACGGCTAGTGGTGGTTGTCAAGACCTTCGTATCGAGCCGTGGKGATGCTAGGGAGTCSCTCTCTAAAGACCCTAACGTGTCGTCTTACGACRATGCTTCGA
C.deusta_MAT_2		TCGAAGCCTGCACAGCAGAACGACCCGTGAACATGTAATCACAACCGGGTGTCGTGGGG-TCGGGTGCGAGCCTTAGCCCTGCGATGCTCGTCGGCATGCGTTCAAGTTGCCTATCTCT--AGGCATCGTGGACGTTCTGTCGGCACAAAAACAAAACCCCGGCACGGCATGTGCCAAGGAAAACAAAACTCAAGAAGGATGCGTCTCGTGTTGCCCCGTTTTCGGTGTGCATGCGGGTCGTGGCCTCTCATTAACCATAAACGACTCTCGGCAACGGATATCTCGGCTCACGCATCGATGAAGAACGTAGCAAAATGCGATACTTGGTGTGAATTGCAGAATCCCGTGAACCATCGAGTTTTTGAACGCAAGTTGCGCCCGAAGCCATTCGGCCGAGGGCACGTCTGCCTGGGCGTCACGCATCGCGTCGCCCCAGACCATGCTCCCCCATAGGGACATTTGGCCTGGGACGGAGACTGGCCTCCCGTGCCGATGGCGCGGTTGGCCTAAAAAGGAGTCCCCTTTGGCGGACGCACGGCTAGTGGTGGTTGTCAAGACCTTCGTATCGAGCCGTGGTGATGCTAGGGAGTCGCTCTCTAAAGACCCTAACGTGTCGTCTTACGACGATGCTTCGA
C.deusta_NOR		TCGAAGCCTGCACAGCAGAACGACCCGTGAACATGTAATCACAACCGGGTGTCGTGGGG-TCGGGTGCGAGCCTTAGCCCTGCGATGCTCGTCGGCATGCGTTCAAGTTGCCTATCTCT--AGGCATCGTGGACGTTCTGTCGGCACAAAAACAAAACCCCGGCACGGCATGTGCCAAGGAAAACAAAACTCAAGAAGGATGCGTCTCGTGTTGCCCCGTTTTCGGTGTGCATGCGGGTCGTGGCCTCTCATTAACCATAAACGACTCTCGGCAACGGATATCTCGGCTCACGCATCGATGAAGAACGTAGCAAAATGCGATACTTGGTGTGAATTGCAGAATCCCGTGAACCATCGAGTTTTTGAACGCAAGTTGCGCCCGAAGCCATTCGGCCGAGGGCACGTCTGCCTGGGCGTCACGCATCGCGTCGCCCCAGACCATGCTCCCCCATAGGGACATTTGGCCTGGGACGGAGACTGGCCTCCCGTGCCGATGGCGCGGTTGGCCTAAAAAGGAGTCCCCTTTGGCGGACGCACGGCTAGTGGTGGTTGTCAAGACCTTCGTATCGAGCCGTGGTGATGCTAGGGAGTCGCTCTCTAAAGACCCTAACGTGTCGTCTTACGACGATGCTTCGA
C.deusta_AMI		TCGAAGCCTGCACAGCAGAACGACCCGTGAACATGTAATCACAACCGGGTGTCGTGGGG-TCGGGTGCGAGCCTTAGCCCTGCGATGCTCGTCGGCATGCGTTCAAGTTGCCTATCTCT--AGGCATCGTGGACGTTCTGTCGGCACAAAAACAAAACCCCGGCACGGCATGTGCCAAGGAAAACAAAACTCAAGAAGGATGCGTCTCGTGTTGCCCCGTTTTCGGTGTGCATGCGGGTCGTGGCCTCTCATTAACCATAAACGACTCTCGGCAACGGATATCTCGGCTCACGCATCGATGAAGAACGTAGCAAAATGCGATACTTGGTGTGAATTGCAGAATCCCGTGAACCATCGAGTTTTTGAACGCAAGTTGCGCCCGAAGCCATTCGGCCGAGGGCACGTCTGCCTGGGCGTCACGCATCGCGTCGCCCCAGACCATGCTCCCCCATAGGGACATTTGGCCTGGGACGGAGACTGGCCTCCCGTGCCGATGGCGCGGTTGGCCTAAAAAGGAGTCCCCTTTGGCGGACGCACGGCTAGTGGTGGTTGTCAAGACCTTCGTATCGAGCCGTGGTGATGCTAGGGAGTCGCTCTCTAAAGACCCTAACGTGTCGTCTTACGACGATGCTTCGA
C.horrida_STR		TCGAAGCCTGCACAGCAGAACGACCCGTGAACATGTAATCACAACCGGGTGTCGTGGGG-TCGGGTGCGAGCCTTAGCCCTGCGATGCTCGTCGGCATGCGTTCAAGTTGCCTATCTCT--AGGCATCGTGGACGTTCTGTCGGCACAAAAACAAAACCCCGGCACGGCATGTGCCAAGGAAAACAAAACTCAAGAAGGATGCGTCTCGTGTTGCCCCGTTTTCGGTGTGCATGCGGGTCGTGTCCTCYCATTAACCATAAACGACTCTCGGCAACGGATATCTCGGCTCACGCATCGATGAAGAACGTAGCAAAATGCGATACTTGGTGTGAATTGCAGAATCCCGTGAACCATCGAGTTTTTGAACGCAAGTTGCGCCCGAAGCCATTCGGCCGAGGGCACGTCTGCCTGGGCGTCACGCATCGCGTCGCCCCAGACCATGCTCCCCCATAGGGACATTTGGCCTGGGACGGAGACTGGCCTCCCGTGCCGATGGCGCGGTTGGCCTAAAAAGGAGTCCCCTTTGGCGGACGCACGGCTAGTGGTGGTTGTCAAGACCTTCGTATCGAGCCGTGGTGACGCTAGGGAGTTGCTCTCTAAAGACCCTAACGTGTCGTCTTACGACGATGCTTCGA
C.horrida_FOR_1		TCGAAGCCTGCACAGCAGAACGACTCGTGAACATGTAATCACAACCGGGTGTCGTGGGG-TCGGGTGCGAGCCTTAGCCCTGCGATGCTCGTCGGCATGCGTTCAAGTTGCCTATCTCT--AGGCATCGTGGACGTTCTGTCGGCACAAAAACAAAACCCCGGCACGGCATGTGCCAAGGAAAACAAAACTCAAGAAGGATGCGTCTCGTGTTGCCCCGTTTTCGGTGTGCATGCGGGTCGTGGCCTCTCATTAACCATAAACGACTCTCGGCAACGGATATCTCGGCTCACGCATCGATGAAAAACGTAGCAAAATGCGATACTTGGTGTGAATTGCAGAATCCCGTGAACCATCGAGTTTTTGAACGCAAGTTGCGCCCGAAGCCGTTCGGCCGAGGGCACGTCTGCCTGGGCGTCACGCATCGCGTCGCCCCAGACCATGCTCCCCCATAGGGACATTTGGCCTGGGACGGAGACTGGCCTCCCGTGCCGATGGCGCGGTTGGCCTAAAAAGGAGTCCCCTTTGGCGGACGCACGGCTAGTGGTGGTTGTCAAGACCTTCGTATCGAGCCGTGGTGACGCTAGGGAGTTGCTCTCTAAAGACCCTAACGTGTCGTCTTACGACGATGCTTCGA
C.filiformis_CAR_11	TCGAAGCCTGCACAGCAGAACGACCCGTGAACAAGTAATCACAATCGGGTGTCGTGGGG-TCGGGTGCGAGCCTTAGCCTTGCGATGCTCGTCGGCATGCGTGCAAGTTGCCTATCTCT--AGGCGTCGTGGACGTTCTGTCGGCACAAAAACAAAACCCCGGCACGGCATGTGCCAAGGAAAACAAAACTCAAGAAGGATGCGTCTCGTGTTGCCCCGTTTTCGGTGTGCATGCGGGTCGTGGCCTCTCATTAACCATAAACGACTCTCGGCAACGGATATCTCGGCTCACGCATCGATGAAGAACGTAGCAAAATGCGATACTTGGTGTGAATTGCAGAATCCCGTGAACCATCGAGTTTTTGAACGCAAGTTGCGCCCGAAGCCGTTCGGCCGAGGGCACGTCTGCCTGGGCGTCACGCATCGCGTCGCCCCAGACCATGCTCCCCCATAGGGACATTTGGCCTGGGACGGAGACTGGCCTCCCGTGCCGATGGCGCGGTTGGCCTAAAAAGGAGTCCCCTTTGGCGGACGCACGGCTAGTGGTGGTTGTCAAGACCTTCGTATCGAGCCGTGTTGATGCTAGGGAGTCGCTCTTTAAAGACCCTAACGTGTCGTCTTACGACGATGCTTCGA
C.filiformis_OL_42	TCGAAGCCTGCACAGCAGAACGACCCGTGAACATGTAATCACAACCGGGTGTCGTGGGG-TCGGGTGCGAGCCTTAGCCTTGCGATGCTCGTCGGCATGCGTGCAAGTTGCCTATCTCT--AGGCATCGTGGACGTTCTGTCGGCACAAAAACAAAACCCCGGCACGGCATGTGCCAAGGAAAACAAACCTCAAGAAGGATGCGTCTCGTGTCGCCCCGTTTTCGGTGTGCATGCGGGTCGTGGCCTCTCATTAACCATAAACGACTCTCGGCAACGGATATCTCGGCTCACGCATCGATGAAGAACGTAGCAAAATGCGATACTTGGTGTGAATTGCAGAATCCCGTGAACCATCGAGTTTTTGAACGCAAGTTGCGCCCGAAGCCGTTCGGCCGAGGGCACGTCTGCCTGGGCGTCACGCATCGCGTCGCCCCAGACCATGCTCCCCCATAGGGACATTTGGCCTGGGACGGAGACTGGCCTCCCGTGCCGATGGTGCGGTTGGCCTAAAAAGGAGTCCCCTTTGGCGGACGCACGGCTAGTGGTGGTTGTCAAGACCTTCGTATCGAGCCGTGGTGATGCTAGGGAGTCGCTCTCTAAAGACCCTAACGTGTCGTCTTACGATGATGCTTCGA
C.horrida_DON_1		TCGAAGCCTGCACAGCAGAACGACCCGTGAACATGTAATCACAACCGGGTGTCGTGGGG-TCGGGTGCGAGCCTTAGCCCTGCGATGCTCGTCGGCATGCGTTCAAGTTGCCTATCTCT--AGGCATCGTGGACGTTCTGTCGGCACAAAAACAAAACCCCGGCACGGCATGTGCCAAGGAAAACAAAACTCAAGAAGGATGCGTCTCGTGTTGCCCCGTTTTCGGTGTGCATGCGGGTCGTGGCCTCTCATTAACCATAAACGACTCTCGGCAACGGATATCTCGGCTCACGCATCGATGAAGAACGTAGCAAAATGCGATACTTGGTGTGAATTGCAGAATCCCGTGAACCATCGAGTTTTTGAACGCAAGTTGCGCCCGAAGCCGTTCGGCCGAGGGCACGTCTGCCTGGGCGTCACGCATCGCGTCGCCCCAGACCATGCTCCCCCATAGGGACATTTGGCCTGGGACGGAGACTGGCCTCCCGTGCCGATGGCGCGGTTGGCCTAAAAAGGAGTCCCCTTCGGCGGACGCACGGCTAGTGGTGGTTGTCAAGACCTTCGTATCGAGCCGTGTTGACGCTAGGGAGTCGCTCTCTAAAGACCCTAACGTGTCGTCTTACGACGATGCTTCGA
C.horrida_FOR_2		TCGAAGCCTGCACAGCAGAACGACCCGTGAACATGTAATCACAACCGGGTGTCGTGGGG-TCGGGTGCGAGCCTTAGCCCTGCGATGCTCGTCGGCATGCGTTCAAGTTGCCTATCTCT--AGGCATCGTGGACGTTCTGTCGGCACAAAAACAAAACCCCGGCACGGCATGTGCCAAGGAAAACAAAACTCAAGAAGGATGCGTCTCGTGTTGCCCCGTTTTCGGTGTGCATGCGGGTCGTGTCCTCCCATTAACCATAAACGACTCTCGGCAACGGATATCTCGGCTCACGCATCGATGAAGAACGTAGCAAAATGCGATACTTGGTGTGAATTGCAGAATCCCGTGAACCATCGAGTTTTTGAACGCAAGTTGCGCCCGAAGCCATTCGGCCGAGGGCACGTCTGCCTGGGCGTCACGCATCGCGTCGCCCCAGACCATGCTCCCCCATAGGGACATTTGGCCTGGGACGGAGACTGGCCTCCCGTGCCGATGGCGCGGTTGGCCTAAAAAGGAGTCCCCTTTGGCGGACGCACGGCTAGTGGTGGTTGTCAAGACCTTCGTATCGAGCCGTGGTGACGCTAGGGAGTTGCTCTCTAAAGACCCTAACGTGTCGTCTTACGACGATGCTTCGA
C.horrida_FAL_con	TCGAAGCCTGCACAGCAGAACGACCCGTGAACATGTAATCACAACCGGGTGTCGTGGGG-TCGGGTGCGAGCCTTAGCCCTGCGATGCTCGTCGGCATGCGTTCAAGTTGCCTATCTCT--AGGCATCGTGGACGTTCTGTCGGCACAAAAACAAAACCCCGGCACGGCATGTGCCAAGGAAAACAAAACTCAAGAAGGATGCGTCTCGTGTTGCCCCGTTTTCGGTGTGCATGCGGGTCGTGTCCTCTCATTAACCATAAACGACTCTCGGCAACGGATATCTCGGCTCACGCATCGATGAAGAACGTAGCAAAATGCGATACTTGGTGTGAATTGCAGAATCCCGTGAACCATCGAGTTTTTGAACGCAAGTTGCGCCCGAAGCCATTCGGCCGAGGGCACGTCTGCCTGGGCGTCACGCATCGCGTCGCCCCAGACCATGCTCCCCCATAGGGACATTTGGCCTGGGACGGAGACTGGCCTCCCGTGCCGATGGCGCGGTTGGCCTAAAAAGGAGTCCCCTTTGGCGGACGCACGGCTAGTGGTGGTTGTCAAGACCTTCGTATCGAGCCGTGGTGACGCTAGGGAGTTGCTCTCTAAAGACCCTAACGTGTCGTCTTACGACGATGCTTCGA
C.horrida_DON_2		TCGAAGCCTGCACAGCAGAACGACCCGTGAACATGTAATCACAACCGGGTGTCGTGGGG-TCGGGTGCGAGCCTTAGCCCTGCGATGCTCGTCGGCATGCGTTCAAGTTGCCTATCTCT--AGGCATCGTGGACGTTCTGTCGGCACAAAAACAAAACCCCGGCACGGCATGTGCCAAGGAAAACAAAACTCAAGAAGGATGCGTCTCGTGTTGCCCCGTTTTCGGTGTGCATGCGGGTCGTGTCCTCTCATTAACCATAAACGACTCTCGGCAACGGATATCTCGGCTCACGCATCGATGAAGAACGTAGCAAAATGCGATACTTGGTGTGAATTGCAGAATCCCGTGAACCATCGAGTTTTTGAACGCAAGTTGCGCCCGAAGCCATTCGGCCGAGGGCACGTCTGCCTGGGCGTCACGCATCGCGTCGCCCCAGACCATGCTCCCCCATAGGGACATTTGGCCTGGGACGGAGACTGGCCTCCCGTGCCGATGGCGCGGTTGGCCTAAAAAGGAGTCCCCTTTGGCGGACGCACGGCTAGTGGTGGTTGTCAAGACCTTCGTATCGAGCCGTGGTGACGCTAGGGAGTTGCTCTCTAAAGACCCTAACGTGTCGTCTTACGACGATGCTTCGA
C.horrida_BAR_1		TCGAAGCCTGCACAGCAGAACGACCCGTGAACATGTAATCACAACCGGGTGTCGTGGGG-TCGGGTGCGAGCCTTAGCCCTGCGATGCTCGTCGGCATGCGTTCAAGTTGCCTATCTCT--AGGCATCGTGGACGTTCTATCGGCACAAAAACAAAACCCCGGCACGGCATGTGCCAAGGAAAACAAAACTCAAGAAGGATGCGTCTCGTGTTGCCCCGTTTTCGGTGTGCATGCGGGTCGTGTCCTCTCATTAACCATAAACGAGTCTCGGCAACGGATATCTCGGCTCACGCATCGATGAAGAACGTAGCAAAATGCGATACTTGGTGTGAATTGCAGAATCCCGTGAACCATCGAGTTTTTGAACGCAAGTTGCGCCCGAAGCCATTCGGCCGAGGGCACGTCTGCCTGGGCGTCACGCATCGCGTCGCCCCAGACCATGCTCCCCCATAGGGACATTTGGCCTGGGACGGAGACTGGCCTCCCGTGCCGATGGCGTGGTTGGCCTAAAAAGGAGTCCCCTTTGGCGGACGCACGGCTAGTGGTGGTTGTCAAGACCTTCGTATCGAGCCGTGGTGACGCTAGGGAGTTGCTCTCTAAAGACCCTAACGTGTCGTCTTACGACGATGCTTCGA
C.horrida_BAR_2con	TCGAAGCCTGCACAGCAGAACGACCCGTGAACATGTAATCACAACCGGGTGTCGTGGGG-TCGGGTGCGAGCCTTAGCCCTGCGATGCTCGTCGGCATGCGTTCAAGTTGCCTATCTCT--AGGCATCGTGGACGTTCTGTCGGCACAAAAACAAAACCCCGGCACGGCATGTGCCAAGGAAAACAAAACTCAAGAAGGATGCGTCTCGTGTTGCCCCGTTTTCGGTGTGCATGCGGGTCGTGTCCTCTCATTAACCATAAACGACTCTCGGCAACGGATATCTCGGCTCACGCATCGATGAAGAACGTAGCAAAATGCGATACTTGGTGTGAATTGCAGAATCCCGTGAACCATCGAGTTTTTGAACGCAAGTTGCGCCCGAAGCCATTCGGCCGAGGGCACGTCTGCCTGGGCGTCACGCATCGCGTCGCCCCAGACCATGCTCCCCCATAGGGACATTTGGCCTGGGACGGAGACTGGCCTCCCGTGCCGATGGCGCGGTTGGCCTAAAAAGGAGTCCCCTTTGGCGGACGCACGGCTAGTGGTGGTTGTCAAGACCTTCGTATCGAGCCGTGGTGACGCTAGGGAGTTGCTCTCTAAAGACCCTAACGTGTCGTCTTACGACGATGCTTCGA
C.horrida_LIO_1		TCGAAGCCTGCACAGCAGAACGACCCGTGAACATGTAATCACCACCGGGTGTCGTGGGG-TCGGGTGCGAGCCTTAGCCCTGCGATGCTCGTCGGCATGCGTTCAAGTTGCCTATCTCT--AGGCATCGTGGATGTTCTGTCGGCACAAAAACAAAACCCCGGCACGGCATGTGCCAAGGAAAACAAAACTCAAGAAGGATGCGTCTCGTGTTGCCCCGTTTTCGGTGTGCATGCGGGTCGTGTCCTCTCATTAACCATAAACGACTCTCGGCAACGGATATCTCGGCTCACGCATCGATGAAGAACGTAGCAAAATGCGATACTTGGTGTGAATTGCAGAATCCCGTGAACCATCGAGTTTTTGAACGCAAGTTGCGCCCTAAGCCATTCGGCCGAGGGCACGTCTGCCTGGGCGTCACGCATCGCGTCGCCCCAGACCATGCTCCCCCATAGGGACATTTGGCCTGGGACGGAGACTGGCCTCCCGTGCCGATGGCGCGGTTGGCCTAAAAAGGAGTCCCCTTTGGCGGACGCACGGCTAGTGGTGGTTGTCAAGACCTTCGTATCGAGCCGTGGTGACGCTAGGGAGTTGCTCTCTAAAGACCCTAACGTGTCGTCTTACGACGATGCTTCGA
C.horrida_LIO_2		TCGAAGCCTGCACAGCAGAACGACCCGTGAACATGTAATCACAACCGGGTGTCGTGGGG-TCGGGTGCGAGCCTTAGCCCTGCGATGCTCGTCGGCATGCGTTCAAGTTGCCTATCTCT--AGGCATCGTGGACGTTCTGTCGGCACAAAAACAAAACCCCGGCACGGCATGTGCCAAGGAAAACAAAACTCAAGAAGGATGCGTCTCGTGTTGCCCCGTTTTCGGTGTGCATGCGCGTCGTGTCCTCTCATTAACCATAAACGACTCTCGGCAACGGATATCTCGGCTCACGCATCGATGAAGAACGTAGCAAAATGCGATACTTGGTGTGAATTGCAGAATCCCGTGAACCATCGAGTTTTTGAACGCAAGTTGCGCCCGAAGCCATTCGGCCGAGGGCACGTCTGCCTGGGCGTCACGCATCGCGTCGCCCCAGACCATGCTCCCCCACAGGGACATTTGGCCTGGGACGGAGACTGGCCTCCCGTGCCGATGGCGTGGTTGGCCTAAAAAGGAGTCCCCTTTGGCGGACGCACGGCTAGTGGTGGTTGTCAAGACCTTCGTATCGAGCCGTGGTGACGCTAGGGAGTTGCTCTCTAAAGACCCTAACGTGTCGTCTTACGACGATGCTTCGA
C.horrida_TAV_1		TCGAAGCCTGCACAGCAGAACGACCCGTGAACATGTAATCACAACCGGGTGTCGTGGGG-TCGGGTGCGAGCCTTAGCCCTGCGATGCTCGTCGGCATGCGTTCAAGTTGCCTATCTCT--AGGCATCGTGGACGTTCTGTCGGCACAAAAACAAAACCCCGGCACGGCATGTGCCAAGGAAAACAAAACTCAAGAAGGATGCGTCTCGTGTTGCCCCGTTTTCGGTGTGCATGCGGGTCGTGTCCTCTCATTAACCATAAACGACTCTCGGCAACGGATATCTCGGCTCACGCATCGAtGAAGAACGTAGCAAAATGCGATACTTGGTGTGAATTGCAGAATCCCGTGAACCATCGAGTTTTTGAACGCAAGTTGCGCCCGAAGCCATTCGGCCGAGGGCACGTCTGCCTGGGCGTCACGCATCGCGTCGCCCCAGACCATGCTCCCCCATAGGGACATTTGGCCTGGGACGGAGACTGGCCTCCCGTGCCGATGGCGCGGTTGGCCTAAAAAGGAGTCCCCTTTGGCGGACGCACGGCTAGTGGTGGTTGTCAAGACCTTCGTATCGAGCCGTGGTGACGCTAGGGAGTTGCTCTCTAAAGACCCTAACGTGTCGTCTTACGACGATGCTTCGA
C.horrida_TAV_2		TCGAAGCCTGCACAGCAGAACGACCCGTGAACATGTAATCACAACCGGGTGTCGTGGGG-TCGGGTGCGAGCCTTAGCCCTGCGATGCTCGTCGGCATGCGTTCAAGTTGCCTATCTCT--AGGCATCGTGGACGTTCTGTCGGCACAAAAACAAAACCCCGGCACGGCATGTGCCAAGGAAAACAAAACTCAAGAAGGATGCGTCTCGTGTTGCCCCGTTTTCGGTGTGCATGCGGGTCGTGTCCTCTCATTAACCATAAACGACTCTCGGCAACGGATATCTCGGCTCACGCATCGATGAAGAACGTAGCAAAATGCGATACTTGGTGTGAATTGCAGAATCCCGTGAACCATCGAGTTTTTGAACGCAAGTTGCGCCCGAAGCCATTCGGCCGAGGGCACGTCTGCCTGGGCGTCACGCATCGCGTCGCCCCAGACCATGCTCCCCCATAGGGACATTTGGCCTGGGACGGAGACTGGCCTCCCGTGCCGATGGCGCGGTTGGCCTAAAAAGGAGTCCCCTTTGGCGGACGCACGGCTAGTGGTGGTTGTCAAGACCTTCGTATCGAGCCGTGGTGACGCTAGGGAGTTGCTCTCTAAAGACCCTAACGTGTCGTCTTACGACGATGCTTCGA
C.horrida_TAV_31	TCGAAGCCTGCACAGCAGAACGACCCGTGAACATGTAATCACAACCGGGTGTCGTGGGG-TCGGGTGCGAGCCTTAGCCCTGCGATGCTCGTCGGCATGCGTTCAAGTTGCCTATCTCT--AGGCATCGTGGACGCTCTGTCGGCACAAAAACAAAACCCCGGCACGGCATGTGCCAAGGAAAACAAAACTCAAGAAGGATGCGTCTCGTGTTGCCCCGTTTTCGGTGTGCATGCGGGTCGTGTCCTCTCATTAACCATAAACGACTCTCGGCAACGGATATCTCGGCTCACGCATCGATGAAGAACGTAGCAAAATGCGATACTTGGTTTGAATTGCAGAATCCCGTGAACCATCGAGTTTTTGAACGCAAGTTGCGCCCGAAGCCATTCGGCCGAGGGCACGTCTGCCTGGGCGTCACGCATCGCGTCGCCCCAGACCATGCTCCCCCATAGGGACATTTGGCCTGGGACGGAGACTGGCCTCCCGTGCCGATGGCGCGGTTGGCCTAAAAAGGAGTCCCCTTTGGCGGACGCACGGCTAGTGGTGGTTGTCAAGACCTTCGTATCGAGCCGTGGTGACGCTAGGGAGTCGCTCTCTAAAGACCCTAACGTGTCGTCTAACGACGATGCTTCGA
C.horrida_TAV_32 	TCGAAGCCTGCACAGCAGAACGACCCGTGAACATGTAATCACAACCGGGTGTCGTGGGG-TCGGGTGCGAGCCTTAGCCCTGCGATGCTCGTCGGCATGCGTTCAAGTTGCCTATCTCT--AGGCATCGTGGACGTTCTGTCGGCACAAAAACAAAACCCCGGCACGGCATGTGCCAAGGAAAACAAAACTCAAGAAGGATGCGTCTCGTGTTGCCCCGTTTTCGGTGTGCATGCGGGTCGTGTCCTCTCATTAACCATAAACGACTCTCGGCAACGGATATCTCGGCTCACGCATCGATGAAGAACGTAGCAAAATGCGATACTTGGTGTGAATTGCAGAATCCCGTGAACCATCGAGTTTTTGAACGCAAGTTGCGCCCGAAGCCATTCGGCCGAGGGCACGTCTGCCTGGGCGTCACGCATCGCGTCGCCCCAGACCATGCTCCCCCATAGGGACATTTGGCCTGGGACGGAGACTGGCCTCCCGTGCCGATGGCGCGGTTGGCCTAAAAAGGAGTCCCCTTTGGCGGACGCACGGCTAGTGGTGGTTGTCAAGACCTTCGTATCGAGCCGTGGTGACGCTAGGGAGTCGCTCTCTAAAGACCCTAACGTGTCGTCTTACGACGATGCTTCGA
C.horrida_TAV_33	TCGAAGCCTGCACAGCAGAACGACCCGTGAACATGTAATCACAACCGGGTGTCGTGGGG-TCGGGTGCGAGCCTTAGCCCTGCGATGCTCGTCGGCATGCGTTCAAGTTGCCTATCTCT--AGGCATCGTGGACGTTCTGTCGGCACAAAAACAAAACCCCGGCACGGCATGTGCCAAGGAAAACAAAACTCAAGAAGGATGCGTCTCGTGTTGCCCCGTTTTCGGTGTGCATGCGGGTCGTGTCCTCTCATTAACCATAAACGACTCTCGGCAACGGATATCTCGGCTCACGCATCGATGAAGAACGTAGCAAACTGCGATACTTGGTGTGAATTGCAGAATCCCGTGAACCATCGAGTTTTTGAACGCAAGTTGCGCCCGAAGCCATTCGGCCGAGGGCACGTCTGCCTGGGCGTCACGCATCGCGTCGCCCCAGACCATGCTCCCCCATAGGGACATTTGGCCTGGGACGGAGACTGGCCTCCCGTGCCGATGGCGCGGTTGGCCTAAAAAGGAGTCCCCTTTGGCGGACGCACGGCTAGTGGTGGTTGTCAAGACCTTCGTATCGAGCCGTGGTGACGCTAGGGAGTTGCTCTCTAAAGACCCTAACGTGTCGTCTTACGACGATGCTTCGA
C.xforsythiana_1con	TCGAAGCCTGCACAGCAGAACGACCCGTGAACATGTAATCACAACCGGGTGTCGTGGGG-TCGGGTGCGAGCCTTAGCCCTGCGATGCTCGTCGGCATGCGTTCAAGTTGCCTATCTCT--AGGCATCGTGGACGTTCTGTCGGCACAAAAACAAAACCCCGGCACGGCATGTGCCAAGGAAAACAAAACTCAAGAAGGATGCGTCTCGTGTTGCCCCGTTTTCGGTGTGCATGCGGGTCGTGTCCTCTCATTAACCATAAACGACTCTCGGCAACGGATATCTCGGCTCACGCATCGATGAAGAACGTAGCAAAATGCGATACTTGGTGTGAATTGCAGAATCCCGTGAACCATCAAGTTTTTGAACGCAAGTTGCGCCCGAAGCCATTCGGCCGAGGGCACGTCTGCCTGGGCGTCACGCATCGCGTCGCCCCAGACCATGCTCCCCCATAGGGACATTTGGCCTGGGACGGAGACTGGCCTCCCGTGCCGATGGCGCGGTTGGCCTAAAAAGGAGTCCCCTTTGGCGGACGCACGGCTAGTGGTGGTTGTCAAGACCTTCGTATCGAGCCGTGGTGACGCTAGGGAGTTGCTCTCTAAAGACCCTAACGTGTCGTCTTACGACGATGCTTCGA
C.xforsythiana_2conbis	TCGAAGCCTGCACAGCAGAACGACCCGTGAACATGTAATCACAACCGGGTGTCGTGGGG-TCGGGTGCGAGCCTTAGCCCTGCGATGCTCGTCGGCATGCGTTCAAGTTGCCTATCTCT--AGGCATCGTGGACGTTCTGTCGGCACAAAAACAAAACCCCGGCACGGCATGTGCCAAGGAAAACAAAACTCAAGAAGGATGCGTCTCGTGTTGCCCCGTTTTCGGTGTGCATGCGGGTCGTGTCCTCTCATTAACCATAAACGACTCTCGGCAACGGATATCTCGGCTCACGCATCGATGAAGAACGTAGCAAAATGCGATACTTGGTGTGAATTGCAGAATCCCGTGAACCATCGAGTTTTTGAACGCAAGTTGCGCCCGAAGCCATTCGGCCGAGGGCACGTCTGCCTGGGCGTCACGCATCGCGTCGCCCCAGACCATGCTCCCCCATAGGGACATTTGGCCTGGGACGGAGACTGGCCTCCCGTGCCGATGGCGCGGTTGGCCTAAAAAGGAGTCCCCTTTGGCGGACGCACGGCTAGTGGTGGTTGTCAAGACCTTCGTATCGAGCCGTGGTGACGCTAGGGAGTTGCTCTCTAAAGACCCTAACGTGTCGTCTTACGACGATGCTTCGA
C.xforsythiana_3con	TCGAAGCCTGCACAGCAGAACGACCCGTGAACATGTAATCACAACCGGGTGTCGTGGGG-TCGGGTGCGAGCCTTAGCCCTGCGATGCTCGTCGGCATGCGTTCAAGTTGCCTATCTCT--AGGCATCGTGGACGTTCTGTCGGCACAAAAACAAAACCCCGGCACGGCATGTGCCAAGGAAAACAAAACTCAAGAAGGATGCGTCTCGTGTTGCCCCGTTTTCGGTGTGCATGCGGGTCGTGTCCTCTCATTAACCATAAACGACTCTCGGCAACGGATATCTCGGCTCACGCATCGATGAAGAACGTAGCAAAATGCGATACTTGGTGTGAATTGCAGAATCCCGTGAACCATCGAGTTTTTGAACGCAAGTTGCGCCCGAAGCCATTCGGCCGAGGGCACGTCTGCCTGGGCGTCACGCATCGCGTCGCCCCAGACCATGCTCCCCCATAGGGACATTTGGCCTGGGACGGAGACTGGCCTCCCGTGCCGATGGCGCGGTTGGCCTAAAAAGGAGTCCCCTTTGGCGGACGCACGGCTAGTGGTGGTTGTCAAGACCTTCGTATCGAGCCGTGGTGACGCTAGGGAGTTGCTCTCTAAAGACCCTAACGTGTCGTCTTACGACGATGCTTCGA
C.filiformis_TAV_2con	TCGAAGCCTGCACAGCAGAACGACCCGTGAACATGTAATCACAACCGGGTGTCGTGGGG-TCGGGTGCGAGCCTTAGCCCTGCGATGCTAGTCGGCATGCGTTCAAGTTGCCTATATCT--AGGCATCGTGGACGTTCTGTTGGCACAAAAACAAAACCCCGGCACGGCATGTGCCAAGGAAAACAAAACTCAAGAAGGATGCGTCTCGTGTTGCCCCGTTTTCGGTGTGCATGCGGGTCGTGGCCTCTCATTAaCCATAAACGACTCTCGGCAACGGATATCTCGGCTCACGCATCGATGAAGAACGTAGCAAAATGCGATACTTGGTGTGAATTGCAGAATCCCGTGAACCATCGAGTTTTTGAACGCAAGTTGCGCCCGAAGCCATTCGGCCGAGGGCACGTCTGCCTGGGCGTCACGCATCGCGTCGCCCCAGACCATGCTCCCCCATAGGGACATTTGGCCTGGGACGGAGACTGGCCTCCCGTGCCGATGGCGCGGTTGGCCTAAAAAGGAGTCCCCTTTGGCGGACGCACGGCTAGTGGTGGTTGTCAAGACCTTCGTATCGAGCCGTGGTGACGCTAGGGAGTCGCTCTCTAAAGACCCCAACGTGTCGTCTTACGACGATGCTTCGA
C.filiformis_TAV_1con	TCGAAGCCTGCACAGCAGAACGACCCGTGAACATGTAATCACAACCGGGTGTCGTGGGG-TCGGGTGCGAGCCTTAGCCCTGCGATGCTAGTCGGCATGCGTTCAAGTTGCCTATATCT--AGGCATCGTGGACGTTCTGTTGGCACAAAAACAAAACCCCGGCACGGCATGTGCCAAGGAAAACAAAACTCAAGAAGGATGCGTCTCGTGTTGCCCCGTTTTCGGTGTGCATGCGGGTCGTGGCCTCTCATTAACCATAAACGACTCTCGGCAACGGATATCTCGGCTCACGCATCGATGAAGAACGTAGCAAAATGCGATACTTGGTGTGAATTGCAGAATCCCGTGAACCATCGAGTTTTTGAACGCAAGTTGCGCCCGAAGCCATTCGGCCGAGGGCACGTCTGCCTGGGCGTCACGCATCGCGTCGCCCCAGACCATGCTCCCCCATAGGGACATTTGGCCTGGGACGGAGACTGGCCTCCCGTGCCGATGGCGCGGTTGGCCTAAAAAGGAGTCCCCTTTGGCGGACGCACGGCTAGTGGTGGTTGTCAAGACCTTCGTATCGAGCCGTGGTGACGCTAGGGAGTCGCTCTCTAAAGACCCCAACGTGTCGTCTTACGACGATGCTTCGA
C.filiformis_TAV_3con	TCGAAGCCTGCACAGCAGAACGACCCGTGAACATGTAATCACAACCGGGTGTCGTGGGG-TCGGGTGCGAGCCTTAGCCCTGCGATGCTAGTCGGCATGCGTTCAAGTTGCCTATATCT--AGGCATCGTGGACGTTCTGTTGGCACAAAAACAAAACCCCGGCACGGCATGTGCCAAGGAAAACAAAACTCAAGAAGGATGCGTCTCGTGTTGCCCCGTTTTCGGTGTGCATGCGGGTCGTGGCCTCTCATTAACCATAAACGACTCTCGGCAACGGATATCTCGGCTCACGCATCGATGAAGAACGTAGCAAAATGCGATACTTGGTGTGAATTGCAGAATCCCGTGAACCATCGAGTTTTTGAACGCAAGTTGCGCCCGAAGCCATTCGGCCGAGGGCACGTCTGCCTGGGCGTCACGCATCGCGTCGCCCCAGACCATGCTCCCCCATAGGGACATTTGGCCTGGGACGGAGACTGGCCTCCCGTGCCGATGGCGCGGTTGGCCTAAAAAGGAGTCCCCTTTGGCGGACGCACGGCTAGTGGTGGTTGTCAAGACCTTCGTATCGAGCCGTGGTGACGCTAGGGAGTCGCTCTCTAAAGACCCCAACGTGTCGTCTTACGACGATGCTTCGA
C.filiformis_FIG_12	TCGAAGCCTGCACAGCAGAACGACCCGTGAACATGTAATCACAACCGGGTGTCGTGGGG-TCGGGTGCGAGCCTTAGCCCTGCGATGCTAGTCGGCATGCGTTCAAGTTGCCTATATCT--AGGCATCGTGGACGTTCTGTTGGCACAAAAACAAAACCCCGGCACGGCATGTGCCAAGGAAAACAAAACTCAAGAAGGATGCGTCTCGTGTTGCCCCGTTTTCGGTGTGCATGCGGGTCGTGGCCTCTCATTAACCATAAACGACTCTCGGCAACGGATATCTCGGCTCACGCATCGATGAAGAACGTAGCAAAATGCGATACTTGGTGTGAATTGCAGAATCCCGTGAACCATCGAGTTTTTGAACGCAAGTTGCGCCCGAAGCCATTCGGCCGAGGGCACGTCTGCCTGGGCGTCACGCATCGCGTCGCCCCAGACCATGCTCCCCCATAGGGACATTTGGCCTGGGACGGAGACTGGCCTCCCGTGCCGATGGCGCGGTTGGCCTAAAAAGGAGTCCCCTTTGGCGGACGCACGGCTAGTGGTGGTTGTCAAGACCTTCGTATCGAGCCGTGGTGACGCTAGGGAGTCGCTCTCTAAAGACCCCAACGTGTCGTCTTACGACGATGCTTCGA
C.filiformis_CAR_21	TCGAAGCCTGCACAGCAGAACGACCCGTGAACATGTAATCACAACCGGGTGTCGTGGGG-TCGGGTGCGAGCCTTAGCCCTGCGATGCTCGTTGGCATGCGTTCAAGTTGCCTATCTCT--AGGCATCGTGGACGTTCTGTCGGCACAAAAACAAAACCCCGGCACGGCATGTGCCAAGGAAAACAAAACTCAAGAAGGATGCGTCTCGTGTTGCCCCGTTTTCGGTGTGCATGCGGGTCGTGTCCTCTCATTAACCATAAACGACTCTCGGCAACGGATATCTCGGCTCACGCATCGATGAAGAACGTAGCAAAATGCGATACTTGGTGTGAATTGCAGAATCCCGTGAACCATCGAGTTTTTGAACGCAAGTTGCGCCCGAAGCCATTCGGCCGAGGGCACGTCTGCCTGGGCGTCACGCATCGCGTCGCCCCAGACCATGCTCCCCCATAGGGACATTTGGCCTGGGACGGAGACTGGCCTCCCGTGCCGATGGCGCGGTTGGCCTAAAAAGGAGTCCCCTTTGGCGGACGCACGGCTAGTGGTGGTTGTCAAGACCTTCGTATCGAGCCGTGGTGACGCTAGGGAGTCGCTCTCTAAAGACCCTAACGTGTCGTCTTACGACGATGCTTCGA
C.filiformis_OL_43con	TCGAAGCCTGCACAGCAGAACGACCCGTGAACATGTAATCACAACCGGGTGTCGTGGGG-TCGGGTGCGAGCCTTAGCCCTGCGATGCTCGTCGGCATGCGTTCAAGTTGCCTATCTCT--AGGCATCGTGGACGTTCTGTCGGCACAAAAACAAAACCCCGGCACGGCATGTGCCAAGGAAAACAAAACTCAAGAAGGATGCGTCTCGTGTTGCCCCGTTTTCGGTGTGCATGCGGGTCGTGTCCTCTCATTAACCATAAACGACTCTCGGCAACGGATATCTCGGCTCATGCATCGATGAAGAACGTAGCAAAATGCGATACTTGGTGTGAATTGCAGAATCCCGTGAACCATCGAGTTTTTGAACGCAAGTTGCGCCCGAAGCCATTCGGCCGAGGGCACGTCTGCCTGGGCGTCACGCATCGCGTCGCCCCAGACCATGCTCCCCCATAGGGACATTTGGCCTGGGACGGAGACTGGCCTCCCGTGCCGATGGCGCGGTTGGCCTAAAAAGGAGTCCCCTTTGGCGGACGCACGGCTAGTGGTGGTTGTCAAGACCTTCGTATCGAGCCGTGGTGACGCTAGGGAGTCGCTCTCTAAAGACCCTAACGTGTCGTCTTACGACGATGCTTCGA
C.filiformis_OLM_21	TCGAAGCCTGCACAGCAGAACGACCCGTGAACATGTAATCACAACCGGGTGTCGTGGGG-TCGGGTGCGAGCCTTAGCCCTGCGATGCTCGTCGGCATGCGTTCAAGTTGCCTATCTCT--AGGCATCGTGGACGTTCTGTCGGCACAAAAACAAAACCCCGGCACGGCATGTGCCAAGGAAAACAAAACTCAAGAAGGATGCGTCTCGTGTTGCCCCGTTTTCGGTGTGCATGCGGGTCGTGTCCTCTCATTAACCATAAACGACTCTCGGCAACGGATATCTCGGCTCACGCATCGATGAAGAACGTAGCAAAATGCGATACTTGGTGTGAATTGCAGAATCCCGTGAACCATCGAGTTTTTGAACGCAAGTTGCGCCCGAAGCCATTCGGCCGAGGGCACGTCTGCCTGGGCGTCACGCATCGCGTCGCCCCAGACCATGCTCCCCCATAGGGACATTTGGCCTGGGACGGAGACTGGCCTCCCGTGCCGATGGCGCGGTTGGCCTAAAAAGGAGTCCCCTTTGGCGGACGCACGGCTAGTGGTGGTTGTCAAGACCTTCGTATCGAGCCGTGGTGACGCTAGGGAGTCGCTCTCTAAAGACCCTAACGTGTCGTCTTACGACGATGCTTCGA
C.ferulacea_BAU_13	TCGAAGCCTGCACAGCAGAACGACCCGTGAACATGTAATCACAACCGGGTGTCGTGGGG-TCGGGTGCGAGCCTTAGCCTTGCGATGCTCGTCGGCATGCGTTCAAGTTGCCTATCTCT--AGGCATCGTGGACGTTCTGTCGGCACAAAAACAAAACCCCGGCACGGCATGTGCCAAGGAAAACAAAACTCAAGAAGGATGCGTCTCGTGTTGCCCCGTTTTCGGTGTGCATGCGGGTCGTGTCCTCTCATTAACCATAAACGACTCTCGGCAACGGATATCTCGGCTCATGCATCGATGAAGAACGTAGCAAAATGCGATACTTGGTGTGAATTGCAGAATCCCGTGAACCATCGAGTTTTTGAACGCAAGTTGCGCCCGAAGCCATTCGGCCGAGGGCACGTCTGCCTGGGCGTCACGCATCGCGTCGCCCCAGACCATGCTCCCCCATAGGGACATTTGGCCTGGGACGGAGACTGGCCTCCCGTGCCGATGGCGCGGTTGGCCTAAAAAGGAGTCCCCTTTGGCGGACGCACGGCTAGTGGTGGTTGTCAAAACCTTCGTATCGAGCCGTGGTGACGCTAGGGAGTCGCTCTCTAAAGACCCTAACGTGTCGTCTTACGACGATGCTCCGA
C.ferulacea_BAU_12	TCGAAGCCTGCACAGCAGAACGACCCGTGAACATGTAATCACAACCGGGTGTCGTGGGG-TCGGGTGCGAGCCTTAGCCCTGCGATGCTCGTCGGCATGCGTTCAAGTTGCCTATCTCT--AGGCATCGTGGACGTTCTGTCGGCACAAAAACAAAACCCCGGCACGGCATGTGCCAAGGAAAACAAAACTCAAGAAGGATGCGTCTCGTGTTGCCCCGTTTTCGGTGTGCATGCGGGTCGTGTCCTCTCATCAACCATAAACGACTCTCGGCAACGGATATCTCGGCTCACGCATCGATGAAGAACGTAGCAAAATGCGATACTTGGTGTGAATTGCAGAATCCCGTGAACCATCGAGTTTTTGAACGCAAGTTGCGCCCGAAGCCATTCGGCCGAGGGCACGTCTGCCTGGGCGTCACGCATCGCGTCGCCCCAGACCATGCTCCCCCATAGGGACATTTGGCCTGGGACGGAGACTGGCCTCCCGTGCCGATGGCGCGGTTGGCCTAAAAAGGAGTCCCCTTTGGCGGACGCACGGCTAGTGGTGGTTGTCAAGACCTTCGTATCGAGCCGTGGTGACGCTAGGGAGTCGCTCTCTAAAGACCCTAACGTGTCGTCTTACGACGATGCTTCGA
C.ferulacea_BAU_11	TCGAAGCCTGCACAGCAGAACGACCCGTGAACATGTAATCACAACCGGGTGTCGTGGGGGTCGGGTGCGAGCCTTAGCCCTGCGATGCTCGCCGGCATGCGTTCAGGGTGGCTTTCTCT--AGTCATCGTGGACGTTCCGTCGGCACAAAAACAAAACCCCGGCACGGTATGTGCCAAGGAAAACAAAAATCAAGAAGGGTGCGTCTCGTGTTGCCCCGTTTTCGGTGTGCATGCGGGTCGTGGCCTCTCATTAACCATAAACGACTCTCGGCAACGGATATCTCGGCTCACGCATCGATGAAGAACGTAGCAAAATGCGATACTTGGTGTGAATTGCAGAATCCCGTGAACCATCGAGTTTTTGAACGCAAGTTGCGCCCGAAGCCATTTGGCCGAGGGCACGTCTGCCTGGGCGTCACGCATCGCGTCGCCCCATACCATGCTCCCCCATAGGGACGTTTGGTCTGGGACGGAGACTGGCCTTCCGTGCCGATGGTGCGGTTGGCCTAAAAAGGAGTCCCCTTTGGTGGACGCACGGCTAGTGGTGGTTGTCAAGACCTTCGTATCGAGCCGTGGTGACGCTAGGGAGTCGCTCTCTAAAGACCCTAACGTGTCGTCTTACGACGATGCTTCGA
C.ferulacea_BAP_11	TCGAAGCCTGCACAGCAGAACGACCCGTGAACATGTAATCACAACCGGGTGTCGTGGGGGTCGGGTGCGAGCCTTAGCCCTGCGATGCTCGCCGGCATGCGTTCAAGGTGGCTTTCTCT--AGTCATCGTGGACGTTCCGTCGGCACAAAAACAAAACCCCGGCACGGCATGTGCCAAGGAAAACAAAAATCAAGAAGGGTGCGTCTCGTGTTGCCCCGTTTTCGGTGTGCATGCGGGTCGTGGCCTCTCATTAACCATAAACGACTCTCGGCAACGGATATCTCGGCTCACGCATCGATGAAGAACGTAGCAAAATGCGATACTTGGTGTGAATTGCAGAATCCCGTGAACCATCGAGTTTTTGAACGCAAGTTGCGCCCGAAGCCATTTGGCCGAGGGCACGTCTGCCTGGGCGTCACGCATCGCGTCGCCCCATACCATGCTCCCCCATAGGGACGTTTGGTCTGGGACGGAGACTGGCCTCCCGTGCCGATGGTGCGGTTGGCCTAAAAAGGAGTCCCCTTTGGCGGACGCACGGCTAGTGGTGGTTGTCAAGACCTTCGTATCGAGCCGTGGTGATGCTAGGGAGTCGCTCTCTAAAGACCCTAACGTGTCGTCTTACGACGATGCTTCGA
C.ferulacea_BAP_13	TCGAAGCCTGCACAGCAGAACGACCCGTGAACATGTAATCACAACCGGGTGTCGTGGGG-TCGGGTGCGAGCCTTAGCCTTGCGATGCTCGTCGGCATGCGTTCAAGTTGCCTATCTCT--AGGCATCGTGGACGTTCTGTCGGCACAAAAACAAAACCCCGGCACGGCATGTGCCAAGGAAAACAAAACTCAAGAAGGATGCGTCTCGTGTTGCCCCGTTTTCGGTGTGCATGCGGGTCGTGTCCTCTCATTAACCATAAACGACTCTCGGCAACGGATATCTCGGCTCATGCATCGATGAAGAACGTAGCAAAATGCGATACTTGGTGTGAATTGCAGAATCCCGTGAACCATCGAGTTTTTGAACGCAAGTTGCGCCCGAAGCCATTCGGCCGAGGGCACGTCTGCCTGGGCGTCACGCATCGCGTCGCCCCAGACCATGCTCCCCCATAGGGACATTTGGCCTGGGACGGAGACTGGCCTCCCGTGCCGATGGCGCGGTTGGCCTAAAAAGGAGTCCCCTTTGGCGGACGCACGGCTAGTGGTGGTTGTCAAGACCTTCGTATCGAGCCGTGGTGACGCTAGGGAGTCGCTCTCTAAAGACCCTAACGTGTCGTCTTACGACGATGCTTCGA
C.ferulacea_BAP_12	TCGAAGCCTGCACAGCAGAACGACCCGTGAACATGTAATCACAACCGGGTGTCGTGGGGGTCGGGTGCGAGCCTTAGCCCTGCGATGCTCGCCGGCATGCGTTCAAGGTGGCTTTCTCT--AGTCATCGTGGACGTTCTGTCGGCACAAAAACAAAACCCCGGCACGGCATGTGCCAAGGAAAACAAAAATCAAGAAGGGTGCGTCTCGTGTTGCCCCGTTTTCGGTGTGCATGCGGGTCGTGGCCTCTCATTAACCATAAACGACTCTCGGCAACGGATATCTCGGCTCACGCATCGATGAAGAACGTAGCAAAATGCGATACTTGGTGTGAATTGCAGAATCCCGTGAACCATCGAGTTTTTGAACGCAAGTTGCGCCCGAAGCCATTTGGCCGAGGGCACGTCTGCCTGGGCGTCACGCATCGCGTCGCCCCATACCATGCTCCCCCATAGGGACGTTTGGTCTGGGACGGAGACTGGCCTCCCGTGCCGATGGTGCGGTTGGCCTAAAAAGGAGTCCCCTTTGGCGGACGCACGGCTAGTGGTGGTTGTCAAGACCTTCGTATCGAGCCGTGGTGATGCTAGGGAGTCGCTCTCTAAAGACCCTAACGTGTCGTCTTACGACGATGCTTCGA
C.ferulacea_BAU_22	TCGAAGCCTGCACAGCAGAACGACCCGTGAACATGTAATCACAACCGGGTGTCGTGGGG-TCGGGTGCGAGCCTTAGCCCTGCGATGCTCGTTGGCATGCGTTCAAGTTGCCTATCTCT--AGGCATCGTGGACGTTCTGTCGGCACAAAAACAAAACCCCGGCACGGCATGTGCCAAGGAAAACAAAACTCAAGAAGGATGCGTCTCGTGTTGCCCCGTTTTCGGTGTGCATGCGGGTCGTGTCCTCTCATTAACCATAAACGACTCTCGGCAACGGATATCTCGGCTCACGCATCGATGAAGAACGTAGCAAAATGCGATACTTGGTGTGAATTGCAGAATCCCGTGAACCATCGAGTTTTTGAACGCAAGTTGCGCCCGAAACCATTCGGCCGAGGGCACGTCTGCCTGGGCGTCACGCATCGCGTCGCCCCAGACCATGCTCCCCCATAGGGACATTTGGCCTGGGACGGAGACTGGCCTCCCGTGCCGATGGCGCGGTTGGCCTAAAAAGGAGTCCCCTTTGGCGGACGCACGGCTAGTGGTGGTTGTCAAGACCTTCGTATCGAGCCGTGGTGACGCTAGGGAGTCGCTCTCTAAAGACCCTAACGTGTCGTCTTACGACGATGCTTCGA
C.ferulacea_BAU_25	TCGAAGCCTGCACAGCAGAACGACCCGTGAACATGTAATCACAACCGGGTGTCGTGGGG-TCGGGTGCGAGCCTTAGCCCTGCGATGCTCGTCGGCATGCGTTCAAGTTGCCTATCTCT--AGGCATCGTGGACGTTCTGTCGGCACAAAAACAAAACCCCGGCACGGCATGTGCCAAGGAAAACAAAACTCAAGAAGGATGCGTCTCGTGTTGCCCCGTTTTCGGTGTGCATGCGGGTCGTGTCCTCTCATTAACCATAAACGACTCTCGGCAACGGATATCTCGGCTCATGCATCGATGAAGAACGTAGCAAAATGCGATACTTGGTGTGAATTGCAGAATCCCGTGAACCATCGAGTTTTTGAACGCAAGTTGCGCCCGAAGCCATTCGGTCGAGGGCACGTCTGCCTGGGCGTCACGCATCGCGTCGCCCCAGACCATGCTCCCCCATAGGGACATTTGGCCTGGGACGGAGACTGGCCTCCCATGCCGATGGCGCGGTTGGCCTAAAAAGGAGTCCCCTTTGGCGGACGCACGGCTAGTGGTGGTTGTCAGGACCTTCGTATCGAGCCGTGGTGACGCTAGGGAGTCGCTCTCTAAAGACCCTAACGTGTCGTCTTACGACGATGCTTCGA
C.ferulacea_BAU_23	TCGAAGCCTGCACAGCAGAACGACCCGTGAACATGTAATCACAACCGGGTGTCGTGGGG-TCGGGTGCGAGCCTTAGCCCTGCGATGCTCGTTGGCATGCGTTCAAGTTGCCTATCTCT--AGGCATCGTGGACGTTCTGTCGGCACAAAAACAAAACCCCGGCACGGCATGTGCCAAGGAAAACAAAACTCAAGAAGGATGCGTCTCGTGTTGCCCCGTTTTCGGTGTGCATGCGGGTCGTGTCCTCTCATTAACCATAAACGACTCTCGGCAACGGATATCTCGGCTCACGCATCGATGAAGAACGTAGCAAAATGCGATACTTGGTGTGAATTGCAGAATCCCGTGAACCATCGAGTTTTTGAACGCAAGTTGCGCCCGAAGCCATTCGGCCGAGGGCACGTCTGCCTGGGCGTCACGCATCGCGTCGCCCCAGACCATGCTCCCCCATAGGGACATTTGGCCTGGGACGGAGACTGGCCTCCCGTGCCGATGGCGCGGTTGGCCTAAAAAGGAGTCCCCTTTGGCGGACGCACGGCTAGTGGTGGTTGTCAAGACCTTCGTATCGAGCCGTGGTGACGCTAGGGAGTCGCTCTCTAAAGACCCTAACGTGTCGTCTTACGACGATGCTTCGA
C.ferulacea_BAU_24	TCGAAGCCTGCACAGCAGAACGACCCGTGAACATGTAATCACAACCGGGTGTCGTGGGG-TCGGGTGCGAGCCTTAGCCCTGCGATGCTCGTTGGCATGCGTTCAAGTTGCCTATCTCT--AGGCATCGTGGACGTTCTGTCGGCACAAAAACAAAACCCTGGCACGGCATGTGCCAAGGAAAACAAAACTCAAGAAGGATGCGTCTCGTGTTGCCCCGTTTTCGGTGTGCATGCGGGTCGTGTCCTCTCATTAACCATAAACGACTCTCGGCAACGGATATCTCGGCTCACGCATCGATGAAGAACGTAGCAAAATGCGATACTTGGTGTGAATTGCAGAATCCCGTGAACCATCGAGTTTTTGAACGCAAGTTGCGCCCGAAGCCATTCGGCCGAGGGCACGTCTGCCTGGGCGTCACGCATCGCGTCGCCCCAGACCATGCTCCCCCATAGGGACATTTGGCCTGGGACGGAGACTGGCCTCCCGTGCCGATGGCGCGGTTGGCCTAAAAAGGAGTCCCCTTTGGCGGACGCACGGCTAGTGGTGGTTGTCAAGACCTTCGTATCGAGCCGTGGTGACGCTAGGGAGTCGCTCTCTAAAGACCCTAACGTGTCGTCTTACGACGATGCTTCGA
C.ferulacea_BAU_21	TCGAAGCCTGCACAGCAGAACGACCCGTGAACATGTAATCACAACCGGGTGTCGTGGGG-TCGGGTGCGAGCCTTAGCCCTGCGATGCTCGTTGGCATGCGTTCAAGTTGCCTATCTCT--AGGCATCGTGGACGTTCTGTCGGCACAAAAACAAAACCCCGGCACGGCATGTGCCAAGGAAAACAAAACTCAAGAAGGATGCGTCTCGTGTTGCCCCGTTTTCGGTGTGCATGCGGGTCGTGTCCTCTCATTAACCATAAACGACTCTCGGCAACGGATATCTCGGCTCACGCATCGATGAAGAACGTAGCAAAATGCGATACTTGGTGTGAATTGCAGAATCCCGTGAACCATCGAGTTTTTGAACGCAAGTTGCGCCCGAAACCATTCGGCCGAGGGCACGTCTGCCTGGGCGTCACGCATCGCGTCGCCCCAGACCATGCTCCCCCATAGGGACATTTGGCCTGGGACGGAGACTGGCCTCCCGTGCCGATGGCGCGGTTGGCCTAAAAAGGAGTCCCCTTTGGCGGACGCACGGCTAGTGGTGGTTGTCAAGACCTTCGTATCGAGCCGTGGTGACGCTAGGGAGTCGCTCTCTAAAGACCCTAACGTGTCGTCTTACGACGATGCTTCGA
C.magistrorum_1		TCGAAGCCTGCACAGCAGAACGAcCCGTGAACATGTAATCACAACCGGGTGTCGTGGGG-TCGGGTGCGAGCCTTAGCCCTGCGATGCTYGTTGGCATGCGTTCAAGTTGCCTATCTCT--AGGCATYGTGGACGTTCTGTCGGCACAAAAACAAAACCCCGGCACGGCATGTGCCAAGGAAAACAAAACTCAAGAAGGATGCGTCTCGTGTTGCCCCGTTTTYGGTGTGCATGCGGGTCGTGTCCTCTCATTAACCATAAACGACTCTCGGCAACGGATATCTCGGCTCACGCATCGATGAAGAACGTAGCAAAATGCGATACTTGGTGTGAATTGCAGAATCCCGTGAACCATCGAGTTTTTGAACGCAAGTTGCGCCCGAAGCCATTCGGCCGAGGGCACGTCTGCCTGGGCGTCACGCATCGCGTCGCCCCAGACCATGCTCCCCCATAGGGACATTTGGCCTGGGACGGAGACTGGCCTCCCGTGCCGATGGCGCGGTTGGCCTAAAAAGGAGTCCCCTTTGGCGGACGCACGGCTAGTGGTGGTTGTCAAGACCTTCGTATCGAGCCGTGGTGACGCTAGGGAGTCGCTCTCTAAAGACCCTAACGTGTCGTCTTACGACGATGCTTCGA
C.magistrorum_2		TCGAAGCCTGCACAGCAGAACGACCCGTGAACATGTAATCACAACCGGGTGTCGTGGGG-TCGGGTGCGAGCCTTAGCCCTGCGATGCTYGTTGGCATGCGTTCAAGTTGCCTATCTCT--AGGCATYGTGGACGTTCTGTCGGCACAAAAACAAAACCCCGGCACGGCATGTGCCAAGGAAAACAAAACTCAAGAAGGATGCGTCTYGTGTTGCCCCGTTTTYGGTGTGCATGCGGGTCGTGTCCTCTCATTAACCATAAACGACTCTCGGCAACGGATATCTCGGCTCACGCATCGATGAAGAACGTAGCAAAATGCGATACTTGGTGTGAATTGCAGAATCCCGTGAACCATCGAGTTTTTGAACGCAAGTTGCGCCCGAAGCCATTCGGCCGAGGGCACGTCTGCCTGGGCGTCACGCATCGCGTCGCCCCAGACCATGCTCCCCCATAGGGACATTTGGCCTGGGACGGAGACTGGCCTCCCGTGCCGATGGCGCGGTTGGCCTAAAAAGGAGTCCCCTTTGGCGGACGCACGGCTAGTGGTGGTTGTCAAGACCTTCGTATCGAGCCGTGGTGACGCTAGGGAGTCGCTCTCTAAAGACCCTAACGTGTCGTCTTACGACGATGCTTCGA
C.magistrorum_3		TCGAAGCCTGCACAGCAGAACGACCCGTGAACATGTAATCACAACCGGGTGTCGTGGGG-TCGGGTGCGAGCCTTAGCCCTGCGATGCTYGTTGGCATGCGTTCAAGTTGCCTATCTCT--AGGCATYGTGGACGTTCTGTCGGCACAAAAACAAAACCCCGGCACGGCATGTGCCAAGGAAAACAAAACTCAAGAAGGATGCGTCTCGTGTTGCCCCGTTTTYGGTGTGCATGCGGGTCGTGTCCTCTCATTAACCATAAACGACTCTCGGCAACGGATATCTCGGCTCACGCATCGATGAAGAACGTAGCAAAATGCGATACTTGGTGTGAATTGCAGAATCCCGTGAACCATCGAGTTTTTGAACGCAAGTTGCGCCCGAAGCCATTCGGCCGAGGGCACGTCTGCCTGGGCGTCACGCATCGCGTCGCCCCAGACCATGCTCCCCCATAGGGACATTTGGCCTGGGACGGAGACTGGCCTCCCGTGCCGATGGCGCGGTTGGCCTAAAAAGGAGTCCCCTTTGGCGGACGCACGGCTAGTGGTGGTTGTCAAGACCTTCGTATCGAGCCGTGGTGACGCTAGGGAGTCGCTCTCTAAAGACCCTAACGTGTCGTCTTACGACGATGCTTCGA
C.paniculata_PIS	TCGAAGCCTGCACAGCAGAACGACCCGTGAACATGTAATCACAACCGGGTGTCGTGGGGGTCGGGTGCGAGCCTTAGCCCTGCGATGCTCGCCGGCATGCGTTCAAGGTGGCTTTCTCT--AGTCATCGTGGACGTTCCGTCGGCACAAAAACAAAACCCCGGCACGGCATGTGCCAAGGAAAACAAAAATCAAGAAGGGTGCGTCTCGTGTTGCCCCGTTTTCGGTGTGCATGCGGGTCGTGGCCTCTCATTAACCATAAACGACTCTCGGCAACGGATATCTYGGCTCAYGCATCGATGAAGAACGTAGCAAAATGCGATACTTGGTGTGAATTGCAGAATCCCGTGAACCATCGAGTTTTTGAACGCAAGTTGCGCCCGAAGCCATTCGGCCGAGGGCACGTCTGCCTGGGCGTCACGCATCGCGTCGCCCCAKACCATGCTCCCCCATAGGGACRTTTGGTCTGGGACGGAGACTGGCCTCCCGTGCCGATGGTGCGGTTGGCCTAAAAAGGAGTCCCCTTTGGCGGACGCACGGCTAGTGGTGGTTGTCAAGACCTTCGTATCGAGCCGTGGTGATGCTAGGGAGTCGCTCTCTAAAGACCCTAACGTGTCGTCTTACGACGATGCTTCGA
C.paniculata_GEN	TCGAAGCCTGCACAGCAGAACGACCCGTGAACATGTAATCACAACCGGGTGTCGTGGGGGTCGGGTGCGAGCCTTAGCCCTGCGATGCTCGCCGGCATGCGTTCAAGGTGGCTTTCTCT--AGTCATCGTGGACGTTCCGTCGGCACAAAAACAAAACCCCGGCACGGCATGTGCCAAGGAAAACAAAAATCAAGAAGGGTGCGTCTCGTGTTGCCCCGTTTTCGGTGTGCATGCGGGTCGTGGCCTCTCATTAACCATAAACGACTCTCGGCAACGGATATCTCGGCTCACGCATCGATGAAGAACGTAGCAAAATGCGATACTTGGTGTGAATTGCAGAATCCCGTGAACCATCGAGTTTTTGAACGCAAGTTGCGCCCGAAGCCATTCGGCCGAGGGCACGTCTGCCTGGGCGTCACGCATCGCGTCGCCCCATACCATGCTCCCCCATAGGGACGTTTGGTCTGGGACGGAGACTGGCCTCCCGTGCCGATGGTGCGGTTGGCCTAAAAAGGAGTCCCCTTTGGCGGACGCACGGCTAGTGGTGGTTGTCAAGACCTTCGTATCGAGCCGTGGTGATGCTAGGGAGTCGCTCTCTAAAGACCCTAACGTGTCGTCTTACGACGATGCTTCGA
C.paniculata_TOI	NNNNNNNNTGCACAGCAGAACGACCCGTGAACATGTAATCACAACCGGGTGTCGTGGGGGTCGGGTGCGAGCCTTAGCCCTGCGATGCTCGCTGGCATGCGTTCAAGGTGGCTTTCTCT--AGGCATCGTGGACGTTCCGTCGGCACAAAAACAAAACCCCGGCACGGCATGTGCCAAGGAAAACAAAAATCAAGAAGGGTGCGTCTCGTGTTGCCCCGTTTTCGGTGTGCATGCGGGTCGTGGCCTCTCATTAACCATAAACGACTCTCGGCAACGGATATCTTGGCTCACGCATCGATGAAGAACGTAGCAAAATGCGATACTTGGTGTGAATTGCAGAATCCCGTGAACCATCGAGTTTTTGAACGCAAGTTGCGCCCGAAGCCATTCGGCCGAGGGCACGTCTGCCTGGGCGTCACGCATCGCGTCGCCCCATACCATGCTCCCCCATAGGGACGTTTGGTCTGGGACGGAGACTGGCCTCCCGTGCCGATGGTGCGGTTGGCCTAAAAAGGAGTCCCCTTTGGCGGACGCACGGCTAGTGGTGGTTGTCAAGACCTTCGTATCGAGCCGTGGTGATGCTAGGGAGTCGCTCTCTAAAGACCCTAACGTGTCGTCTTACGACGATGCTTCGA
C.paniculata_GRO	TCGAAGCCTGCACAGCAGAACGACCCGTGAACATGTAATCACAACCGGGTGTCGTGGGGGTCGGGTGCGAGCCTTAGCCCTGCGATGCTCGCCGGCATGCGTTCAAGGTGGCTTTCTCT--AGTCATCGTGGACGTTCCGTCGGCACAAAAACAAAACCCCGGCACGGCATGTGCCAAGGAAAACAAAAATCAAGAAGGGTGCGTCTCGTKTTGCCCCGTTTTCGGTGTGCATGCGGGTCGTGGCCTCTCATTAACCATAAACGACTCTCGGCAACGGATATCTCGGCTCACGCATCGATGAAGAACGTAGCAAAATGCGATACTTGGTGTGAATTGCAGAATCCCGTGAACCATCGAGTTTTTGAACGCAAGTTGCGCCCGAAGCCATTCGGCCGAGGGCACGTCTGCCTGGGCGTCACGCATCGCGTCGCCCCATACCATGCTCCCCCATAGGGACGTTTGGTCTGGGACGGAGACTGGCCTCCCGTGCCGATGGTGTGGTTGGCCTAAAAAGGAGTCCCCTTTGGCGGACGCACGGCTAGTGGTGGTTGTCAAGACCTTCGTATCGAGCCGTGGTGATGCTAGGGAGTCGCTCTCTAAAGACCCTAACGTGTCGTCTTACGACGATGCTTCSN
C.paniculata_ARG	TCGAAGCCTGCACAGCAGAACGACCCGTGAACATGTAATCACAACCGGGTGTCGTGGGGGTCGGGTGCGAGCCTTAGCCCTGCGATGCTCGCCGGCATGCGTTCAAGGTGGCTTTCTCT--AGTCATCGTGGACGTTCCGTCGGCACAAAAACAAAACCCCGGCACGGCATGTGCCAAGGAAAACAAAAATCAAGAAGGGTGCGTCTCGTGTTGCCCCGTTTTCGGTGTGCATGCGGGTCGTGGCCTCTCATTAACCATAAACGACTCTCGGCAACGGATATCTCGGCTCACGCATCGATGAAGAACGTAGCAAAATGCGATACTTGGTGTGAATTGCAGAATCCCGTGAACCATCGAGTTTTTGAACGCAAGTTGCGCCCGAAGCCATTCGGCCGAGGGCACGTCTGCCTGGGCGTCACGCATCGCGTCGCCCCATACCATGCTCCCCCATAGGGACGTTTGGTCTGGGACGGAGACTGGCCTCCCGTGCCGATGGTGCGGTTGGCCTAAAAAGGAGTCCCCTTTGGCGGACGCACGGCTAGTGGTGGTTGTCAAGACCTTCGTATCGAGCCGTGGTGATGCTAGGGAGTCGCTCTCTAAAGACCCTAACGTGTCGTCTTACGACGATGCTTCGA
C.paniculata_EST	TCGAAGCCTGCACAGCAGAACGACCCGTGAACATGTAATCACAACCGGGTGTCGTGGGGGTCGGGTGCGAGCCTTAGCCCTGCGATGCTCGCTGGCATGCGTTCAAGGTGGCTTTCTCT--AGKCATCGTGGACGTTCCGTCGGCACAAAAACAAAACCCCGGCACGGCATGTGCCAAGGAAAACAAAAATCAAGAAGGGTGCGTCTCGTGTTGCCCCGTTTTCGGTGTGCATGCGGGTCGTGGCCTCTCATTAACCATAAACGACTCTCGGCAACGGATATCTYGGCTCACGCATCGATGAAGAACGTAGCAAAATGCGATACTTGGTGTGAATTGCAGAATCCCGTGAACCATCGAGTTTTTGAACGCAAGTTGCGCCCGAAGCCATTCGGCCGAGGGCACGTCTGCCTGGGCGTCACGCATCGCGTCGCCCCATACCATGCTCCCCCATAGGGACGTTTGGTCTGGGACGGAGACTGGCCTCCCGTGCCGATGGTGCGGTTGGCCTAAAAAGGAGTCCCCTTTGGCGGACGCACGGCTAGTGGTGGTTGTCAAGACCTTCGTATCGAGCCGTGGTGATGCTAGGGAGTCGCTCTCTAAAGACCCTAACGTGTCGTCTTACGACGATGCTTCGA
C.paniculata_IMP	TCGAAGCCTGCACAGCAGAACGACCCGTGAACATGTAATCACAACCGGGTGTCGTGGGGGTCGGGTGCGAGCCTTAGCCCTGCGATGCTCGCCGGCATGCGTTCAAGGTGGCTTTCTCT--AGTCATCGTGGACGTTCCGTCGGCACAAAAACAAAACCCCGGCACGGCATGTGCCAAGGAAAACAAAAATCAAGAAGGGTGCGTCTCGTGTTGCCCCGTTTTCGGTGTGCATGCGGGTCGTGGCCTCTCATTAACCATAAACGACTCTCGGCAACGGATATCTCGGCTCACGCATCGATGAAGAACGTAGCAAAATGCGATACTTGGTGTGAATTGCAGAATCCCGTGAACCATCGAGTTTTTGAACGCAAGTTGCGCCCGAAGCCATTCGGCCGAGGGCACGTCTGCCTGGGCGTCACGCATCGCGTCGCCCCATACCATGCTCCCCCATAGGGACGTTTGGTCTGGGACGGAGACTGGCCTCCCGTGCCGATGGTGCGGTTGGCCTAAAAAGGAGTCCCCTTTGGCGGACGCACGGCTAGTGGTGGTTGTCAAGACCTTCGTATCGAGCCGTGGTGATGCTAGGGAGTCGCTCTCTAAAGACCCTAACGTGTCGTCTTACGACGATGNNNNNN
C.paniculata_VEC	TCGAAGCCTGCACAGCAGAACGACCCGTGAACATGTAATCACAACCGGGTGTCGTGGGGGTCGGGTGCGAGCCTTAGCCCTGCGATGCTCGCTGGCATGCGTTCAAGGTGGCTTTCTCT--AGKCATCGTGGACGTTCCGTCGGCACAAAAACAAAACCCCGGCACGGCATGTGCCAAGGAAAACAAAAATCAAGAAGGGTGCGTCTCGTGTTGCCCCGTTTTCGGTGTGCATGCGGGTCGTGGCCTCTCATTAACCATAAACGACTCTCGGCAACGGATATCTTGGCTCACGCATCGATGAAGAACGTAGCAAAATGCGATACTTGGTGTGAATTGCAGAATCCCGTGAACCATCGAGTTTTTGAACGCAAGTTGCGCCCGAAGCCATTCGGCCGAGGGCACGTCTGCCTGGGCGTCACGCATCGCGTCGCCCCATACCATGCTCCCCCATAGGGACGTTTGGTCTGGGACGGAGACTGGCCTCCCGTGCCGATGGTGCGGTTGGCCTAAAAAGGAGTCCCCTTTGGCGGACGCACGGCTAGTGGTGGTTGTCAAGACCTTCGTATCGAGCCGTGGTGATGCTAGGGAGTCGCTCTCWAAAGACCCTAACGTGTCGTCTTACGACGATGCTTCGA
C.paniculata_SPO	TCGAAGCCTGCACAGCAGAACGACCCGTGAACATGTAATCACAACCGGGTGTCGTGGGGGTCGGGTGCGAGCCTTAGCCCTGCGATGCTCGCNGGCATGCGTTCAAGGTGGCTTTCTCT--AGKCATCGTGGACGTTCCGTCGGCACAAAAACAAAACCCCGGCACGGCATGTGCCAAGGAAAACAAAAATCAAGAAGGGTGCGTCTCGTGTTGCCCCGTTTTCGGTNTGCATGCGGGTCGTGGCCTCTCATTAACCATAAACGACTCTYGGCAACGGATATCTYGGCTCACGCATYGATGAAGAACGTAGCAAAATGCGATACTTGGTGTGAATTGCAGAATCCCGTGAACCATCGAGTTTTTGAACGCAAGTTGCGCCCGAAGCCATTCGGCCKAGGGCACGTCTGCCTGGGCGTCACGCATCGSGTCGCCCCATACCAYGCTCCCCCATAGGGMCGTTTGGTCTGGGACGGAGACTGGCCTCCCGTGCCGATGGTGCGGTTGGCCTAAAAAGGAGTCCCCTTTGGCGGACGCACGGCTAGTGGTGGTTGTCAAGACCTTCGTATCGAGCCGNGGTGATGCTAGGGAGTCGCTCTCTAAAGACCCTAACGTGTCGTCTTACGTCGATGCTTCGN
C.paniculata_EZE	TCGAAGCCTGCACAGCAGAACGACCCGTGAACATGTAATCACAACCGGGTGTCGTGGGGGTCGGGTGCGAGCCTTAGCCYTGCGATGCTCGCYGGCATGCGTTCAAGKTGGCTTTCTCT--AGTCATCGTGGACGTTCCGTCGGCACAAAAACAAAACCCCGGCACGGCATGTGCCAAGGAAAACAAAAATCAAGAAGGGTGCGTCTCGTGTTGCCCCGTTTTCGGTGTGCATGCGGGTCGTGGCCTCTCATTAACCATAAACGACTCTCGGCAACGGATATCTYGGCTCACGCATCGATGAAGAACGTAGCAAAATGCGATACTTGGTGTGAATTGCAGAATCCCGTGAACCATCGAGTTTTTGAACGCAAGTTGCGCCCGAAGCCATTCGGCCGAGGGCACGTCTGCCTGGGCGTCACGCATCGCGTCGCCCCATACCATGCTCCCCCATAGGGACGTTTGGTCTGGGACGGAGACTGGCCTCCCGTGCCGATGGTGCGGTTGGCCTAAAAAGGAGTCCCCTTTGGCGGACGCACGGCTAGTGGTGGTTGTCAAGACCTTCGTATCGAGCCGTGGTGATGCTAGGGAGTCGCTCTCTAAAGACCCTAACGTGTCGTCTTACGACGATGCTTCGA
C.filiformis_SIL_11	TCGAAGCCTGCACAGCAGAACGACCCGTGAACATGTAATCACAACCGGGTGTCGTGGGG-TCGGGTGGGAGCCTTAGCCTTGCGATGCTCGTCGGCATGCGTGCAAGTTGCCTATCTCT--AGGCATCGTGGACGTTCTGTCGGCACAAAAACAAAACCCCGGCACGGCATGTGCCAAGGAAAACAAAACTCAAGAAGGATGCGTCTCGTGTTGCCCCGTTTTCGGTGTGCATGCGGGTCGTGGCCTCTCATTAACCATAAACGACTCTCGGCAACGGATATCTCGGCTCACGCATCGATGAAGAACGTAGCAAAATGCGATACTTGGTGTGAATTGCAGAATCCCGTGAACCATCGAGTTTTTGAACGCAAGTTGCGCCCGAAGCCGTTCGGCCGAGGGCACGTCTGCCTGGGCGTCACGCATCGCGTCGCCCCAGACCATGCTCCCCCATAGGGACATTTGGCCTGGGACGGAGACTGGCCTCCCGTGCCGATGGCGCGGTTGGCCTAAAAAGGAGTCCCCTTTGGCGGACGCACGGCTAGTGGTGGTTGTCAAGACCTTCGTATCGAGCCGTGTTGACGCTAGGGAGTCGCTCTTTAAAGACCCTAACGTGTCGTCTTACGACGATGCTTCGA
C.filiformis_SIL_12	TCGAAGCCTGCACAGCAGAACGACCCGTGAACATGTAATCACAACCGGGTGTCGTGGGGGTCGGGTGCGAGCCTTAGCCCTGCGATGCTCGCCGGCATGCGTTCAAGGTGGCTTTCTCT--AGTCATCGTGGACGTTCCGTCGGCACAAAAACAAAACCCCGGCACGGCATGTGCCAAGGAAAACAAAAATCAAGAAGGGTGCGTCTCGTGTTGCCCCGTTTTCGGTGTGCATGCGGGTCGTGGCCTCTCATTAACCATAAACGACTCTCGGCAACGGATATCTCGGCTCACGCATCGATGAAGAACGTAGCAAAATGCGATACTTGGTGTGAATTGCAGAATCCCGTGAACCATCGAGTTTTTGAACGCAAGTTGCGCCCGAAGCCATTTGGCCGAGGGCACGTCTGCCTGGGCGTCACGCATCGCGTCGCCCCATACCATGCTCCCCCATAGGGACGTTTGGTCTGGGACGGAGACTGGCCTCCCGTGCCGATGGTGCGGTTGGCCTAAAAAGGAGTCCCCTTTGGCGGACGCACGGCTAGTGGTGGTTGTCAAGACCTTCGTATCGAGCCGTGGTGATGCTAGGGAGTCGCTCTCTAAAGACCCTAACGTGTCGTCTTACGACGATGCTTCGA
C.filiformis_SIL_13	TCGAAGCCTGCACAGCAGAACGACCCGTGAACATGTAATCACAACCGGGTGTCGTGGGG-TCGGGTGCGAGCCTTAGCCTTGCGATGCTCGTCGGCATGCGTTCAAGTTGCCTATCTCT--AGGCATCGTGGACGTTCTGTCGGCACAAAAACAAAACCCCGGCACGGCATGTGCCAAGGAAAACAAAACTCAAGAAGGATGCGTCTCGTGTTGCCCCGTTTTCGGTGTGCATGCGGGTCGTGTCCTCTCATTAACCATAAACGACTCTCGGCAACGGATATCTCGGCTCATGCATCGATGAAGAACGTAGCAAAATGCGATACTTGGTGTGAATTGCAGAATCCCGTGAACCATCGAGTTTTTGAACGCAAGTTGCGCCCGAAGCCATTCGGCCGAGGGCACGTCTGCCTGGGCGTCACGCATCGCGTCGCCCCAGACCATGCTCCCCCATAGGGACATTTGGCCTGGGACGGAGACTGGCCTCCCGTGCCGATGGCGCGGTTGGCCTAAAAAGGAGTCCCCTTTGGCGGACGCACGGCTAGTGGTGGTTGTCAAGACCTTCGTATCGAGCCGTGGTGACGCTAGGGAGTCGCTCTCTAAAGACCCTAACGTGTCGTCTTACGACGATGCTTCGA
C.filiformis_DOR_11	TCGAAGCCTGCACAGCAGAACGACCCGTGAACATGTAATCACAACCGGGTGTCGTGGGG-TCGGGTGCGAGCCTTAGCCTTGCGATGCTCGTCGGCATGCGTGCAAGTTGCCTATCTCT--AGGCATCGTGGACGTTCTGTCGGCACAAAAACAAAACCCCGGCACGGCATGTGCCAAGGAAAACAAACCTCAAGAAGGATGCGTCTCGTGTTGCCCCGTTTTCGGTGTGCATGCGGGTCGTGGCCTCTCATTAACCATAAACGACTCTCGGCAACGGATATCTCGGCTCACGCATCGATGAAGAACGTAGCAAAATGCGATACTTGGTGTGAATTGCAGAATCCCGTGAACCATCGAGTTTTTGAACGCAAGTTGCGCCCGAAGCCGTTCGGCCGAGGGCACGTCTGCCTGGGCGTCACGCATCGCGTCGCCCCAGACCATGCTCCCCCATAGGGACATTTGGCCTGGGACGGAGACTGGCCTCCCGTGCCGATGGCGCGGTTGGCCTAAAAAGGAGTCCCCTTTGGCGGACGCACGGCTAGTGGTGGTTGTCAAGACCTTCGTATCGAGCCGTGTTGACGCTAGGGAGTCGCTCTTTAAAGACCCTAACGTGTCGTCTTACGACGATGCTTCGA
C.filiformis_DOR_12con	TCGAAGCCTGCACAGCAGAACGACCCGTGAACATGTAATCACAACCGGGTGTCGTGGGGGTCGGGTGCGAGCCTTAGCCCTGCGATGCTCGCCGGCATGCGTTCAAGGTGGCTTTCTCT--AGTCATCGTGGACGTTCCGTCGGCACAAAAACAAAACCCCGGCACGGCATGTGCCAAGGAAAACAAAAATCAAGAAGGGTGCGTCTCGTGTTGCCCCGTTTTCGGTGTGCATGCGGGTCGTGGCCTCTCATTAACCATAAACGACTCTCGGCAACGGATATCTCGGCTCACGCATCGATGAAGAACGTAGCAAAATGCGATACTTGGTGTGAATTGCAGAATCCCGTGAACCATCGAGTTTTTGAACGCAAGTTGCGCCCGAAGCCATTCGGCCGAGGGCACGTCTGCCTGGGCGTCACGCATCGCGTCGCCCCATACCATGCTCCCCCATAGGGACGTTTGGTCTGGGACGGAGACTGGCCTCCCGTGCCGATGGTGCGGTTGGCCTAAAAAGGAGTCCCCTTTGGCGGACGCACGGCTAGTGGTGGTTGTCAAGACCTTCGTATCGAGCCGTGGTGATGCTAGGGAGTCGCTCTCTAAAGACCCTAACGTGTCGTCTTACGACGATGCTTCGA
C.filiformis_DOR_13con	TCGAAGCCTGCACAGCAGAACGACCCGTGAACATGTAATCACAACCGGGTGTCGTGGGGGTCGGGTGCGAGCCTTAGCCCTGCGATGCTCGCCGGCATGCGTTCAAGGTGGCTTTCTCT--AGTCATCGTGGACGCTCCGTCGGCACAAAAACAAAACCCCGGCACGGCATGTGCCAAGGAAAACAAAAATCAAGAAGGGTGCGTCTCGTGTTGCCCCGTTTTCGGTGTGCATGCGGGTCGTGGCCTCTCATTAACCATAAATGACTCTCGGCAACGGATATCTCGGCTCACGCATCGATGAAGAACGTAGCAAAATGCGATACTTGGTGTGAATTGCAGAATCCCGTGAACCATCGAGTTTTTGAACGCAAGTTGCGCCCGAAGCCATTCGGCCGAGGGCACGTCTGCCTGGGCGTCACGCATCGCGTCGCCCCATACCATGCTCCCCCATAGGGACGTTTGGTCTGGGACGGAGACTGGCCTCCCGTGCCGATGGTGCGGTTGGCCTAAAAAGGAGTCCCCTTTGGCGGACGCACGGCTAGTGGTGGTTGTCAAGACCTTCGTATCGAGCCGTGGTGATGCTAGGGAGTCGCTCTCTAAAGACCCTAACGTGTCGTCTTACGACGATGCTTCGA
IntPop_OSE_1conbis	TCGAAGCCTGCACAGCAGAACGACCCGTGAACATGTAATCACAACCGGGTGTCGTGGGGGTCGGGTGCGAGCCTTAGCCCTGCGATGCTCGCCGGCATGCGTTCAAGGTGGCTTTCTCT--AGTCATCGTGGACGTTCCGTCGGCACAAAAACAAAACCCCGGCACGGCATGTGCCAAGGAAAACAAAAATCAAGAAGGGTGCGTCTCGTGTTGCCCCGTTTTCGGTGTGCATGCGGGTCGTGGCCTCTCATTAACCATAAACGACTCTCGGCAACGGATATCTCGGCTCACGCATCGATGAAGAACGTAGCAAAATGCGATACTTGGTGTGAATTGCAGAATCCCGTGAACCATCGAGTTTTTGAACGCAAGTTGCGCCCGAAGCCATTTGGCCGAGGGCACGTCTGCCTGGGCGTCACGCATCGCGTCGCCCCATACCATGCTCCCCCATAGGGACGTTTGGTCTGGGACGGAGACTGGCCTCCCGTGCCGATGGTGCGGTTGGCCTAAAAAGGAGTCCCCTTTGGCGGACGCACGGCTAGTGGTGGTTGTCAAGACCTTCGTATCGAGCCGTGGTGATGCTAGGGAGTCGCTCTCTAAAGACCCTAACGTGTCGTCTTACGACGATGCTTCGA
IntPop_OSE_1con		TCGAAGCCTGCACAGCAGAACGACCCGTGAACATGTAATCACAACCGGGTGTCGTGGGG-TCGGGTGCGAGCCTTAGCCCTGCGATGCTCGTTGGCATGCGTTCAAGTTGCCTATCTCT--AGGCATCGTGGACGTTCTGTCGGCACAAAAACAAAACCCCGGCACGGCATGTGCCAAGGAAAACAAAACTCAAGAAGGATGCGTCTCGTGTTGCCCCGTTTTCGGTGTGCATGCGGGTCGTGTCCTCTCATTAACCATAAACGACTCTCGGCAACGGATATCTCGGCTCACGCATCGATGAAGAACGTAGCAAAATGCGATACTTGGTGTGAATTGCAGAATCCCGTGAACCATCGAGTTTTTGAACGCAAGTTGCGCCCGAAGCCATTCGGCCGAGGGCACGTCTGCCTGGGCGTCACGCATCGCGTCGCCCCAGACCATGCTCCCCCATAGGGACATTTGGCCTGGGACGGAGACTGGCCTCCCGTGCCGATGGCGCGGTTGGCCTAAAAAGGAGTCCCCTTTGGCGGACGCACGGCTAGTGGTGGTTGTCAAGACCTTCGTATCGAGCCGTGGTGACGCTAGGGAGTCGCTCTCTAAAGACCCTAACGTGTCGTCTTACGACGATGCTTCGA
IntPop_CAL_con		TCGAAGCCTGCACAGCAGAACGACCCGTGAACATGTAATCACAACCGGGTGTCGTGGGGGTCGGGTGCGAGCCTTAGCCCTGCGATGCTCGCCGGCATGCGTTCAAGGTGGCTTTCTCT--AGTCATCGTGGACGTTCCGTCGGCACAAAAACAAAACCCCGGCACGGCATGTGCCAAGGAAAACAAAAATCAAGAAGGGTGCGTCTCGTGTTGCCCCGTTTTCGGTGTGCATGCGGGTCGTGGCCTCTCATTAACCATAAACGACTCTCGGCAACGGATATCTCGGCTCACGCATCGATGAAGAACGTAGCAAAATGCGATACTTGGTGTGAATTGCAGAATCCCGTGAACCATCGAGTTTTTGAACGCAAGTTGCGCCCGAAGCCATTCGGCCGAGGGCACGTCTGCCTGGGCGTCACGCATCGCGTCGCCCCATACCATGCTCCCCCATAGGGACGTTTGGTCTGGGACGGAGACTGGCCTCCCGTGCCGATGGTGCGGTTGGCCTAAAAAGGAGTCCCCTTTGGCGGACGCACGGCTAGTGGTGGTTGTCAAGACCTTCGTATCGAGCCGTGGTGACGCTAGGGAGTCGCTCTCTAAAGACCCTAACGTGTCGTCTTACGACGATGCTTCGA
IntPop_CAL		TCGAAGCCTGCACAGCAGAACGACCCGTGAACATGTAATCACAACCGGGTGTCGTGGGG-TCGGGTGCGAGCCTTAGCCCTGCGATGCTCGTTGGCATGCGTTCAAGTTGCCTATCACT--AGGCATCGTGGACGTTCTGTCGGCACAAAAACAAAACCCCGGCACGGCATGTGCCAAGGAAAACAAAACTCAAGAAGGATGCGTCTCGTGTTGCCCCGTTTTCGGTGTGCATGCGGGTCGTGTCCTCTCATTAACCATAAACGACTCTCGGCAACGGATATCTCGGCTCACGCATCGATGAAGAACGCAGCAAAATGCGATACTTGGTGTGAATTGCAGAATCCCGTGAACCATCGAGTTTTTGAACGCAAGTTGCGCCCGAAGCCATTCGGCCGAGGGCACGTCTGCCTGGGCGTCACGCATCGCGTCGCCCCAGACCATGCTCCCCCATAGGGACATTTGGCCTGGGACGGAGACTGGCCTCCCGTGCCGATGGCGCGGTTGGCCTAAAAAGGAGTCCCCTTTGGCGGACGCACGGCTAGTGGTGGTTGTCAAGACCTTCGTATCGAGCCGTGGTGACGCTAGGGAGTCGCTCTCTAAAGACCCTAACGTGTCGTCTTACGACGATGCTTCGA
C.filiformis_URT_11	TCGAAGCCTGCACAGCAGAACGACCCGTGAACATGTAATCACAACCGGGTGTCGTGGGG-TCGGGTGCGAGCCTTAGCCCTGCGATGCTCGTTGGCATGCGTTCAAGTTGCCTATCTCT--AGGCATCGTGGACGTTCTGTCGGCACAAAAACAAAACCCCGGCACGGCATGTGCCAAGGAAAACAAAACTCAAGAAGGATGCGTCTCGTGTTGCCCCGTTTTCGGTGTGCATGCGGGTCGTGTCCTCTCATTAACCATAAACGACTCTCGGCAACGGATATCTCGGCTCACGCATCGATGAAGAACGTAGCAAAATGCGATACTTGGTGTGAATTGCAGAATCCCGTGAACCATCGAGTTTTTGAACGCAAGTTGCGCCCGAAGCCATTCGGCCGAGGGCACGTCTGCCTGGGCGTCACGCATCGCGTCGCCCCAGACCATGCTCCCCCATAGGGACATTTGGCCTGGGACGGAGACTGGCCTCCCGTGCCGATGGCGCGGTTGGCCTAAAAAGGAGTCCCCTTTGGCGGACGCACGGCTAGTGGTGGTTGTCAAGACCTTCGTATCGAGCCGTGGTGATGCTAGGGAGTCGCTCTCTAAAGACCCTAACGTGTCGTCTTACGACGATGCTTCGA
C.filiformis_URT_12	TCGAAGCCTGCACAGCAGAACGACCCGTGAACATGTAATCACAACCGGGTGTCGTGGGGGTCGGGTGCGAGCCTTAGCCCTGCGATGCTCGCCGGCATGCGTTCAAGGTGGCTTTCTCT--AGTCATCGTGGACGTTCCGTCGGCACAAAAACAAAACCCCGGCACGGCATGTGCCAAGGAAAACAAAAATCAAGAAGGGTGCGTCTCGTGTTGCCCCGTTTTCGGTGTGCATGCGGGTCGTGGCCTCTCATTAACCATAAACGACTCTCGGCAACGGATATCTCGGCTCACGCATCGATGAAGAACGTAGCAAAATGCGATACTTGGTGTGAATTGCAGAATCCCGTGAACCATCGAGTTTTTGAACGCAAGTTGCGCCCGAAGCCATTTGGCCGAGGGCACGTCTGCCTGGGCGTCACGCATCGCGTCGCCCCATACCATGCTCCCCCATAGGGACGTTTGGTCTGGGACGGAGACTGGCCTCCCGTGCCGATGGTGCGGTTGGCCTAAAAAGGAGTCCCCTTTGGCGGACGCACGGCTAGTGGTGGTTGTCAAGACCTTCGTATCGAGCCGTGGTGATGCTAGGGAGTCGCTCTCTAAAGACCCTAACGTGTCGTCTTACGACGATGCTTCGA
C.filiformis_CAF_11	TCGAAGCCTGCACAGCAGAACGACCCGTGAACATGTAATCACAACCGGGTGTCGTGGGGGTCGGGTGCGAGCCTTAGCCCTGCGATGCTCGCCGGCATGCGTTCAAGGTGGCTTTCTCT--AGTCATCGTGGACGTTCCGTCGGCACAAAAACAAAACCCCGGCACGGCATGTGCCAAGGAAAACAAAAATCAAGAAGGGTGCGTCTCGTGTTGCCCCGTTTTCGGTGTGCATGCGGGTCGTGGCCTCTCATTAACCATAAACGACTCTCGGCAACGGATATCTCGGCTCACGCATCGATGAAGAACGTAGCAAAATGCGATACTTGGTGTGAATTGCAGAATCCCGTGAACCATCGAGTTTTTGAACGCAAGTTGCGCCCGAAGCCATTCGGCCGAGGGCACGTCTGCCTGGGCGTCACGCATCGCGTCGCCCCATACCATGCTCCCCCATAGGGACGTTTGGTCTGGGACGGAGACTGGCCTCCCGTGCCGATGGTGCGGTTGGCCTAAAAAGGAGTCCCCTTTGGCGGACGCACGGCTAGTGGTGGTTGTCAAGACCTTCGTATCGAGCCGTGGTGATGCTAGGGAGTCGCTCTCTAAAGACCCTAACGTGTCGTCTTACGACGATGCTTCGA
C.filiformis_CAF_1con	TCGAAGCCTGCACAGCAGAACGACCCGTGAACATGTAATCACAACCGGGTGTCGTGGGG-TCGGGTGCGAGCCTTAGCCCTGCGATGCTCGTCGGCATGCGTTCAAGTTGCCTATCTCT--AGGCATCGTGGACGTTCTGTCGGCACAAAAACAAAACCCCGGCACGGCATGTGCCAAGGAAAACAAAACTCAAGAAGGATGCGTCTCGTGTTGCCCCGTTTTCGGTGTGCATGCGGGTCGTGGCCTCTCATTAACCATAAACGACTCTCGGCAACGGATATCTCGGCTCACGCATCGATGAAGAACGTAGCAAAATGCGATACTTGGTGTGAATTGCAGAATCCCGTGAACCATCGAGTTTTTGAACGCAAGTTGCGCCCGAAGCCATTTGGCCGAGGGCACGTCTGCCTGGGCGTCACGCATCGCGTCGCCCCAGACCATGCTCCCCCATAGGGACATTTGGCCTGGGACGGAGACTGGCCTCCCGTGCCGATGGCGCGGTTGGCCTAAAAAGGAGTCCCCTTTGGCGGACGCACGGCTAGTGGTGGTTGTCAAGACCTTCGTATCGAGCCGTGGTGATGCTAGGGAGTCGCTCTCTAAAGACCCTAACGTGTCGTCTTACGACGATGCTTCGA
C.filiformis_GAL_11	TCGAAGCCTGCACAGCAGAACGACCCGTGAACATGTAATCACAACCGGGTGTCGTGGGGGTCGGGTGCGAGCCTTAGCCCTGCGATGCTCGCCGGCATGCGTTCAAGGTGGCTTTCTCT--AGTCATCGTGGACGTTCCGTCGGCACAAAAACAAAACCCCGGCACGGCATGTGCCAAGGAAAACAAAAATCAAGAAGGGTGCGTCTCGTGTTGCCCCGTTTTCGGTGTGCATGCGGGTCGTGGCCTCTCATTAACCATAAACGACTCTCGGCAACGGATATCTCGGCTCACGCATCGATGAAGAACGTAGCAAAATGCGATACTTGGTGTGAATTGCAGAATCCCGTGAACCATCGAGTTTTTGAACGCAAGTTGCGCCCGAAGCCATTTGGCCGAGGGCACGTCTGCCTGGGCGTCACGCATCGCGTCGCCCCATACCATGCTCCCCCATAGGGACGTTTGGTCTGGGACGGAGACTGGCCTCCCGTGCCGATGGTGCGGTTGGCCTAAAAAGGAGTCCCCTTTGGCGGACGCACGGCTAGTGGTGGTTGTCAAGACCTTCGTATCGAGCCGTGGTGATGCTAGGGAGTCGCTCTCTAAAGACCCTAACGTGTCGTCTTACGACGATGCTTCGA
C.filiformis_GAL_12	TCGAAGCCTGCACAGCAGAACGACCCGTGAACATGTAATCACAACCGGGTGTCGTGGGG-TCGGGTGCGAGCCTTAGCCCTGCGATGCTCGTCGGCATGCGTTCAAGTTGCCTATCTCT--AGGCATCGTGGACGTTCTGTCGGCACAAAAACAAAACCCCGGCACGGCATGTGCCAAGGAAAACAAAACTCAAGAAGGATGCGTCTCGTGTTGCCCCGTTTTCGGTGTGCATGCGGGTCGTGGCCTCTCATTAACCATAAACGACTCTCGGCAACGGATATCTCGGCTCACGCATCGATGAAGAACGTAGCAAAATGCGATACTTGGTGTGAATTGCAGAATCCCGTGAACCATCGAGTTTTTGAACGCAAGTTGCGCCCGAAGCCGTTCGGCCGAGGGCACGTCTGCCTGGGCGTCACGCATCGCGTCGCCCCAGACCATGCTCCCCCATAGGGACATTTGGCCTGGGACGGAGACTGGCCTCCCGTGCCGATGGCGCGGTTGGCCTAAAAAGGAGTCCCCTTTGGCGGACGCACGGCTAGTGGTGGTTGTCAAGACCTTCGTATCGAGCCGTGTTGACGCTAGGGAGTCGCTCTTTAAAGACCCTAACGTGTCGTCTTACGACGATGCTTCGA
C.corensis_SAR_1	NNNNNNNNNNNNNNNNNNNNCGACCCGTGAACATGTAATCACAACCGGGTGTCGTGGGG-TCGGGTGCGAGCCTTAGCCCCGCGATGCTCGTCGGCATGCATTCAAGTTGCCTATCTCT--AGGCATCGTGGACGTTTTGTCGGCACAAAAACAAAACCCCGGCACGGCATGTGCCAAGGAAAACAAAACTCAAGAAGGACGCGTCTCGTGTTGCCCCGTTTTCGGTGTGCATGCGGGTCGTGGCCTCTCATTAACCATAAACGACTCTCGGCAACGGATATCTCGGCTCACGCATCGATGAAGAACGTAGCAAAATGCGATACTTGGTGTGAATTGCAGAATCCCGTGAACCATCGAGTTTTTGAACGCAAGTTGCGCCCGAAGCCATTCGGCCGAGGGCACGTCTGCCTGGGCGTCACGCATCGCGTCGCCCCAGACCATGCTCCCCCAAAGGGACATTTGGCCTGGGACGGAGACTGGCCTCCCGTGCCGATGGTGCGGTTGGCCTAAAAAGGAGTCCCCTTTGGCGGACGCACGGCTAGTGGTGGTTGTCAAGACCTTCGTATCGAGCCGTGGTGATGCTAGGGAGTCGCTCTCTAAAGACCCTAACGCGTCGTCTTACGACGATGNNNNNN
C.corensis_SAR_2	NNNNNNNNNNNNNNNNNNNNCGACCCGTGAACATGTAATCACAACCGGGTGTCGTAGGG-TCGGGTGCGAGCCTTAGCCCTGCGATGCTCGTCGGCATGCGTTCAAGTTGCCTATCTCT--AGGCATCGTGGACGTTCTGTCGGCACAAAAACAAAACCCCGGCACGGCATGTGCCAAGGAAAACAAAACTCAAGAAGGACGCGTCTCGTGTTGCCCCGTTTTCGGTGTGCATGCGGGTCGTGGCCTCTCATTAACCATAAACGACTCTCGGCAACGGATATCTCGGCTCACGCATCGATGAAGAACGTAGCAAAATGCGATACTTGGTGTGAATTGCAGAATCCCGTGAACCATCGAGTTTTTGAACGCAAGTTGCGCCCGAAGCCATTCGGCCAAGGGCACGTCTGCCTGGGCGTCACGCATCGCGTCGCCCCAGACCATGCTCCCCCATAGGGACATTTGGCCTGGGACGGAGACTGGCCTCCCGTGCCGATGGCGCGGTTGGCCTAAAAAGGAGTCCCCTTTGGCGGACGCACGGCTAGTGGTGGTTGTCAAGACCTTCGTATCGAGCCGTGGTGATGCTAGGGAGTCGCTCTCTAAAGACCCTAACGTGTCGTCTTACGACGATGNNNNNN
C.corensis_PRO_2	NNNNNNNNNNNNNNNNNNNNCGACCCGTGAACATGTAATCACAACCGGGTGTCGTGGGGGTCGGGTGCGAGCCTTAGCCCTGCGATGCTTGCCGGCATGCGTTCAAGGTGGCTTTCTCT--AGGCATCGTGGACGTTCCGTCGGCACAAAAACAAAACCCCGGCACGGCATGTGCCAAGGAAAACAAAAATCAAGAAGGGTGCGTCTCGTGTTGCCCCGTTTTCGGTGTGCATGCGGGTCGTGGCCTCTCATTAACCATAAACGACTCTCGGCAACGGATATCTCGGCTCACGCATCGATGAAGAACGTAGCAAAATGCGATACTTGGTGTGAATTGCAGAATCCCGTGAACCATCGAGTTTTTGAACGCAAGTTGCGCCCGAAGCCATTCGGCCGAGGGCACGTCTGCCTGGGCGTCACGCATCGCGTCGCCCCATACCATGCTCCCCCATAGGGACGTTTGGTCTGGGACGGAGACTGGCCTCCCGTGCCGATGGTGCGGTTGGCCTAAAAAGGAGTCCCCTTTGGCGGACGCACGGCTAGTGGTGGTTGTCAAGACCTTCGTATCGAGCCGTGGTCATGCTAGGGAGTCGCTCTCTAAAGACCCTAACGTGTCGTCTTACGACGATGNNNNNN
C.corensis_PRO_1	NNNNNNNNNNNNNNNNNNNNCGACCCGTGAACATGTAATCACAACCGGGTGTCGTGGGG-TCGGGTGCGAGCGTTAGCCCCGCGATGCTCGTCGGCATGCATTCAAGTTGCCTATCTCT--AGGCATCGTGGACGTTCTGTCGGCACAAAAACAAAACCCCGGCACGGCATGTGCCAAGGAAAACAAAACTCAAGAAGGACGCGTCTCGTGTTGCCCCGTTTTCGGTGTGCATGCGGGTCGTGGCCTCTCATTAACCATAAACGACTCTCGGCAACGGATACCTCGGCTCACGCATCGATGAAGAACGTAGCAAAATGCGATACTTGGTGTGAATTGCAGAATCCCGTGAACCATCGAGTTTTTGAACGCAAGTTGCGCCCGAAGCCATTCGGCCGAGGGCACGTCTGCCTGGGCGTCACGCATCGCGTCGCCCCAGACCATGCTCCCCCAAAGGGACATTTGGCCTGGGACGGAGACTGGCCTCCCGTGCCGATGGTGCGGTTGGCCTAAAAAGGAGTCCCCTTTGGCGGACGCACGGCTAGTGGTGGTTGTCAAGACCTTCGTATCGAGCCGTGGTGATGCTAGGGAGTCGCTCTCTAAAGACCCTAACGCGTCGTCTTACGACGATGNNNNNN;
END;


[ptDNA matrix for TCS parsimony network]

#NEXUS

BEGIN DATA;
DIMENSIONS  NTAX=124 NCHAR=4291;
FORMAT DATATYPE = DNA GAP = - MISSING = ?;
MATRIX
Cemig         TATAAACAAATAACTATAGAAGTAATAACCAACTCATCACTTCGTATTATCTGGATCCAAAGAACCAGTCAAGATATGATATATTGTTCATATTGTTGTAGCAACTGAAATTTTTTTTTATTAAAAAAATCTGCTTCTAAGTTGTCAATCAAAATAAAAAAATAAAGGGTATGGATAAATGGAAGGATGAGAGAAAGAAAGAAAAAGAATATTGATGATATATAATTCCAATATGTAAGGTCTATGAGTCATCTCAGAAAAA-GCTGTGTAATAAAGCATCACTACGGATTCATCATTAAATGGATCTACTCATCGAA-AAAAAATAAAGAGCTTCGAGCCAATAAAGACTAAGAATATTGACTCAAGAACTAATAGCTCCATTGTAGAATTGAGACCTAACCATAAAGTAAGAAGCGATGGGAACGACGGAACCTGTGAATTCAAAAGATTCTAGTGAAAATGAATTCGAATGATTCATTGATCGGGATGGCGGAACCGACCAGAGACCAATTTATCTATTCGGAAAAGTTATGAACTAATGATAGAACTGAAATAGAAATTGAAAGAGTAAATATTCGCCCGCGAAAACTTTATTTTCTTGGATTGCTAAATTTGGGTGAATCCAA-----TACGATAAAGAGTAAAACAAAAGAAAAATTCGTTTTAACATTCTAAAAACCATATATATA?????????????????????????????????????????????????????????????????????????????????????????????????????????????????????????????????????????????????????????????????????????????????????????????????????????????????CTATTTATATTCAATCGTCGAGATTGAA----TCAATTCAATCAAATAAGTTTTTTAGTAAAAATGAAAATTGATAAACAAATGAGTTCAAAAGTAAATTTCAAGGTTCATTAGTTTCTTAGGGTGTCCGGTTTATTTATCTTAGGGCTTTGACGTAGTTTATCCTAGTCTAAAATCCAACTTTATTATTTCTCGTTTATCTGATTTCATAAATTTGAAACAAAAAATAAATTTTATCAATGAATCCAAAATATGCCTATTTTGGATTACTCCAAATTGACACCTTATTTGTACATAAT----------------------------------------------------ATCTCAACAATTAAGTTCTTTTCTTGAGTGGGCTGAAAATTGGAGATATATCGGAAATCCTTATAGTAATTCCGATAAATT------------GTAAGAAG--------------TCAGAAAGTTATC---------AAAAATAAAAATTTTTTAACATGGAATCAATTAGTTTCAACAATTCATTAATTTTAACAAAAAATATTATATCTGCCCTTCTCGAGAAAGATAAAAATTTTTCATTATTGTAAAGGTCGATGGGGAAAATAAGACTCCCCACCACCACAATGTGAGTGAAAATATACGAAAAATAAATAAAAAATCTTGTATTTTTTTCTTTATTCTTTTTTTT-AGAATTGAGAAAACAGAAGAATTATTCTTTTAAACATCTTAGAAGATTAAGATTGAAACCTGGTCTATTTCATATTGATTAGAATAGGGACTGCCGATTGTGAATTTTATATTAACAAATTACCGAGCCCATTTTGCGAGTAAAATCCATTCCGATTATTCCAATATTTTAGGACTTACTTGTTTGTCGTACAAAAAAACTTTTTGAATTCCCGGTAGAAAGAGATTTGCCTAaTGACAA----------------TCAAAAACTTTATTTTATTATTTA-----TTAAAAGGATTAAATCCTTTACCTTTCAATGACACATTCAAGGAAAAATATAAATTTTCGGGATTTTTATCCAAAGGTCAATTCAAAATTGAAAACTTGGATTATGAAATTTCGAAACAAAATTTTGAAATTGGATCAATACTTCCAATTGAATGAGTATGAATAAAGAATCCATGGATGAAGATAGAAAAGTAGATTTCTAATTTCTAATCGTAACTAAATCTTCAATTTTTGTTTTGATTTGTAGCGAATAAATTGAAGCAAAATAGCTATTAAAT-AATGTCTTTAGTTTACTAGAGACATCGACATATTATTTTAGCTCGGTGGAAATAAAATCCTTTTCCTTAGGACCCTCTCAAATAGAAATAGAGAACGAAGTAACTAGAAAGATTGTTAGAATCGCCTTCTTCTAGAGGGATCATCTAGAAAGCGAGTCGTTTTGAATTGAATATATTCAAACAAAAAGCTGACATAGATGTTATGGGTATAATTTTTTTTGTAAGTTGGTTCACATCTGAAATCTAACAATTTATCCATTTCCATAAAGGAGCCGAATGAAACCAAAGTTTCATGTTCGGTTT-GAATTAGAGACGTTAAAAAGAAAAGAATTCTACCGTACGAAATAACATAAAAACAGATTCATTATCATTAAAAAAAAA-GATATGGTCCTTCTATTCAATA---------TTAAAAAATTAAATATT------------------CAAATTCTTCTTTTTTACATTACAGGAATTGATAAGAACTAAGAAATAAATATGGGAAACGGATTCGATTCCATCTTACTGGAATAGTCTACCAACAAAAGAAACTATTCTTATTTGATTGAAGTTACAGCTTAGAATAACCTCAGTTGATTGAATTATGATACAAAGAAGAAAAAGAATCGAATAATCATAATCATTGTATGATGAAAATAGAATAACCGCCTATTTTTTTGTCTTGTGTACTTAGCGGGTATACACTATACAATCAACTAGAAAAAATTGTTTATCAATTTGTA-----------------TTTATGGGATAAGGATTTTTTTT-GATAACTCTAAAA-------------CTGGCCTAGAAAGCAATTTGAGAATTCTTCTGATATGGAATCGTAGTCCAAATAGAATCATGATCTAAAGATACCCATTAACCATAGTCCACAAAATATAGACCCCTCGCTCAGTCGATTCATTAGAATTTATAATTTATTGATTTAATCCGGTATAGTATAAATAGATAATCAGAAAAAGAAGAGAACATTGTTTTCTTACAAAAACTGTTAAAAAAATTCTA--------------------------------------------------------------------------------------------TTCATGTTTGCAAAAACAATGTTCTCTTTATCCCTCCAGCCTAGAAGGAAAGATCCTCCTTTTACTATGATGAAAAATTTTCTGCGCGACATAAAGACTCCC-TCTTTT-ATTTATATTTAATTATTAA------------------------------TTCTTATTGATGAAATTTCATTCTACAGAATAAACCCTAAACTAAAAATGAACTAAATTCGAAATAAAG--------CGAAATTTACTGAAGTATTATTCTATTAAAGAATAATGAGATGAGTTGGATAAATATCCAGATTTTTATATTCTATATATAGAAAAAGAAAAGGA------------------TTCTTTTCATGAC------ATAGTTGTAAATTCCTATAACATAATAAATCAATGGCTTTTGCCACAAGAGGAAGACACTTTTTTTT-CAATATTCTTTGATTTCAAAGATGCATTATCAATCATGTAAAACATCGAATAAAATAAATAGAGAAAAGCCGACTATCGGAATCGAACCGATGACCATCGCATTACAAATGCGATGCTCTAACCTCTGAGCTAAGCAGGCTCACATAACATAAATTCGACATGCATAGGAATTCAATAAACTCTTAGAATCTTTGCTATTAACTATTAAGCTATTCATATTCGCTATTCATAATTAATATGAATATATTAAAGAATAGAATATAGAATTTCAAATAACTGTTAAATATTATAGAACATAATAATTAATCTAGCGATATATAATTTCAATTTTTTTT--ATCACAATGAAATATTATTTTTTTT-CTTTTTTAATTAAAAAAGAAAAAAAGGAGTCGACCGTTCAAGTATTCGAAATTGCATCGGTAAATGAGTGGAAGCGAGACAGATGTATAGGGTATGTATCCACCTATATTGAATTTCGGATACAGAAATGATAAAATCGTTTTTGATTGGACCAAAGATGAGCCTCCCATAGAAGATGAAAGAAGATAGACAAT
Csubt         ??????????????????????????????????????????????????CTGGATCCAAAGAACCAGTCAAGATATGATATATTGTTCATATTGTTGTAGCAACTGAAATCTTTTTTTATTAAAAAAATCTGCTTCTAAGTTGTCAATCAAAATAAAAAAATAAAGGGTATGGATAAATGGAAGGATGAGAGAAAGAAAGAAAAAGAATATTGATGATATATAATTCCAATATGTAAGGTCTATGAGTCATCTCAGAAAAAAGCTGTGTAATAAAGCATCACTACGGATTCATCATTAAATGGATCTACTCATCGAACAAAAAATAAAGAGCTTCGAGCCAATAAAGACTAAGAATATTGACTCAAGAACTAATAGCTCCATTGTAGAATTGAGACCTAACCATAAAGTAAGAAGCGATGGGAACGACGGAACCTGTGAATTCAAAAGATTCTAGTGAAAATGAATTCGAATGATTCATTGATCGGGATGGCGGAACCGACCAGAGACCAATTTATCTATTCGGAAAAGTTATGAACTAATGATAGAACTGAAATAGAAATTGAAAGAGTAAATATTCGCCCGCGAAAACTTTATTTTCTTGGATTGCTAAATTTGGGTGAATCCAA-----TACGATAAAGAGTAAAACAAAAGAAAAATTCGTTTTAACATTCTAAAAACCATATATATAT------AAGAAAAAAATAGTTATTTAATATA---------------------------TTTAGTTATCTATACAAACAAGATATACAAATTAATAATAGATTTGATCTAGATTAAATGAAATCCATGATTCAGTATATTACTTATTAAATACATGTATATCTTAATTCAAATTATATTATATCTGAATTCAAAATCACTCATAATAGCCTATTTATATTCAATCGTCGAGATTGAACAAGTCAATTCAATCAAATAAGTTTTTTAGTAAAAATGAAAATTGATAAACAAATGAGTTCAAAAGTAAATTTCAAGGTTCATTAGTTTCTTAGGGTGTCCGGTTTATTTATCTTAGGGCTTTGACGTAGTTTATCCTAGTCTAAAATCCAACTTTATTATTTCTCGTTTATCTGATTTCATAAATTTGAAACAAAAAATAAATTTTATCAATGAATCCAAAATAGGCATATTTTGGATTACTCCAAATTGACACCTTATTTGTACATAAT----------------------------------------------------ATCTCAACAATTAAGTTCTTTTATTGAGTGGGCTGAAAATTGGAGATATATCGGAAATCCTTATAGTAATTCCGATAAATTAAGAAGGATAAATTAAGAAGGATAAATTAAGAAGTCAGAAAGTTATC---------AAAAATAAAAATTTTTTAACATGGAATCAATTAGTTTCAACAATTCATTAATTTTAACAAAAAATATTATATCTGCCCTTCTCGAGAAAGATAAAAATTTTTCATTATTGTAAAGGTCGATGGGGAAAATAAGACTCCCCACCACCACAATGTGAGTGAAAATATACGAAAAATAAATAAAAAATCTTGTATTTTTTTCTTTATTCTTTTTTTT-AGAATTGAGAAAACAGAAGAATTATTCTTTTAAACATCTTAGAAGATTAAGATTGAAACCTGGTCTATTTCATATTGATTAGAATAGGGACTGCCGATTGTGAATTTTATATTAACAAATTACCGAGCCCATTTTGCGAGTCAAATCCATTCCGATTATTCCAATATTTTAGGACTTACTTGTTTGTCGTACAAAAAAACTTTTTGAATTCCCGGTAGAAAGAGATTTGCCTAATGACAAAGCTTTTAACGCCGCCTCAAAAACTTTATTTTATTATTTA-----TTAAAAGGATTAAATCCTTTACCTTTCAATGACACATTCAAGGAAAAATATAAATTTTCGGGATTTTTATCCAAAGGTCAATTCAAAATTGAAAACTTGGATTATGAAATTTCGAAACAAAATTTTTAAATTGGATCAATACTTCCAATTGAATGAGTATGAATAAAGAATCCATGGATGAAGATAGAAAAGTAGATTTCTAATTTCTAATCGTAACTAAATCTTCAATTTTTGTTTTGATTTGTAGCGAATAAATTGAAGCAAAATAGCTATTAAAT-AATGTCTTTAGTTTACTAGAGACATCGACATATTATTTTAGCTCGGTGGAAATAAAATCCTTTTCCTTAGGACCCTCTCAAATAGAAATAGAGAACGAAGTAACTAGAAAGATTGTTAGAATCGCCTTCTTCTAGAGGGATCATCTAGAAAGCGAGTCGTTTTGAATTGAATATATTCAAACAAAAAGCTGACATAGATGTTATGGGTATAATTTTTTTTGTAAGTTGGTTCACATCTGAAATCTAACAATTTATCCATTTCCATAAAGGAGCCGAATGAAACCAAAGTTTCATGTTCGGTTTTGAATTAGAGACGTTAAAAAGAAAAGAATTCTACCGTACGAAATAACATAAAAACAGATTCATTATAATTAAAAAAAAA-GATATGGTCCTTCTATTCAATA---------TTAAAAAATTAAATATT------------------CAAATTCTTCTTTTTTACATTACAGGAATTGATAAGAACTAAGAAATAAATATGGGAAACGGATTCGATTCCATCTTACTGGAATAGTTTACCAACAAAAGAAACTATTCTTATTTGATTGAAGTTACAGCTTAGAATAACCTCAGTTGATTGAATTATGATACAAAGAAGAAAAAGAATCGAATAATCATAATCATTGTATGATGAAAATAGAATAACCGCCTATTTTTTTGTCTTGTGTACTTAGCGGGTATACACTATACAATCAACTAGAAAAAATTGTTTATCAATTTGTA-----------------TTTATGGGATAAGGATTTTTTTT-GATAACTCTAAAA-------------CTGGCCTAGAAAGCAATTTGAGAATTCTTCTGATATGGAATCGTAGTCCAAATAGAATCATGATCTAAAGATACCCATTAACCATAGTCCACAAAATATAGACCCCTCGCTCAGTCGATTCATTAGAATTTATAATTTATTGATTTAATCCGGTATAGTATAAATAGATAATCAGAAAAAGAAGAGAACATTGTTTTCTTACAAAAACTGTTAAAAAAATTCTA--------------------------------------------------------------------------------------------TTCATGTTTGCAAAAACAATGTTCTCTTTATCCCTCCAGCCTAGAAGGAAAGATCCTCCTTTTACTATGATGAAAAATTTTCTGC????CATAAAGACTCC-TTCTTTTTATTTATATTTAATTATTAA------------------------------TTCTTATTGATGAAATTTCATTCTACAGAATAAACC-TAAACTAAAAATGAACTAAATTCGAAATAAAG--------CGAAATTTACTGAAGTATTATTCTATTAAAGAATAATGAGATGAGTTGGATAAATATCCAGATTTTTATATTCTATATATAGAAAAAGAAAAGGA------------------TTCTTTTCATGAC------ATAGTTGTAAATTCCTATAACATAATAAATCAATGGCTTTTGCCACAAGAGGAAGACACTTTTTTTT-CAATATTCTTTGATTTCAAAGATGCATTATCACTCATGTAAAACATCGAATAAAATAAATAGAGAAAAGCCGACTATCGGAATCGAACCGATGACCATCGCATTACAAATGCGATGCTCTAACCTCTGAGCTAAGCAGGCTCACATAACATAAATTCGACATGCATAGGAATTCAATAAACTCTTAGAATCTTTGCTATTAACTATTAAGCTATTCATATTCGCTATTCATAATTAATATGAATATATTAAAGAATAGAATATAGAATTTCAAATAACTGTTAAATATTATAGAACATAATAATTAATCTAGCGATATATAATTTCAATTTTTTTT--ATCACAATGAAATATTATTTTTTTT-CTTTTTTAATTAAAAAAGAAAAAAAGGAGTCGACCGTTCAAGTATTCGAAATTGCATCGGTAAATGAGTGGAAGCGAGACAGATGTATAGGGTATGTATCCACCTATATTGAATTTCGGATACAGAAATGATAAAATCGTTTTTGATTGGACCAAAGATGAGCCTCCCATAGAAGATGAAAGAAGATAGACAAT
FiTAV2        TATAAACAAATAACTATAGAAGTAATAACCAACTCATCACTTCGTATTATCTGGATCCAAAGAACCAGTCAAGATATGATATATTGTTCATATTGTTGTAACAACTGAAATCTTTTTTTATTAAAAAAATCTGCTTCTAAGTTGTCAATCAAAATAAAAAAATAAAGGGTATGGATAAATGGAAGGATGAGAGAAAGAAAGAAAAAGAATATTGATGATATATAATTCCAATATGTAAGGTCTATGAGTCATCTCAGAAAAA-GCTGTGTAATAAAGCATCAATACGGATTCATCATTAAATGGATCTACTCATCGAACAAAAAATAAAGAGCTTCGAGCCAATAAAGACTAAGAATATTGACTCAAGAACTAATAGCTCCATTGTAGAATTGAGACCTAACCATAAAGTAAGAAGCGATGGGAACGACGGAACCTGTGAATTCAAAAGATTCTAGTGAAAATGAATTCGAATGATTCATTGATCGGGATGGCGGAACCGACCAGAGACCAATTTATCTATTCGGAAAAGTTATGAACTAATGATAGAACTGAAATAGAAATTGAAAGAGTAAATATTCGCCCGCGAAAACTTTATTTTCTTGGATTGCTAAATTTGGGTGAATCCAA-----TACGATAAAGAGTAAAACAAAAGAAAAATTCGTTCTAACATTCTAAAAACCATATATATATAT----AAGAAAAAAATAGTTATTTAATATA---------------------------TTTAGTTATCTATACAAACAAGATATACAAATTAATAATAGATTTGATCTAGATTAAATGAAATCCATGATTCAGTATATTACTTATTAAATACATGTATATCTTAATTCAAATTATATTATATCTGAATTCAAAATCACTCATAATAGCCTATTTATATTCAATCGTCGAGATTGAACAAGTCAATTCAATCAAATAAGTTTTTTAGTAAAAATGAAAATTGATAAAAAAATGAGTTCAAAAGTAAATTTCAAGGTTCATTAGTTTCTTAGGGTGTCCGGTTTATTTATCTTAGGGCTTTGACGTAGTTTATCCTAGTCTAAAATCCAACTTTATTATTTCTCGTTTATCTGATTTCATAAATTTGAAACAAAAAATAAATTTTATCAATGAATCCAAAATATGACTATTTTGGATTACTCCAAATTGACACCTTATTTGTACATAAT----------------------------------------------------ATCTCAACAATTAAGTTCTTTTATTGAGTGGGCTGAAAATTGGAGATATATCGGAAATCCTTATAGTAATTCCGATAAATTAAGAAGGATAAATTAAGAAG--------------TCAGAAAGTTATC---------AAAAATAAAAATTTTTTAACATGGAATCAATTAGTTTCAACAATTCATTAATTTTAACAAAAAATATTATATCTGCCCTTCTCGAGAAAGATAAAAATTTTTCATTATTGTAAAGGTCGATGGGGAAAATAAGACTCCCCACCACCACAATGTGAGTGAAAATATACGAAAAATAAATAAAAAATCTTGTATTTTTTTCTTTATTCTTTTTTTT-AGAATTGAGAAAATAGACGAATTATTCTTTTAAACATCTTAGAAGATTAAGATTGAAACCTGGTCTATTTCATATTGATTAGAATAGGGACTGCCGATTGTGAATTTTATATTAACAAATTACCGAGCCCATTTTGCGAGTAAAATCCATTCCGATTATTCCAATATTTTAGGACTTACTTGTTTGTCGTACAAAAAAACTTTTTGAATTCCCGGTAGAAAGAGATTTGCCTAATGACAAAGCTTTTAACGCCGCCTCAAAAACTTTATT-----AGTTA-----TTAAAAGGATTAAATCCTTTACCTTTCAATGACACATTCAAGGAAAAATATAAATTTTCGGGATTTTTATCCAAAGGTCAATTCAAAATTGAAAACTTGGATTATGAAATTTCGAAACAAAATTTTTAAATTGGATCAATACTTCCAATTGAATGAGTATGAATAAAGAATCCATGGATGAAGATAGAAAAGTAGATTTCTAATTTCTAATCGTAACTAAATCTTCAATTTTTGTTTTGATTTGTAGCGAATAAATTGAAGCAAAATAGCTATTAAAT-AATGTCTTTAGTTTACTAGAGACATCGACATATTATTTTAGCTCGGTGGAAATAAAATCCTTTTCCTTAGGACCCTCTCAAATAGAAATAGAGAACGAAGTAACTAGAAAGATTGTTAGAATCGCCTTCTTCTAGAGGGATCATCTAGAAAGCGAGTCGTTTTGAATTGAATATATTCAAACAAAAAGCTGACATAGATGTTATGGGTATAATTTTTTTTGTAAGTTGGTTCACATCTGAAATCTAACAATTTATCCATTTCCATAAAGGAGCCGAATGAAACCAAAGTTTCATGTTCGGTTTTGAATTAGAGACGTTAAAAAGAAAAGAATTCTACCGTACGAAATAACATAAAAACAGATTCATTATCATTAAAAAAAAAAGATATGGTCCTTCTATTCAATA---------TTAAAAAATTAAATATT------------------CAAATTCTTCTTTTTTACATTACAGGAATTGATAAGAACTAAGAAATAAATATGGGAAACGGATTCGATTCCATCTTACTGGAATAGTCTACCAACAAAAGAAACTATTCTTATTTGATTGAAGTTACAGCTTAGAATAACCTCAGTTGATTGAATTATGATACAAAGAAGAAAAAGAATCGAATAATCATAATCATTGTATGATGAAAATAGAATAACCGCCTATTTTTTTGTCTTGTGTACTTAGCGGGTATACACTATACAATCAACTAGAAAAAATTGTTTATCAATTTGTA-----------------TTTATGGGATAAGGATTTTTTTTT-ATAACTCTAAAA-------------CTGGCCTAGAAAGCAATTTGAGAATTCTTCTGATATGGAATCGTAGTCCAAATAGAATCATGATCTAAAGATACCCATTAACCATAGTCCACAAAATATAGACCCCTCGCTCCGTCGATTCATTAGAATTTATAATTTATTGATTTAATCCGGTATAGTATAAATAGATAATCAGAAAAAGAAGAGAACATTGTTTTCTTACAAAAACTGTTAAAAAATTTCTA--------------------------------------------------------------------------------------------TTCATGTTTGCAAAAACAATGTTCTCTTTATCCCTCCAGCCTAGAAGGAAAGATCCTCCTTTTACTATGATGAAAAATTTTCTGCGCGACATAAAGACTCC-TTCTTTTTATTTATATTTAATTATTAA------------------------TATTAATTCTTATTGATGAAATTTCATTCTACAGAATAAACC-TAAACTAAAAATGAACTAAATTCGAAATAAAG--------CGAAATTTACTGAAGTATTATTCTATTAAAGAATAATGAGATGAGTTGGATAAATATCCAGATTTTTATATTCTATATATAGAAAAAGAAAAGGATATAGAAAAAGAAAAGGATTCTTTTCATGAC------ATAGTTGTAAATTCCTATAACATAATAAATCAATGGCTTTTGCCACAAGAGGAAGACACTTTTTTTT-CAATATTCTTTGATTTCAAAGATGCATTATCAATCATGTAAAACATCGAATAAAATAAATAGAGAAAAGCCGACTATCGGAATCGAACCGATGACCATCGCATTACAAATGCGATGCTCTAACCTCTGAGCTAAGCAGGCTCACATAACATAAATTCGACATGCATAGGAATTCAATAAACTCTTAGAATCTTTGCTATTAACTATTAAGCTATTCATATTCGCTATTCATAATTAATATGAATATATTAAAGAATAGAATATAGAATTTCAAATAACTGTTAAATATTATAGAACATAATAATTAATCTAGCGATATATAATTTCAATTTTTTTT--ATCACAATGAAATATTATTTTTTTT-CTTTTTTAATTAAAAAAGAAAAAAAGGAGTCGACCGTTCAAGTATTCGAAATTGCATCGGTAAATGAGTGGAAGCGAGACAGATGTATAGGGTATGTATCCACCTATATTGAATTTCGGATACAGAAATGATAAAATCGTTTTTGATTGGACCAAAGATGAGCCTCCCATAGAAGATGAAAGAAGATAGACAAT
FiTAV1        TATAAACAAATAACTATAGAAGTAATAACCAACTCATCACTTCGTATTATCTGGATCCAAAGAACCAGTCAAGATATGATATATTGTTCATATTGTTGTAACAACTGAAATCTTTTTTTATTAAAAAAATCTGCTTCTAAGTTGTCAATCAAAATAAAAAAATAAAGGGTATGGATAAATGGAAGGATGAGAGAAAGAAAGAAAAAGAATATTGATGATATATAATTCCAATATGTAAGGTCTATGAGTCATCTCAGAAAAA-GCTGTGTAATAAAGCATCAATACGGATTCATCATTAAATGGATCTACTCATCGAACAAAAAATAAAGAGCTTCGAGCCAATAAAGACTAAGAATATTGACTCAAGAACTAATAGCTCCATTGTAGAATTGAGACCTAACCATAAAGTAAGAAGCGATGGGAACGACGGAACCTGTGAATTCAAAAGATTCTAGTGAAAATGAATTCGAATGATTCATTGATCGGGATGGCGGAACCGACCAGAGACCAATTTATCTATTCGGAAAAGTTATGAACTAATGATAGAACTGAAATAGAAATTGAAAGAGTAAATATTCGCCCGCGAAAACTTTATTTTCTTGGATTGCTAAATTTGGGTGAATCCAA-----TACGATAAAGAGTAAAACAAAAGAAAAATTCGTTCTAACATTCTAAAAACCATATATATATAT----AAGAAAAAAATAGTTATTTAATATA---------------------------TTTAGTTATCTATACAAACAAGATATACAAATTAATAATAGATTTGATCTAGATTAAATGAAATCCATGATTCAGTATATTACTTATTAAATACATGTATATCTTAATTCAAATTATATTATATCTGAATTCAAAATCACTCATAATAGCCTATTTATATTCAATCGTCGAGATTGAACAAGTCAATTCAATCAAATAAGTTTTTTAGTAAAAATGAAAATTGATAAAAAAATGAGTTCAAAAGTAAATTTCAAGGTTCATTAGTTTCTTAGGGTGTCCGGTTTATTTATCTTAGGGCTTTGACGTAGTTTATCCTAGTCTAAAATCCAACTTTATTATTTCTCGTTTATCTGATTTCATAAATTTGAAACAAAAAATAAATTTTATCAATGAATCCAAAATATGACTATTTTGGATTACTCCAAATTGACACCTTATTTGTACATAAT----------------------------------------------------ATCTCAACAATTAAGTTCTTTTATTGAGTGGGCTGAAAATTGGAGATATATCGGAAATCCTTATAGTAATTCCGATAAATTAAGAAGGATAAATTAAGAAG--------------TCAGAAAGTTATC---------AAAAATAAAAATTTTTTAACATGGAATCAATTAGTTTCAACAATTCATTAATTTTAACAAAAAATATTATATCTGCCCTTCTCGAGAAAGATAAAAATTTTTCATTATTGTAAAGGTCGATGGGGAAAATAAGACTCCCCACCACCACAATGTGAGTGAAAATATACGAAAAATAAATAAAAAATCTTGTATTTTTTTCTTTATTCTTTTTTTT-AGAATTGAGAAAATAGACGAATTATTCTTTTAAACATCTTAGAAGATTAAGATTGAAACCTGGTCTATTTCATATTGATTAGAATAGGGACTGCCGATTGTGAATTTTATATTAACAAATTACCGAGCCCATTTTGCGAGTAAAATCCATTCCGATTATTCCAATATTTTAGGACTTACTTGTTTGTCGTACAAAAAAACTTTTTGAATTCCCGGTAGAAAGAGATTTGCCTAATGACAAAGCTTTTAACGCCGCCTCAAAAACTTTATT-----AGTTA-----TTAAAAGGATTAAATCCTTTACCTTTCAATGACACATTCAAGGAAAAATATAAATTTTCGGGATTTTTATCCAAAGGTCAATTCAAAATTGAAAACTTGGATTATGAAATTTCGAAACAAAATTTTTAAATTGGATCAATACTTCCAATTGAATGAGTATGAATAAAGAATCCATGGATGAAGATAGAAAAGTAGATTTCTAATTTCTAATCGTAACTAAATCTTCAATTTTTGTTTTGATTTGTAGCGAATAAATTGAAGCAAAATAGCTATTAAAT-AATGTCTTTAGTTTACTAGAGACATCGACATATTATTTTAGCTCGGTGGAAATAAAATCCTTTTCCTTAGGACCCTCTCAAATAGAAATAGAGAACGAAGTAACTAGAAAGATTGTTAGAATCGCCTTCTTCTAGAGGGATCATCTAGAAAGCGAGTCGTTTTGAATTGAATATATTCAAACAAAAAGCTGACATAGATGTTATGGGTATAATTTTTTTTGTAAGTTGGTTCACATCTGAAATCTAACAATTTATCCATTTCCATAAAGGAGCCGAATGAAACCAAAGTTTCATGTTCGGTTTTGAATTAGAGACGTTAAAAAGAAAAGAATTCTACCGTACGAAATAACATAAAAACAGATTCATTATCATTAAAAAAAAAAGATATGGTCCTTCTATTCAATA---------TTAAAAAATTAAATATT------------------CAAATTCTTCTTTTTTACATTACAGGAATTGATAAGAACTAAGAAATAAATATGGGAAACGGATTCGATTCCATCTTACTGGAATAGTCTACCAACAAAAGAAACTATTCTTATTTGATTGAAGTTACAGCTTAGAATAACCTCAGTTGATTGAATTATGATACAAAGAAGAAAAAGAATCGAATAATCATAATCATTGTATGATGAAAATAGAATAACCGCCTATTTTTTTGTCTTGTGTACTTAGCGGGTATACACTATACAATCAACTAGAAAAAATTGTTTATCAATTTGTA-----------------TTTATGGGATAAGGATTTTTTTTT-ATAACTCTAAAA-------------CTGGCCTAGAAAGCAATTTGAGAATTCTTCTGATATGGAATCGTAGTCCAAATAGAATCATGATCTAAAGATACCCATTAACCATAGTCCACAAAATATAGACCCCTCGCTCCGTCGATTCATTAGAATTTATAATTTATTGATTTAATCCGGTATAGTATAAATAGATAATCAGAAAAAGAAGAGAACATGGTTTTCTTACAAAAACTGTTAAAAAATTTCTA--------------------------------------------------------------------------------------------TTCATGTTTGCAAAAACAATGTTCTCTTTATCCCTCCAGCCTAGAAGGAAAGATCCTCCTTTTACTATGATGAAAAATTTTCTGCGCGACATAAAGACTCC-TTCTTTTTATTTATATTTAATTATTAA------------------------TATTAATTCTTATTGATGAAATTTCATTCTACAGAATAAACC-TAAACTAAAAATGAACTAAATTCGAAATAAAG--------CGAAATTTACTGAAGTATTATTCTATTAAAGAATAATGAGATGAGTTGGATAAATATCCAGATTTTTATATTCTATATATAGAAAAAGAAAAGGATATAGAAAAAGAAAAGGATTCTTTTCATGAC------ATAGTTGTAAATTCCTATAACATAATAAATCAATGGCTTTTGCCACAAGAGGAAGACACTTTTTTTT-CAATATTCTTTGATTTCAAAGATGCATTATCAATCATGTAAAACATCGAATAAAATAAATAGAGAAAAGCCGACTATCGGAATCGAACCGATGACCATCGCATTACAAATGCGATGCTCTAACCTCTGAGCTAAGCAGGCTCACATAACATAAATTCGACATGCATAGGAATTCAATAAACTCTTAGAATCTTTGCTATTAACTATTAAGCTATTCATATTCGCTATTCATAATTAATATGAATATATTAAAGAATAGAATATAGAATTTCAAATAACTGTTAAATATTATAGAACATAATAATTAATCTAGCGATATATAATTTCAATTTTTTTT--ATCACAATGAAATATTATTTTTTTT-CTTTTTTAATTAAAAAAGAAAAAAAGGAGTCGACCGTTCAAGTATTCGAAATTGCATCGGTAAATGAGTGGAAGCGAGACAGATGTATAGGGTATGTATCCACCTATATTGAATTTCGGATACAGAAATGATAAAATCGTTTTTGATTGGACCAAAGATGAGCCTCCCATAGAAGATGAAAGAAGATAGACAAT
FiTAV3        TATAAACAAATAACTATAGAAGTAATAACCAACTCATCACTTCGTATTATCTGGATCCAAAGAACCAGTCAAGATATGATATATTGTTCATATTGTTGTAACAACTGAAATCTTTTTTTATTAAAAAAATCTGCTTCTAAGTTGTCAATCAAAATAAAAAAATAAAGGGTATGGATAAATGGAAGGATGAGAGAAAGAAAGAAAAAGAATATTGATGATATATAATTCCAATATGTAAGGTCTATGAGTCATCTCAGAAAAA-GCTGTGTAATAAAGCATCAATACGGATTCATCATTAAATGGATCTACTCATCGAACAAAAAATAAAGAGCTTCGAGCCAATAAAGACTAAGAATATTGACTCAAGAACTAATAGCTCCATTGTAGAATTGAGACCTAACCATAAAGTAAGAAGCGATGGGAACGACGGAACCTGTGAATTCAAAAGATTCTAGTGAAAATGAATTCGAATGATTCATTGATCGGGATGGCGGAACCGACCAGAGACCAATTTATCTATTCGGAAAAGTTATGAACTAATGATAGAACTGAAATAGAAATTGAAAGAGTAAATATTCGCCCGCGAAAACTTTATTTTCTTGGATTGCTAAATTTGGGTGAATCCAA-----TACGATAAAGAGTAAAACAAAAGAAAAATTCGTTCTAACATTCTAAAAACCATATATATATAT----AAGAAAAAAATAGTTATTTAATATA---------------------------TTTAGTTATCTATACAAACAAGATATACAAATTAATAATAGATTTGATCTAGATTAAATGAAATCCATGATTCAGTATATTACTTATTAAATACATGTATATCTTAATTCAAATTATATTATATCTGAATTCAAAATCACTCATAATAGCCTATTTATATTCAATCGTCGAGATTGAACAAGTCAATTCAATCAAATAAGTTTTTTAGTAAAAATGAAAATTGATAAAAAAATGAGTTCAAAAGTAAATTTCAAGGTTCATTAGTTTCTTAGGGTGTCCGGTTTATTTATCTTAGGGCTTTGACGTAGTTTATCCTAGTCTAAAATCCAACTTTATTATTTCTCGTTTATCTGATTTCATAAATTTGAAACAAAAAATAAATTTTATCAATGAATCCAAAATATGACTATTTTGGATTACTCCAAATTGACACCTTATTTGTACATAAT----------------------------------------------------ATCTCAACAATTAAGTTCTTTTATTGAGTGGGCTGAAAATTGGAGATATATCGGAAATCCTTATAGTAATTCCGATAAATTAAGAAGGATAAATTAAGAAG--------------TCAGAAAGTTATC---------AAAAATAAAAATTTTTTAACATGGAATCAATTAGTTTCAACAATTCATTAATTTTAACAAAAAATATTATATCTGCCCTTCTCGAGAAAGATAAAAATTTTTCATTATTGTAAAGGTCGATGGGGAAAATAAGACTCCCCACCACCACAATGTGAGTGAAAATATACGAAAAATAAATAAAAAATCTTGTATTTTTTTCTTTATTCTTTTTTTT-AGAATTGAGAAAATAGACGAATTATTCTTTTAAACATCTTAGAAGATTAAGATTGAAACCTGGTCTATTTCATATTGATTAGAATAGGGACTGCCGATTGTGAATTTTATATTAACAAATTACCGAGCCCATTTTGCGAGTAAAATCCATTCCGATTATTCCAATATTTTAGGACTTACTTGTTTGTCGTACAAAAAAACTTTTTGAATTCCCGGTAGAAAGAGATTTGCCTAATGACAAAGCTTTTAACGCCGCCTCAAAAACTTTATT-----AGTTA-----TTAAAAGGATTAAATCCTTTACCTTTCAATGACACATTCAAGGAAAAATATAAATTTTCGGGATTTTTATCCAAAGGTCAATTCAAAATTGAAAACTTGGATTATGAAATTTCGAAACAAAATTTTTAAATTGGATCAATACTTCCAATTGAATGAGTATGAATAAAGAATCCATGGATGAAGATAGAAAAGTAGATTTCTAATTTCTAATCGTAACTAAATCTTCAATTTTTGTTTTGATTTGTAGCGAATAAATTGAAGCAAAATAGCTATTAAAT-AATGTCTTTAGTTTACTAGAGACATCGACATATTATTTTAGCTCGGTGGAAATAAAATCCTTTTCCTTAGGACCCTCTCAAATAGAAATAGAGAACGAAGTAACTAGAAAGATTGTTAGAATCGCCTTCTTCTAGAGGGATCATCTAGAAAGCGAGTCGTTTTGAATTGAATATATTCAAACAAAAAGCTGACATAGATGTTATGGGTATAATTTTTTTTGTAAGTTGGTTCACATCTGAAATCTAACAATTTATCCATTTCCATAAAGGAGCCGAATGAAACCAAAGTTTCATGTTCGGTTTTGAATTAGAGACGTTAAAAAGAAAAGAATTCTACCGTACGAAATAACATAAAAACAGATTCATTATCATTAAAAAAAAAAGATATGGTCCTTCTATTCAATA---------TTAAAAAATTAAATATT------------------CAAATTCTTCTTTTTTACATTACAGGAATTGATAAGAACTAAGAAATAAATATGGGAAACGGATTCGATTCCATCTTACTGGAATAGTCTACCAACAAAAGAAACTATTCTTATTTGATTGAAGTTACAGCTTAGAATAACCTCAGTTGATTGAATTATGATACAAAGAAGAAAAAGAATCGAATAATCATAATCATTGTATGATGAAAATAGAATAACCGCCTATTTTTTTGTCTTGTGTACTTAGCGGGTATACACTATACAATCAACTAGAAAAAATTGTTTATCAATTTGTA-----------------TTTATGGGATAAGGATTTTTTTTT-ATAACTCTAAAA-------------CTGGCCTAGAAAGCAATTTGAGAATTCTTCTGATATGGAATCGTAGTCCAAATAGAATCATGATCTAAAGATACCCATTAACCATAGTCCACAAAATATAGACCCCTCGCTCCGTCGATTCATTAGAATTTATAATTTATTGATTTAATCCGGTATAGTATAAATAGATAATCAGAAAAAGAAGAGAACATGGTTTTCTTACAAAAACTGTTAAAAAATTTCTA--------------------------------------------------------------------------------------------TTCATGTTTGCAAAAACAATGTTCTCTTTATCCCTCCAGCCTAGAAGGAAAGATCCTCCTTTTACTATGATGAAAAATTTTCTGCGCGACATAAAGACTCC-TTCTTTTTATTTATATTTAATTATTAA------------------------TATTAATTCTTATTGATGAAATTTCATTCTACAGAATAAACC-TAAACTAAAAATGAACTAAATTCGAAATAAAG--------CGAAATTTACTGAAGTATTATTCTATTAAAGAATAATGAGATGAGTTGGATAAATATCCAGATTTTTATATTCTATATATAGAAAAAGAAAAGGATATAGAAAAAGAAAAGGATTCTTTTCATGAC------ATAGTTGTAAATTCCTATAACATAATAAATCAATGGCTTTTGCCACAAGAGGAAGACACTTTTTTTT-CAATATTCTTTGATTTCAAAGATGCATTATCAATCATGTAAAACATCGAATAAAATAAATAGAGAAAAGCCGACTATCGGAATCGAACCGATGACCATCGCATTACAAATGCGATGCTCTAACCTCTGAGCTAAGCAGGCTCACATAACATAAATTCGACATGCATAGGAATTCAATAAACTCTTAGAATCTTTGCTATTAACTATTAAGCTATTCATATTCGCTATTCATAATTAATATGAATATATTAAAGAATAGAATATAGAATTTCAAATAACTGTTAAATATTATAGAACATAATAATTAATCTAGCGATATATAATTTCAATTTTTTTT--ATCACAATGAAATATTATTTTTTTT-CTTTTTTAATTAAAAAAGAAAAAAAGGAGTCGACCGTTCAAGTATTCGAAATTGCATCGGTAAATGAGTGGAAGCGAGACAGATGTATAGGGTATGTATCCACCTATATTGAATTTCGGATACAGAAATGATAAAATCGTTTTTGATTGGACCAAAGATGAGCCTCCCATAGAAGATGAAAGAAGATAGACAAT
FiFIG1        TATAAACAAATAACTATAGAAGTAATAACCAACTCATCACTTCGTATTATCTGGATCCAAAGAACCAGTCAAGATATGATATATTGTTCATATTGTTGTAGCAACTGAAATCTTTTTTTATTAAAAAAATCTGCTTCTAAGTTGTCAATCAAAATAAAAAAATAAAGGGTATGGATAAATGGAAGGATGAGAGAAAGAAAGAAAAAGAATATTGATGATATATAATTCCAATATGTAAGGTCTATGAGTCATCTCAGAAAAA-GCTGTGTAATAAAGCATCAATACGGATTCATCATTAAATGGATCTACTCATCGAACAAAAAATAAAGAGCTTCGAGCCAATAAAGACTAAGAATATTGACTCAAGAACTAATAGCTCCATTGTAGAATTGAGACCTAACCATAAAGTAAGAAGCGATGGGAACGACGGAACCTGTGAATTCAAAAGATTCTAGTGAAAATGAATTCGAATGATTCATTGATCGGGATGGCGGAACCGACCAGAGACCAATTTATCTATTCGGAAAAGTTATGAACTAATGATAGAACTGAAATAGAAATTGAAAGAGTAAATATTCGCCCGCGAAAACTTTATTTTCTTGGATTGCTAAATTTGGGTGAATCCAA-----TACGATAAAGAGTAAAACAAAAGAAAAATTCGTTTTAACATTCTAAAAACCATATATATATATAT--AAGAAAAAAATAGTTATTTAATATA---------------------------TTTAGTTATCTATACAAACAAGATATACAAATTAATAATAGATTTGATCTAGATTAAATGAAATCCATGATTCAGTATATTACTTATTAAATACATGTATATCTTAATTCAAATTATATTATATCTGAATTCAAAATCACTCATAATAGCCTATTTATATTCAATCGTCGAGATTGAACAAGTCAATTCAATCAAATAAGTTTTTTAGTAAAAATGAAAATTGATAAAAAAATGAGTTCAAAAGTAAATTTCAAGGTTCATTAGTTTCTTAGAGTGTCCGGTTTATTTATCTTAGGGCTTTGACGTAGTTTATCCTAGTCTAAAATCCAACTTTATTATTTCTCGTTTATCTGATTTCATAAATTTGAAACAAAAAATAAATTTTATCAATGAATCCAAAATATGCCTATTTTGGATTACTCCAAATTGACACCTTATTTGTACATAAT----------------------------------------------------ATCTCAACAATTAAGTTCTTTTATTGAGTGGGCTGAAAATTGGAGATATATCGGAAATCCTTATAGTAATTCCGATAAATTAAGAAGGATAAATTAAGAAG--------------TCAGAAAGTTATC---------AAAAATAAAAATTTTTTAACATGGAATCAATTAGTTTCAACAATTCATTAATTTTAACAAAAAATATTATATCTGCCCTTCTCGAGAAAGATAAAAATTTTTCATTATTGTAAAGGTCGATGGGGAAAATAAGACTCCCCACCACCACAATGTGAGTGAAAATATACGAAAAATAAATAAAAAATCTTGTATTTTTTTCTTTATTCTTTTTTTT-AGAATTGAGAAAATAGACGAATTATTCTTTTAAACATCTTAGAAGATTAAGATTGAAACCTGGTCTATTTCATATTGATTAGAATAGGGACTGCCGATTGTGAATTTTATATTAACAAATTACCGAGCCCATTTTGCGAGTAAAATCCATTCCGATTATTCCAATATTTTAGGACTTACTTGTTTGTCGTACAAAAAAACTTTTTGAATTCCCGGTAGAAAGAGATTTGCCTAATGACAAAGCTTTTAACGCCGCCTCAAAAACTTTATTTTATTATTTA-----TTAAAAGGATTAAATCCTTTACCTTTCAATGACACATTCAAGGAAAAATATAAATTTTCGGGATTTTTATCCAAAGGTCAATTCAAAATTGAAAACTTGGATTATGAAATTTCGAAACAAAATTTTTAAATTGGATCAATACTTCCAATTGAATGAGTATGAATAAAGAATCCATGGATGAAGATAGAAAAGTAGATTTCTAATTTCTAATCGTAACTAAATCTTCAATTTTTGTTTTGATTTGTAGCGAATAAATTGAAGCAAAATAGCTATTAAAT-AATGTCTTTAGTTTACTAGAGACATCGACATATTATTTTAGCTCGGTGGAAATCAAATCCTTTTCCTTAGGACCCTCTCAAATAGAAATAGAGAACGAAGTAACTAGAAAGATTGTTAGAATCGCCTTCTTCTAGAGGGATCATCTAGAAAGCGAGTCGTTTTGAATTGAATATATTCAAACAAAAAGCTGACATAGATGTTATGGGTATAATTTTTTTTGTAAGTTGGTTCACATCTGAAATCTAACAATTTATCCATTTCCATAAAGGAGCCGAATGAAACCAAAGTTTCATGTTCGGTTTTGAATTAGAGACGTTAAAAAGAAAAGAATTCTACCGAACGAAATAACATAAAAACAGATTCATTATCATTAAAAAAAAA-GATATGGTCCTTCTATTCAATA---------TTAAAAAATTAAATATT------------------CAAATTTTTCTTTTTTACATTACAGGAATTGATAAGAACTAAGAAATAAATATGGGAAACGGATTCGATTCCATCTTACTGGAATAGTCTACCAACAAAAGAAACTATTCTTATTTGATTGAAGTTACAGCTTAGAATAACCTCAGTTGATTGAATTATGATACAAAGAAGAAAAAGAATCGAATAATCATAATCATTGTATGATGAAAATAGAATAACCGCCTATTTTTTTGTCTTGTGTACTTAGCGGGTATACACTATACAATCAACTAGAAAAAATTGTTTATCAATTTGTA-----------------TTTATGGGATAAGGATTTTTTTTT-ATAACTCTAAAA-------------CTGGCCTAGAAAGCAATTTGAGAATTCTTCTGATATGGAATCGTAGTCCAAATAGAATCATGATCTAAAGATACCCATTAACCATAGTCCACAAAATATAGACCCCTCGCTCCGTCGATTCATTAGAATTTATAATTTATTGATTTAATCCGGTATAGTATAAATAGATAATCAGAAAAAGAAGAGAACATTGTTTTCTTACAAAAACTGTTAAAAAAATTCTA--------------------------------------------------------------------------------------------TTCATGTTTGCAAAAACAATGTTCTCTTTATCCCTCCAGCCTAGAAGGAAAGATCCTCCTTTTACTATGATGAAAAATTTTCTGCGCGACATAAAGACTCC-TTCTTTTTATTTATATTTAATTATTAA------------------------TATTAATTCTTATTGATGAAATTTCATTCTACAGAATAAACC-TAAACTAAAAATGAACTAAATTCGAAATAAAG--------CGAAATTTACTGAAGTATTATTCTATTAAAGAATAATGAGATGAGTTGGATAAATATCCAGATTTTTATATTCTATATATAGAAAAAGAAAAGGA------------------TTCTTTTCATGAC------ATAGTTGTAAATTCCTATAACATAATAAATCAATGGCTTTTGCCACAAGAGGAAGACACTTTTTTTTTCAATATTCTTTGATTTCAAAGATGCATTATCAATCATGTAAAACATCGAATAAAATAAATAGAGAAAAGCCGACTATCGGAATCGAACCGATGACCATCGCATTACAAATGCGATGCTCTAACCTCTGAGCTAAGCAGGCTCACATAACATAAATTCGACATGCATAGGAATTCAATAAACTCTTAGAATCTTTGCTATTAACTATTAAGCTATCCATATTCGCTATTCATAATTAATATGAATATATTAAAGAATAGAATATAGAATTTCAAATAACTGTTAAATATTATAGAACATAATAATTAATCTAGCGATATATAATTTCAATTTTTTTT--ATCACAATGAAATATTATTTTTTTTTCTTTTTTAATTAAAAAAGAAAAAAAGGAGTCGACCGTTCAAGTATTCGAAATTGCATCGGTAAATGAGTGGAAGCGAGACAGATGTATAGGGTATGTATCCACCTATATTGAATTTCGGATACAGAAATGATAAAATCGTTTTTGATTGGACCAAAGATGAGCCTCCCATAGAAGATGAAAGAAGATAGACAAT
FiFIG2        TATAAACAAATAACTATAGAAGTAATAACCAACTCATCACTTCGTATTATCTGGATCCAAAGAACCAGTCAAGATATGATATATTGTTCATATTGTTGTAGCAACTGAAATCTTTTTTTATTAAAAAAATCTGCTTCTAAGTTGTCAATCAAAATAAAAAAATAAAGGGTATGGATAAATGGAAGGATGAGAGAAAGAAAGAAAAAGAATATTGATGATATATAATTCCAATATGTAAGGTCTATGAGTCATCTCAGAAAAA-GCTGTGTAATAAAGCATCAATACGGATTCATCATTAAATGGATCTACTCATCGAACAAAAAATAAAGAGCTTCGAGCCAATAAAGACTAAGAATATTGACTCAAGAACTAATAGCTCCATTGTAGAATTGAGACCTAACCATAAAGTAAGAAGCGATGGGAACGACGGAACCTGTGAATTCAAAAGATTCTAGTGAAAATGAATTCGAATGATTCATTGATCGGGATGGCGGAACCGACCAGAGACCAATTTATCTATTCGGAAAAGTTATGAACTAATGATAGAACTGAAATAGAAATTGAAAGAGTAAATATTCGCCCGCGAAAACTTTATTTTCTTGGATTGCTAAATTTGGGTGAATCCAA-----TACGATAAAGAGTAAAACAAAAGAAAAATTCGTTTTAACATTCTAAAAACCATATATATATATAT--AAGAAAAAAATAGTTATTTAATATA---------------------------TTTAGTTATCTATACAAACAAGATATACAAATTAATAATAGATTTGATCTAGATTAAATGAAATCCATGATTCAGTATATTACTTATTAAATACATGTATATCTTAATTCAAATTATATTATATCTGAATTCAAAATCACTCATAATAGCCTATTTATATTCAATCGTCGAGATTGAACAAGTCAATTCAATCAAATAAGTTTTTTAGTAAAAATGAAAATTGATAAAAAAATGAGTTCAAAAGTAAATTTCAAGGTTCATTAGTTTCTTAGAGTGTCCGGTTTATTTATCTTAGGGCTTTGACGTAGTTTATCCTAGTCTAAAATCCAACTTTATTATTTCTCGTTTATCTGATTTCATAAATTTGAAACAAAAAATAAATTTTATCAATGAATCCAAAATATGCCTATTTTGGATTACTCCAAATTGACACCTTATTTGTACATAAT----------------------------------------------------ATCTCAACAATTAAGTTCTTTTATTGAGTGGGCTGAAAATTGGAGATATATCGGAAATCCTTATAGTAATTCCGATAAATTAAGAAGGATAAATTAAGAAG--------------TCAGAAAGTTATC---------AAAAATAAAAATTTTTTAACATGGAATCAATTAGTTTCAACAATTCATTAATTTTAACAAAAAATATTATATCTGCCCTTCTCGAGAAAGATAAAAATTTTTCATTATTGTAAAGGTCGATGGGGAAAATAAGACTCCCCACCACCACAATGTGAGTGAAAATATACGAAAAATAAATAAAAAATCTTGTATTTTTTTCTTTATTCTTTTTTTT-AGAATTGAGAAAATAGACGAATTATTCTTTTAAACATCTTAGAAGATTAAGATTGAAACCTGGTCTATTTCATATTGATTAGAATAGGGACTGCCGATTGTGAATTTTATATTAACAAATTACCGAGCCCATTTTGCGAGTAAAATCCATTCCGATTATTCCAATATTTTAGGACTTACTTGTTTGTCGTACAAAAAAACTTTTTGAATTCCCGGTAGAAAGAGATTTGCCTAATGACAAAGCTTTTAACGCCGCCTCAAAAACTTTATTTTATTATTTA-----TTAAAAGGATTAAATCCTTTACCTTTCAATGACACATTCAAGGAAAAATATAAATTTTCGGGATTTTTATCCAAAGGTCAATTCAAAATTGAAAACTTGGATTATGAAATTTCGAAACAAAATTTTTAAATTGGATCAATACTTCCAATTGAATGAGTATGAATAAAGAATCCATGGATGAAGATAGAAAAGTAGATTTCTAATTTCTAATCGTAACTAAATCTTCAATTTTTGTTTTGATTTGTAGCGAATAAATTGAAGCAAAATAGCTATTAAAT-AATGTCTTTAGTTTACTAGAGACATCGACATATTATTTTAGCTCGGTGGAAATCAAATCCTTTTCCTTAGGACCCTCTCAAATAGAAATAGAGAACGAAGTAACTAGAAAGATTGTTAGAATCGCCTTCTTCTAGAGGGATCATCTAGAAAGCGAGTCGTTTTGAATTGAATATATTCAAACAAAAAGCTGACATAGATGTTATGGGTATAATTTTTTTTGTAAGTTGGTTCACATCTGAAATCTAACAATTTATCCATTTCCATAAAGGAGCCGAATGAAACCAAAGTTTCATGTTCGGTTTTGAATTAGAGACGTTAAAAAGAAAAGAATTCTACCGTACGAAATAACATAAAAACAGATTCATTATCATTAAAAAAAAA-GATATGGTCCTTCTATTCAATA---------TTAAAAAATTAAATATT------------------CAAATTTTTCTTTTTTACATTACAGGAATTGATAAGAACTAAGAAATAAATATGGGAAACGGATTCGATTCCATCTTACTGGAATAGTCTACCAACAAAAGAAACTATTCTTATTTGATTGAAGTTACAGCTTAGAATAACCTCAGTTGATTGAATTATGATACAAAGAAGAAAAAGAATCGAATAATCATAATCATTGTATGATGAAAATAGAATAACCGCCTATTTTTTTGTCTTGTGTACTTAGCGGGTATACACTATACAATCAACTAGAAAAAATTGTTTATCAATTTGTA-----------------TTTATGGGATAAGGATTTTTTTTT-ATAACTCTAAAA-------------CTGGCCTAGAAAGCAATTTGAGAATTCTTCTGATATGGAATCGTAGTCCAAATAGAATCATGATCTAAAGATACCCATTAACCATAGTCCACAAAATATAGACCCCTCGCTCCGTCGATTCATTAGAATTTATAATTTATTGATTTAATCCGGTATAGTATAAATAGATAATCAGAAAAAGAAGAGAACATTGTTTTCTTACAAAAACTGTTAAAAAAATTCTA--------------------------------------------------------------------------------------------TTCATGTTTGCAAAAACAATGTTCTCTTTATCCCTCCAGCCTAGAAGGAAAGATCCTCCTTTTACTATGATGAAAAATTTTCTGCGCGACATAAAGACTCC-TTCTTTTTATTTATATTTAATTATTAA------------------------TATTAATTCTTATTGATGAAATTTCATTCTACAGAATAAACC-TAAACTAAAAATGAACTAAATTCGAAATAAAG--------CGAAATTTACTGAAGTATTATTCTATTAAAGAATAATGAGATGAGTTGGATAAATATCCAGATTTTTATATTCTATATATAGAAAAAGAAAAGGA------------------TTCTTTTCATGAC------ATAGTTGTAAATTCCTATAACATAATAAATCAATGGCTTTTGCCACAAGAGGAAGACACTTTTTTTTTCAATATTCTTTGATTTCAAAGATGCATTATCAATCATGTAAAACATCGAATAAAATAAATAGAGAAAAGCCGACTATCGGAATCGAACCGATGACCATCGCATTACAAATGCGATGCTCTAACCTCTGAGCTAAGCAGGCTCACATAACATAAATTCGACATGCATAGGAATTCAATAAACTCTTAGAATCTTTGCTATTAACTATTAAGCTATCCATATTCGCTATTCATAATTAATATGAATATATTAAAGAATAGAATATAGAATTTCAAATAACTGTTAAATATTATAGAACATAATAATTAATCTAGCGATATATAATTTCAATTTTTTTT--ATCACAATGAAATATTATTTTTTTTTCTTTTTTAATTAAAAAAGAAAAAAAGGAGTCGACCGTTCAAGTATTCGAAATTGCATCGGTAAATGAGTGGAAGCGAGACAGATGTATAGGGTATGTATCCACCTATATTGAATTTCGGATACAGAAATGATAAAATCGTTTTTGATTGGACCAAAGATGAGCCTCCCATAGAAGATGAAAGAAGATAGACAAT
FiFIG3        TATAAACAAATAACTATAGAAGTAATAACCAACTCATCACTTCGTATTATCTGGATCCAAAGAACCAGTCAAGATATGATATATTGTTCATATTGTTGTAGCAACTGAAATCTTTTTTTATTAAAAAAATCTGCTTCTAAGTTGTCAATCAAAATAAAAAAATAAAGGGTATGGATAAATGGAAGGATGAGAGAAAGAAAGAAAAAGAATATTGATGATATATAATTCCAATATGTAAGGTCTATGAGTCATCTCAGAAAAA-GCTGTGTAATAAAGCATCAATACGGATTCATCATTAAATGGATCTACTCATCGAACAAAAAATAAAGAGCTTCGAGCCAATAAAGACTAAGAATATTGACTCAAGAACTAATAGCTCCATTGTAGAATTGAGACCTAACCATAAAGTAAGAAGCGATGGGAACGACGGAACCTGTGAATTCAAAAGATTCTAGTGAAAATGAATTCGAATGATTCATTGATCGGGATGGCGGAACCGACCAGAGACCAATTTATCTATTCGGAAAAGTTATGAACTAATGATAGAACTGAAATAGAAATTGAAAGAGTAAATATTCGCCCGCGAAAACTTTATTTTCTTGGATTGCTAAATTTGGGTGAATCCAA-----TACGATAAAGAGTAAAACAAAAGAAAAATTCGTTTTAACATTCTAAAAACCATATATATATATAT--AAGAAAAAAATAGTTATTTAATATA---------------------------TTTAGTTATCTATACAAACAAGATATACAAATTAATAATAGATTTGATCTAGATTAAATGAAATCCATGATTCAGTATATTACTTATTAAATACATGTATATCTTAATTCAAATTATATTATATCTGAATTCAAAATCACTCATAATAGCCTATTTATATTCAATCGTCGAGATTGAACAAGTCAATTCAATCAAATAAGTTTTTTAGTAAAAATGAAAATTGATAAAAAAATGAGTTCAAAAGTAAATTTCAAGGTTCATTAGTTTCTTAGAGTGTCCGGTTTATTTATCTTAGGGCTTTGACGTAGTTTATCCTAGTCTAAAATCCAACTTTATTATTTCTCGTTTATCTGATTTCATAAATTTGAAACAAAAAATAAATTTTATCAATGAATCCAAAATATGCCTATTTTGGATTACTCCAAATTGACACCTTATTTGTACATAAT----------------------------------------------------ATCTCAACAATTAAGTTCTTTTATTGAGTGGGCTGAAAATTGGAGATATATCGGAAATCCTTATAGTAATTCCGATAAATTAAGAAGGATAAATTAAGAAG--------------TCAGAAAGTTATC---------AAAAATAAAAATTTTTTAACATGGAATCAATTAGTTTCAACAATTCATTAATTTTAACAAAAAATATTATATCTGCCCTTCTCGAGAAAGATAAAAATTTTTCATTATTGTAAAGGTCGATGGGGAAAATAAGACTCCCCACCACCACAATGTGAGTGAAAATATACGAAAAATAAATAAAAAATCTTGTATTTTTTTCTTTATTCTTTTTTTT-AGAATTGAGAAAATAGACGAATTATTCTTTTAAACATCTTAGAAGATTAAGATTGAAACCTGGTCTATTTCATATTGATTAGAATAGGGACTGCCGATTGTGAATTTTATATTAACAAATTACCGAGCCCATTTTGCGAGTAAAATCCATTCCGATTATTCCAATATTTTAGGACTTACTTGTTTGTCGTACAAAAAAACTTTTTGAATTCCCGGTAGAAAGAGATTTGCCTAATGACAAAGCTTTTAACGCCGCCTCAAAAACTTTATTTTATTATTTA-----TTAAAAGGATTAAATCCTTTACCTTTCAATGACACATTCAAGGAAAAATATAAATTTTCGGGATTTTTATCCAAAGGTCAATTCAAAATTGAAAACTTGGATTATGAAATTTCGAAACAAAATTTTTAAATTGGATCAATACTTCCAATTGAATGAGTATGAATAAAGAATCCATGGATGAAGATAGAAAAGTAGATTTCTAATTTCTAATCGTAACTAAATCTTCAATTTTTGTTTTGATTTGTAGCGAATAAATTGAAGCAAAATAGCTATTAAAT-AATGTCTTTAGTTTACTAGAGACATCGACATATTATTTTAGCTCGGTGGAAATCAAATCCTTTTCCTTAGGACCCTCTCAAATAGAAATAGAGAACGAAGTAACTAGAAAGATTGTTAGAATCGCCTTCTTCTAGAGGGATCATCTAGAAAGCGAGTCGTTTTGAATTGAATATATTCAAACAAAAAGCTGACATAGATGTTATGGGTATAATTTTTTTTGTAAGTTGGTTCACATCTGAAATCTAACAATTTATCCATTTCCATAAAGGAGCCGAATGAAACCAAAGTTTCATGTTCGGTTTTGAATTAGAGACGTTAAAAAGAAAAGAATTCTACCGTACGAAATAACATAAAAACAGATTCATTATCATTAAAAAAAAA-GATATGGTCCTTCTATTCAATA---------TTAAAAAATTAAATATT------------------CAAATTTTTCTTTTTTACATTACAGGAATTGATAAGAACTAAGAAATAAATATGGGAAACGGATTCGATTCCATCTTACTGGAATAGTCTACCAACAAAAGAAACTATTCTTATTTGATTGAAGTTACAGCTTAGAATAACCTCAGTTGATTGAATTATGATACAAAGAAGAAAAAGAATCGAATAATCATAATCATTGTATGATGAAAATAGAATAACCGCCTATTTTTTTGTCTTGTGTACTTAGCGGGTATACACTATACAATCAACTAGAAAAAATTGTTTATCAATTTGTA-----------------TTTATGGGATAAGGATTTTTTTTT-ATAACTCTAAAA-------------CTGGCCTAGAAAGCAATTTGAGAATTCTTCTGATATGGAATCGTAGTCCAAATAGAATCATGATCTAAAGATACCCATTAACCATAGTCCACAAAATATAGACCCCTCGCTCCGTCGATTCATTAGAATTTATAATTTATTGATTTAATCCGGTATAGTATAAATAGATAATCAGAAAAAGAAGAGAACATTGTTTTCTTACAAAAACTGTTAAAAAAATTCTA--------------------------------------------------------------------------------------------TTCATGTTTGCAAAAACAATGTTCTCTTTATCCCTCCAGCCTAGAAGGAAAGATCCTCCTTTTACTATGATGAAAAATTTTCTGCGCGACATAAAGACTCC-TTCTTTT-ATTTATATTTAATTATTAA------------------------TATTAATTCTTATTGATGAAATTTCATTCTACAGAATAAACC-TAAACTAAAAATGAACTAAATTCGAAATAAAG--------CGAAATTTACTGAAGTATTATTCTATTAAAGAATAATGAGATGAGTTGGATAAATATCCAGATTTTTATATTCTATATATAGAAAAAGAAAAGGA------------------TTCTTTTCATGAC------ATAGTTGTAAATTCCTATAACATAATAAATCAATGGCTTTTGCCACAAGAGGAAGACACTTTTTTTTTCAATATTCTTTGATTTCAAAGATGCATTATCAATCATGTAAAACATCGAATAAAATAAATAGAGAAAAGCCGACTATCGGAATCGAACCGATGACCATCGCATTACAAATGCGATGCTCTAACCTCTGAGCTAAGCAGGCTCACATAACATAAATTCGACATGCATAGGAATTCAATAAACTCTTAGAATCTTTGCTATTAACTATTAAGCTATCCATATTCGCTATTCATAATTAATATGAATATATTAAAGAATAGAATATAGAATTTCAAATAACTGTTAAATATTATAGAACATAATAATTAATCTAGCGATATATAATTTCAATTTTTTTT--ATCACAATGAAATATTATTTTTTTTTCTTTTTTAATTAAAAAAGAAAAAAAGGAGTCGACCGTTCAAGTATTCGAAATTGCATCGGTAAATGAGTGGAAGCGAGACAGATGTATAGGGTATGTATCCACCTATATTGAATTTCGGATACAGAAATGATAAAATCGTTTTTGATTGGACCAAAGATGAGCCTCCCATAGAAGATGAAAGAAGATAGACAAT
FiCFC1(CAR1)  TATAAACAAATAACTATAGAAGTAATAACCAACTCATCACTTCGTATTATCTGGATCCAAAGAACCAGTCAAGATATGATATATTGTTCATATTGTTGTAGCAACTGAAATCTTTTTTTATTAAAAAAATCTGTTTCTAAGTTGTCAATCAAAATAAAAAAATAAAGGGTATGGATAAATGGAAGGATGAGAGAAAGAAAGAAAAAGAATATTGATGATATATAATTCCAATATGTAAGGTCTATGAGTCATCTCAGAAAAA-GCTGTGTAATAAAGCATCAATACGGATTCATCATTAAATGGATCTACTCATCGAACAAAAAATAAAGAGCTTCGAGCCAATAAAGACTAAGAATATTGACTCAAGAACTAATAGCTCCATTGTAGAATTGAGACCTAACCATAAAGTAAGAAGCGATGGGAACGACGGAACCTGTGAATTCAAAAGATTCTAGTGAAAATGAATTCGAATGATTCATTGATCGGGATGGCGGAACCGACCAGAGACCAATTTATCTATTCGGAAAAGTTATGAACTAATGATAGAACTGAAATAGAAATTGAAAGAGTAAATATTCGCCCGCGAAAACTTTATTTTCTTGGATTGCTAAATTTGGGTGAATCCAA-----TACGATAAAGAGTAAAACAAAAGAAAAATTCGTTTTAACATTCTAAAAACCATATATATATATATATAAGAAAAAAATAGTTATTTAATATA---------------------------TTTAGTTATCTATACAAACAAGATATACAAATTAATAATAGATTTGATCTAGATTAAATGAAATCCATGATTCAGTATATTACTTATTAAATACATGTATATCTTAATTCAAATTATATTATATCTGAATTCAAAATCACTCATAATAGCCTATTTATATTCAATCGTCGAGATTGAACAAGTCAATTCAATCAAATAAGTTTTTTAGTAAAAATGAAAATTGATAAAAAAATGAGTTCAAAAGTAAATTTCAAGGTTCATTAGTTTTTTAGGGTGTCCGGTTTATTTATCTTAGGGCTTTGACGTAGTTTATCCTAGTCTAAAATCCAACTTTATTATTTCTCGTTTATCTGATTTCATAAATTTGAAACAAAAAATAAATTTTATCAATGAATCCAAAATATGCCTATTTTGGATTACTCCAAATTGACACCTTATTTGTACATAATAAATTGACACCTTATTTGTACATAAT--------------------------ATCTCAACAATTAAGTTCTTTTATTGAGTGGGCTGAAAATTGGAGATATATCGGAAATCCCTATAGTAATTCCGATAAATTAAGAAGGATAAATTAAGAAG--------------TCAGAAAGTTATC---------AAAAATAAAAATTTTTTAACATGGAATCAATTAGTTTCAACAATTCATTAATTTTAACAAAAAATATTATATCTGCCCTTCTCGAGAAAGATAAAAATTTTTCATTATTGTAAAGGTCGATGGGGAAAATAAGACTCCCCACCACCACAATGTGAGTGAAAATATACGAAAAATAAATAAAAAATCTTGTATTTTTTTCTTTATTCTTTTTTTT-AGAATTGAGAAAATAGACGAATTATTCTTTTAAACATCTTAGAAGATTAAGATTGAAACCTGGTCTATTTCATATTGATTAGAATAGGGACTGCCGATTGTGAATTTTATATTAACAAATTACCGAGCCCATTTTGCGAGTAAAATCCATTCCGATTATTCCAATATTTTAGGACTTACTTGTTTGTCGTACAAAAAAACTTTTTGAATTCCCGGTAGAAAGAGATTTGCCTAATGACAAAGCTTTTAACGCCGCCTCAAAAACTTTATTTTATTATTTA-----TTAAAAGGATTAAATCCTTTACCTTTCAATGACACATTCAAGGAAAAATATAAATTTTCGGGATTTTTATCCAAAGGTCAATTCAAAATTGAAAACTTGGATTATGAAATTTCGAAACAAAATTTTTAAATTGGATCAATACTTCCAATTGAATGAGTATGAATAAAGAATCCATGGATGAAGATAGAAAAGTAGATTTCTAATTTCTAATCGTAACTAAATCTTCAATTTTTGTTTTGATTTGTAGCAAATAAATTGAAGCAAAATAGCTATTAAAT-AATGTCTTTAGTTTACTAGAGACATCGACATATTATTTTAGCTCGGTGGAAATAAAATCCTTTTCCTTAGGACCCTCTCAAATAGAAATAGAGAACGAAGTAACTAGAAAGATTGTTAGAATCGCCTTCTTCTAGAGGGATCATCTAGAAAGCGAGTCGTTTTGAATTGAATATATTCAAACAAAAAGCTGACATAGATGTTATGGGTATAATTTTTTTTGTAAGTTGGTTCACATCTGAAATCTAACAATTTATCCATTTCCATAAAGGAGCCGAATGAAACCAAAGTTTCATGTTCGGTTTTGAATTAGAGACGTTAAAAAGAAAAGAATTCTACCGTACGAAATAACATAAAAACAGATTCATTATCATTAAAAAAAAAAGATATGGTCCTTCTATTCAATA---------TTAAAAAATTAAATATT------------------CAAATTTTTCTTTTTTACATTACAGGAATTGATAAGAACTAAGAAATAAATATGGGAAACGGATTCGATTCCATCTTACTGGAATAGTCTACCAACAAAAGAAACTATTCTTATTTGATTGAAGTTACAGCTTAAAATAACCTCAGTTGATTGAATTATGATACAAAGAAGAAAAAGAATCGAATAATCATAATCATTGTATGATGAAAATAGAATAACCGCCTATTTTTTTGTCTTGTGTACTTAGCGGGTATACACTATACAATCAACTAGAAAAAATTGTTTATCAATTTGTA-----------------TTTATGGGATAAGGATTTTTTTTT-ATAACTCTAAAA-------------CTGGCCTAGAAAGCAATTTGAGAATTCTTCTGATATGGAATCGTAGTCCAAATAGAATCATGATCTAAAGATACCCATTAACCATAGTCCACAAAATATAGACCCCTCGCTCCGTCGATTCATTAGAATTTATAATTTATTGATTTAATCCGGTATAGTATAAATAGATAATCAGAAAAAGAAGAGAACATTGTTTTCTTACAAAAACTGTTAAAAAAATTCTA--------------------------------------------------------------------------------------------TTCATGTTTGCAAAAACAATGTTCTCTTTATCCCTCCAGCCTAGAAGGAAAGATCCTCCTTTTACTATGATGAAAAATTTTCTGCGCGACATAAAGACTCC-TTCTTTTTATTTATATTTAATTATTAA------------------------------TTCTTATTGATGAAATTTCATTCTACAGAATAAACC-TAAACTAAAAATGAACTAAATTCGAAATAAAG--------CGAAATTTACTGAAGTATTATTCTATTAAAGAATAATGAGATGAGTTGGATAAATATCCAGATTTTTATATTCTATATATAGAAAAAGAAAAGGA------------------TTCTTTTCATGAC------ATAGTTGTAAATTCCTATAACATAATAAATCAATGGCTTTTGCCACAAGAGGAAGACACTTTTTTTT-CAATATTCTTTGATTTCAAAGATGCATTATCAATCATGTAAAACATCGAATAAAATAAATAGAGAAAAGCCGACTATCGGAATCGAACCGATGACCATCGCATTACAAATGCGATGCTCTAACCTCTGAGCTAAGCAGGCTCACATAACATAAATTCGACATGCATAGGAATTCAATAAACTCTTAGAATCTTTGCTATTAACTATTAAGCTATTCATATTCGCTATTCATAATTAATATGAATATATTAAAGAATAGAATATAGAATTTCAAATAACTGTTAAATATTATAGAACATAATAATTAATCTAGCGATATATAATTTCAATTTTTTTTT-ATCACAATGAAATATTATTTTTTTT-CTTTTTTAATTAAAAAAGAAAAAAAGGAGTCGACCGTTCAAGTATTCGAAATTGCATCGGTAAATGAGTGGAAGCGAGACAGATGTATAGGGTATGTATCCACCTATATTGAATTTCGGATACAGAAATGATAAAATCGTTTTTGATTGGACCAAAGATGAGCCTCCCATAGAAGATGAAAGAAGATAGACAAT
FiCFC2(CAR)   TATAAACAAATAACTATAGAAGTAATAACCAACTCATCACTTCGTATTATCTGGATCCAAAGAACCAGTCAAGATATGATATATTGTTCATATTGTTGTAGCAACTGAAATCTTTTTTTATTAAAAAAATCTGTTTCTAAGTTGTCAATCAAAATAAAAAAATAAAGGGTATGGATAAATGGAAGGATGAGAGAAAGAAAGAAAAAGAATATTGATGATATATAATTCCAATATGTAAGGTCTATGAGTCATCTCAGAAAAA-GCTGTGTAATAAAGCATCAATACGGATTCATCATTAAATGGATCTACTCATCGAACAAAAAATAAAGAGCTTCGAGCCAATAAAGACTAAGAATATTGACTCAAGAACTAATAGCTCCATTGTAGAATTGAGACCTAACCATAAAGTAAGAAGCGATGGGAACGACGGAACCTGTGAATTCAAAAGATTCTAGTGAAAATGAATTCGAATGATTCATTGATCGGGATGGCGGAACCGACCAGAGACCAATTTATCTATTCGGAAAAGTTATGAACTAATGATAGAACTGAAATAGAAATTGAAAGAGTAAATATTCGCCCGCGAAAACTTTATTTTCTTGGATTGCTAAATTTGGGTGAATCCAA-----TACGATAAAGAGTAAAACAAAAGAAAAATTCGTTTTAACATTCTAAAAACCATATATATATATATATAAGAAAAAAATAGTTATTTAATATA---------------------------TTTAGTTATCTATACAAACAAGATATACAAATTAATAATAGATTTGATCTAGATTAAATGAAATCCATGATTCAGTATATTACTTATTAAATACATGTATATCTTAATTCAAATTATATTATATCTGAATTCAAAATCACTCATAATAGCCTATTTATATTCAATCGTCGAGATTGAACAAGTCAATTCAATCAAATAAGTTTTTTAGTAAAAATGAAAATTGATAAAAAAATGAGTTCAAAAGTAAATTTCAAGGTTCATTAGTTTTTTAGGGTGTCCGGTTTATTTATCTTAGGGCTTTGACGTAGTTTATCCTAGTCTAAAATCCAACTTTATTATTTCTCGTTTATCTGATTTCATAAATTTGAAACAAAAAATAAATTTTATCAATGAATCCAAAATATGCCTATTTTGGATTACTCCAAATTGACACCTTATTTGTACATAATAAATTGACACCTTATTTGTACATAAT--------------------------ATCTCAACAATTAAGTTCTTTTATTGAGTGGGCTGAAAATTGGAGATATATCGGAAATCCCTATAGTAATTCCGATAAATTAAGAAGGATAAATTAAGAAG--------------TCAGAAAGTTATC---------AAAAATAAAAATTTTTTAACATGGAATCAATTAGTTTCAACAATTCATTAATTTTAACAAAAAATATTATATCTGCCCTTCTCGAGAAAGATAAAAATTTTTCATTATTGTAAAGGTCGATGGGGAAAATAAGACTCCCCACCACCACAATGTGAGTGAAAATATACGAAAAATAAATAAAAAATCTTGTATTTTTTTCTTTATTCTTTTTTTT-AGAATTGAGAAAATAGACGAATTATTCTTTTAAACATCTTAGAAGATTAAGATTGAAACCTGGTCTATTTCATATTGATTAGAATAGGGACTGCCGATTGTGAATTTTATATTAACAAATTACCGAGCCCATTTTGCGAGTAAAATCCATTCCGATTATTCCAATATTTTAGGACTTACTTGTTTGTCGTACAAAAAAACTTTTTGAATTCCCGGTAGAAAGAGATTTGCCTAATGACAAAGCTTTTAACGCCGCCTCAAAAACTTTATTTTATTATTTA-----TTAAAAGGATTAAATCCTTTACCTTTCAATGACACATTCAAGGAAAAATATAAATTTTCGGGATTTTTATCCAAAGGTCAATTCAAAATTGAAAACTTGGATTATGAAATTTCGAAACAAAATTTTTAAATTGGATCAATACTTCCAATTGAATGAGTATGAATAAAGAATCCATGGATGAAGATAGAAAAGTAGATTTCTAATTTCTAATCGTAACTAAATCTTCAATTTTTGTTTTGATTTGTAGCAAATAAATTGAAGCAAAATAGCTATTAAAT-AATGTCTTTAGTTTACTAGAGACATCGACATATTATTTTAGCTCGGTGGAAATAAAATCCTTTTCCTTAGGACCCTCTCAAATAGAAATAGAGAACGAAGTAACTAGAAAGATTGTTAGAATCGCCTTCTTCTAGAGGGATCATCTAGAAAGCGAGTCGTTTTGAATTGAATATATTCAAACAAAAAGCTGACATAGATGTTATGGGTATAATTTTTTTTGTAAGTTGGTTCACATCTGAAATCTAACAATTTATCCATTTCCATAAAGGAGCCGAATGAAACCAAAGTTTCATGTTCGGTTTTGAATTAGAGACGTTAAAAAGAAAAGAATTCTACCGTACGAAATAACATAAAAACAGATTCATTATCATTAAAAAAAAAAGATATGGTCCTTCTATTCAATA---------TTAAAAAATTAAATATT------------------CAAATTTTTCTTTTTTACATTACAGGAATTGATAAGAACTAAGAAATAAATATGGGAAACGGATTCGATTCCATCTTACTGGAATAGTCTACCAACAAAAGAAACTATTCTTATTTGATTGAAGTTACAGCTTAAAATAACCTCAGTTGATTGAATTATGATACAAAGAAGAAAAAGAATCGAATAATCATAATCATTGTATGATGAAAATAGAATAACCGCCTATTTTTTTGTCTTGTGTACTTAGCGGGTATACACTATACAATCAACTAGAAAAAATTGTTTATCAATTTGTA-----------------TTTATGGGATAAGGATTTTTTTTT-ATAACTCTAAAA-------------CTGGCCTAGAAAGCAATTTGAGAATTCTTCTGATATGGAATCGTAGTCCAAATAGAATCATGATCTAAAGATACCCATTAACCATAGTCCACAAAATATAGACCCCTCGCTCCGTCGATTCATTAGAATTTATAATTTATTGATTTAATCCGGTATAGTATAAATAGATAATCAGAAAAAGAAGAGAACATTGTTTTCTTACAAAAACTGTTAAAAAAATTCTA--------------------------------------------------------------------------------------------TTCATGTTTGCAAAAACAATGTTCTCTTTATCCCTCCAGCCTAGAAGGAAAGATCCTCCTTTTACTATGATGAAAAATTTTCTGCGCGACATAAAGACTCC-TTCTTTTTATTTATATTTAATTATTAA------------------------------TTCTTATTGATGAAATTTCATTCTACAGAATAAACC-TAAACTAAAAATGAACTAAATTCGAAATAAAG--------CGAAATTTACTGAAGTATTATTCTATTAAAGAATAATGAGATGAGTTGGATAAATATCCAGATTTTTATATTCTATATATAGAAAAAGAAAAGGA------------------TTCTTTTCATGAC------ATAGTTGTAAATTCCTATAACATAATAAATCAATGGCTTTTGCCACAAGAGGAAGACACTTTTTTTT-CAATATTCTTTGATTTCAAAGATGCATTATCAATCATGTAAAACATCGAATAAAATAAATAGAGAAAAGCCGACTATCGGAATCGAACCGATGACCATCGCATTACAAATGCGATGCTCTAACCTCTGAGCTAAGCAGGCTCACATAACATAAATTCGACATGCATAGGAATTCAATAAACTCTTAGAATCTTTGCTATTAACTATTAAGCTATTCATATTCGCTATTCATAATTAATATGAATATATTAAAGAATAGAATATAGAATTTCAAATAACTGTTAAATATTATAGAACATAATAATTAATCTAGCGATATATAATTTCAATTTTTTTTT-ATCACAATGAAATATTATTTTTTTT-CTTTTTTAATTAAAAAAGAAAAAAAGGAGTCGACCGTTCAAGTATTCGAAATTGCATCGGTAAATGAGTGGAAGCGAGACAGATGTATAGGGTATGTATCCACCTATATTGAATTTCGGATACAGAAATGATAAAATCGTTTTTGATTGGACCAAAGATGAGCCTCCCATAGAAGATGAAAGAAGATAGACAAT
FiCAR3        TATAAACAAATAACTATAGAAGTAATAACCAACTCATCACTTCGTATTATCTGGATCCAAAGAACCAGTCAAGATATGATATATTGTTCATATTGTTGTAGCAACTGAAATCTTTTTTTATTAAAAAAATCTGTTTCTAAGTTGTCAATCAAAATAAAAAAATAAAGGGTATGGATAAATGGAAGGATGAGAGAAAGAAAGAAAAAGAATATTGATGATATATAATTCCAATATGTAAGGTCTATGAGTCATCTCAGAAAAA-GCTGTGTAATAAAGCATCAATACGGATTCATCATTAAATGGATCTACTCATCGAACAAAAAATAAAGAGCTTCGAGCCAATAAAGACTAAGAATATTGACTCAAGAACTAATAGCTCCATTGTAGAATTGAGACCTAACCATAAAGTAAGAAGCGATGGGAACGACGGAACCTGTGAATTCAAAAGATTCTAGTGAAAATGAATTCGAATGATTCATTGATCGGGATGGCGGAACCGACCAGAGACCAATTTATCTATTCGGAAAAGTTATGAACTAATGATAGAACTGAAATAGAAATTGAAAGAGTAAATATTCGCCCGCGAAAACTTTATTTTCTTGGATTGCTAAATTTGGGTGAATCCAA-----TACGATAAAGAGTAAAACAAAAGAAAAATTCGTTTTAACATTCTAAAAACCATATATATATATATATAAGAAAAAAATAGTTATTTAATATA---------------------------TTTAGTTATCTATACAAACAAGATATACAAATTAATAATAGATTTGATCTAGATTAAATGAAATCCATGATTCAGTATATTACTTATTAAATACATGTATATCTTAATTCAAATTATATTATATCTGAATTCAAAATCACTCATAATAGCCTATTTATATTCAATCGTCGAGATTGAACAAGTCAATTCAATCAAATAAGTTTTTTAGTAAAAATGAAAATTGATAAAAAAATGAGTTCAAAAGTAAATTTCAAGGTTCATTAGTTTTTTAGGGTGTCCGGTTTATTTATCTTAGGGCTTTGACGTAGTTTATCCTAGTCTAAAATCCAACTTTATTATTTCTCGTTTATCTGATTTCATAAATTTGAAACAAAAAATAAATTTTATCAATGAATCCAAAATATGCCTATTTTGGATTACTCCAAATTGACACCTTATTTGTACATAATAAATTGACACCTTATTTGTACATAAT--------------------------ATCTCAACAATTAAGTTCTTTTATTGAGTGGGCTGAAAATTGGAGATATATCGGAAATCCCTATAGTAATTCCGATAAATTAAGAAGGATAAATTAAGAAG--------------TCAGAAAGTTATC---------AAAAATAAAAATTTTTTAACATGGAATCAATTAGTTTCAACAATTCATTAATTTTAACAAAAAATATTATATCTGCCCTTCTCGAGAAAGATAAAAATTTTTCATTATTGTAAAGGTCGATGGGGAAAATAAGACTCCCCACCACCACAATGTGAGTGAAAATATACGAAAAATAAATAAAAAATCTTGTATTTTTTTCTTTATTCTTTTTTTT-AGAATTGAGAAAATAGACGAATTATTCTTTTAAACATCTTAGAAGATTAAGATTGAAACCTGGTCTATTTCATATTGATTAGAATAGGGACTGCCGATTGTGAATTTTATATTAACAAATTACCGAGCCCATTTTGCGAGTAAAATCCATTCCGATTATTCCAATATTTTAGGACTTACTTGTTTGTCGTACAAAAAAACTTTTTGAATTCCCGGTAGAAAGAGATTTGCCTAATGACAAAGCTTTTAACGCCGCCTCAAAAACTTTATTTTATTATTTA-----TTAAAAGGATTAAATCCTTTACCTTTCAATGACACATTCAAGGAAAAATATAAATTTTCGGGATTTTTATCCAAAGGTCAATTCAAAATTGAAAACTTGGATTATGAAATTTCGAAACAAAATTTTTAAATTGGATCAATACTTCCAATTGAATGAGTATGAATAAAGAATCCATGGATGAAGATAGAAAAGTAGATTTCTAATTTCTAATCGTAACTAAATCTTCAATTTTTGTTTTGATTTGTAGCAAATAAATTGAAGCAAAATAGCTATTAAAT-AATGTCTTTAGTTTACTAGAGACATCGACATATTATTTTAGCTCGGTGGAAATAAAATCCTTTTCCTTAGGACCCTCTCAAATAGAAATAGAGAACGAAGTAACTAGAAAGATTGTTAGAATCGCCTTCTTCTAGAGGGATCATCTAGAAAGCGAGTCGTTTTGAATTGAATATATTCAAACAAAAAGCTGACATAGATGTTATGGGTATAATTTTTTTTGTAAGTTGGTTCACATCTGAAATCTAACAATTTATCCATTTCCATAAAGGAGCCGAATGAAACCAAAGTTTCATGTTCGGTTTTGAATTAGAGACGTTAAAAAGAAAAGAATTCTACCGTACGAAATAACATAAAAACAGATTCATTATCATTAAAAAAAAAAGATATGGTCCTTCTATTCAATA---------TTAAAAAATTAAATATT------------------CAAATTTTTCTTTTTTACATTACAGGAATTGATAAGAACTAAGAAATAAATATGGGAAACGGATTCGATTCCATCTTACTGGAATAGTCTACCAACAAAAGAAACTATTCTTATTTGATTGAAGTTACAGCTTAGAATAACCTCAGTTGATTGAATTATGATACAAAGAAGAAAAAGAATCGAATAATCATAATCATTGTATGATGAAAATAGAATAACCGCCTATTTTTTTGTCTTGTGTACTTAGCGGGTATACACTATACAATCAACTAGAAAAAATTGTTTATCAATTTGTA-----------------TTTATGGGATAAGGATTTTTTTTT-ATAACTCTAAAA-------------CTGGCCTAGAAAGCAATTTGAGAATTCTTCTGATATGGAATCGTAGTCCAAATAGAATCATGATCTAAAGATACCCATTAACCATAGTCCACAAAATATAGACCCCTCGCTCCGTCGATTCATTAGAATTTATAATTTATTGATTTAATCCGGTATAGTATAAATAGATAATCAGAAAAAGAAGAGAACATTGTTTTCTTACAAAAACTGTTAAAAAAATTCTA--------------------------------------------------------------------------------------------TTCATGTTTGCAAAAACAATGTTCTCTTTATCCCTCCAGCCTAGAAGGAAAGATCCTCCTTTTACTATGATGAAAAATTTTCTGCGCGACATAAAGACTCC-TTCTTTTTATTTATATTTAATTATTAA------------------------------TTCTTATTGATGAAATTTCATTCTACAGAATAAACC-TAAACTAAAAATGAACTAAATTCGAAATAAAG--------CGAAATTTACTGAAGTATTATTCTATTAAAGAATAATGAGATGAGTTGGATAAATATCCAGATTTTTATATTCTATATATAGAAAAAGAAAAGGA------------------TTCTTTTCATGAC------ATAGTTGTAAATTCCTATAACATAATAAATCAATGGCTTTTGCCACAAGAGGAAGACACTTTTTTTT-CAATATTCTTTGATTTCAAAGATGCATTATCAATCATGTAAAACATCGAATAAAATAAATAGAGAAAAGCCGACTATCGGAATCGAACCGATGACCATCGCATTACAAATGCGATGCTCTAACCTCTGAGCTAAGCAGGCTCACATAACATAAATTCGACATGCATAGGAATTCAATAAACTCTTAGAATCTTTGCTATTAACTATTAAGCTATTCATATTCGCTATTCATAATTAATATGAATATATTAAAGAATAGAATATAGAATTTCAAATAACTGTTAAATATTATAGAACATAATAATTAATCTAGCGATATATAATTTCAATTTTTTTTT-ATCACAATGAAATATTATTTTTTTT-CTTTTTTAATTAAAAAAGAAAAAAAGGAGTCGACCGTTCAAGTATTCGAAATTGCATCGGTAAATGAGTGGAAGCGAGACAGATGTATAGGGTATGTATCCACCTATATTGAATTTCGGATACAGAAATGATAAAATCGTTTTTGATTGGACCAAAGATGAGCCTCCCATAGAAGATGAAAGAAGATAGACAAT
FiCAR2        TATAAACAAATAACTATAGAAGTAATAACCAACTCATCACTTCGTATTATCTGGATCCAAAGAACCAGTCAAGATATGATATATTGTTCATATTGTTGTAGCAACTGAAATCTTTTTTTATTAAAAAAATCTGTTTCTAAGTTGTCAATCAAAATAAAAAAATAAAGGGTATGGATAAATGGAAGGATGAGAGAAAGAAAGAAAAAGAATATTGATGATATATAATTCCAATATGTAAGGTCTATGAGTCATCTCAGAAAAA-GCTGTGTAATAAAGCATCAATACGGATTCATCATTAAATGGATCTACTCATCGAACAAAAAATAAAGAGCTTCGAGCCAATAAAGACTAAGAATATTGACTCAAGAACTAATAGCTCCATTGTAGAATTGAGACCTAACCATAAAGTAAGAAGCGATGGGAACGACGGAACCTGTGAATTCAAAAGATTCTAGTGAAAATGAATTCGAATGATTCATTGATCGGGATGGCGGAACCGACCAGAGACCAATTTATCTATTCGGAAAAGTTATGAACTAATGATAGAACTGAAATAGAAATTGAAAGAGTAAATATTCGCCCGCGAAAACTTTATTTTCTTGGATTGCTAAATTTGGGTGAATCCAA-----TACGATAAAGAGTAAAACAAAAGAAAAATTCGTTTTAACATTCTAAAAACCATATATATATATATATAAGAAAAAAATAGTTATTTAATATA---------------------------TTTAGTTATCTATACAAACAAGATATACAAATTAATAATAGATTTGATCTAGATTAAATGAAATCCATGATTCAGTATATTACTTATTAAATACATGTATATCTTAATTCAAATTATATTATATCTGAATTCAAAATCACTCATAATAGCCTATTTATATTCAATCGTCGAGATTGAACAAGTCAATTCAATCAAATAAGTTTTTTAGTAAAAATGAAAATTGATAAAAAAATGAGTTCAAAAGTAAATTTCAAGGTTCATTAGTTTTTTAGGGTGTCCGGTTTATTTATCTTAGGGCTTTGACGTAGTTTATCCTAGTCTAAAATCCAACTTTATTATTTCTCGTTTATCTGATTTCATAAATTTGAAACAAAAAATAAATTTTATCAATGAATCCAAAATATGCCTATTTTGGATTACTCCAAATTGACACCTTATTTGTACATAATAAATTGACACCTTATTTGTACATAAT--------------------------ATCTCAACAATTAAGTTCTTTTATTGAGTGGGCTGAAAATTGGAGATATATCGGAAATCCCTATAGTAATTCCGATAAATTAAGAAGGATAAATTAAGAAG--------------TCAGAAAGTTATC---------AAAAATAAAAATTTTTTAACATGGAATCAATTAGTTTCAACAATTCATTAATTTTAACAAAAAATATTATATCTGCCCTTCTCGAGAAAGATAAAAATTTTTCATTATTGTAAAGGTCGATGGGGAAAATAAGACTCCCCACCACCACAATGTGAGTGAAAATATACGAAAAATAAATAAAAAATCTTGTATTTTTTTCTTTATTCTTTTTTTT-AGAATTGAGAAAATAGACGAATTATTCTTTTAAACATCTTAGAAGATTAAGATTGAAACCTGGTCTATTTCATATTGATTAGAATAGGGACTGCCGATTGTGAATTTTATATTAACAAATTACCGAGCCCATTTTGCGAGTAAAATCCATTCCGATTATTCCAATATTTTAGGACTTACTTGTTTGTCGTACAAAAAAACTTTTTGAATTCCCGGTAGAAAGAGATTTGCCTAATGACAAAGCTTTTAACGCCGCCTCAAAAACTTTATTTTATTATTTA-----TTAAAAGGATTAAATCCTTTACCTTTCAATGACACATTCAAGGAAAAATATAAATTTTCGGGATTTTTATCCAAAGGTCAATTCAAAATTGAAAACTTGGATTATGAAATTTCGAAACAAAATTTTTAAATTGGATCAATACTTCCAATTGAATGAGTATGAATAAAGAATCCATGGATGAAGATAGAAAAGTAGATTTCTAATTTCTAATCGTAACTAAATCTTCAATTTTTGTTTTGATTTGTAGCAAATAAATTGAAGCAAAATAGCTATTAAAT-AATGTCTTTAGTTTACTAGAGACATCGACATATTATTTTAGCTCGGTGGAAATAAAATCCTTTTCCTTAGGACCCTCTCAAATAGAAATAGAGAACGAAGTAACTAGAAAGATTGTTAGAATCGCCTTCTTCTAGAGGGATCATCTAGAAAGCGAGTCGTTTTGAATTGAATATATTCAAACAAAAAGCTGACATAGATGTTATGGGTATAATTTTTTTTGTAAGTTGGTTCACATCTGAAATCTAACAATTTATCCATTTCCATAAAGGAGCCGAATGAAACCAAAGTTTCATGTTCGGTTTTGAATTAGAGACGTTAAAAAGAAAAGAATTCTACCGTACGAAATAACATAAAAACAGATTCATTATCATTAAAAAAAAAAGATATGGTCCTTCTATTCAATA---------TTAAAAAATTAAATATT------------------CAAATTTTTCTTTTTTACATTACAGGAATTGATAAGAACTAAGAAATAAATATGGGAAACGGATTCGATTCCATCTTACTGGAATAGTCTACCAACAAAAGAAACTATTCTTATTTGATTGAAGTTACAGCTTAGAATAACCTCAGTTGATTGAATTATGATACAAAGAAGAAAAAGAATCGAATAATCATAATCATTGTATGATGAAAATAGAATAACCGCCTATTTTTTTGTCTTGTGTACTTAGCGGGTATACACTATACAATCAACTAGAAAAAATTGTTTATCAATTTGTA-----------------TTTATGGGATAAGGATTTTTTTTT-ATAACTCTAAAA-------------CTGGCCTAGAAAGCAATTTGAGAATTCTTCTGATATGGAATCGTAGTCCAAATAGAATCATGATCTAAAGATACCCATTAACCATAGTCCACAAAATATAGACCCCTCGCTCCGTCGATTCATTAGAATTTATAATTTATTGATTTAATCCGGTATAGTATAAATAGATAATCAGAAAAAGAAGAGAACATTGTTTTCTTACAAAAACTGTTAAAAAAATTCTA--------------------------------------------------------------------------------------------TTCATGTTTGCAAAAACAATGTTCTCTTTATCCCTCCAGCCTAGAAGGAAAGATCCTCCTTTTACTATGATGAAAAATTTTCTGCGCGACATAAAGACTCC-TTCTTTTTATTTATATTTAATTATTAA------------------------------TTCTTATTGATGAAATTTCATTCTACAGAATAAACC-TAAACTAAAAATGAACTAAATTCGAAATAAAG--------CGAAATTTACTGAAGTATTATTCTATTAAAGAATAATGAGATGAGTTGGATAAATATCCAGATTTTTATATTCTATATATAGAAAAAGAAAAGGA------------------TTCTTTTCATGAC------ATAGTTGTAAATTCCTATAACATAATAAATCAATGGCTTTTGCCACAAGAGGAAGACACTTTTTTTT-CAATATTCTTTGATTTCAAAGATGCATTATCAATCATGTAAAACATCGAATAAAATAAATAGAGAAAAGCCGACTATCGGAATCGAACCGATGACCATCGCATTACAAATGCGATGCTCTAACCTCTGAGCTAAGCAGGCTCACATAACATAAATTCGACATGCATAGGAATTCAATAAACTCTTAGAATCTTTGCTATTAACTATTAAGCTATTCATATTCGCTATTCATAATTAATATGAATATATTAAAGAATAGAATATAGAATTTCAAATAACTGTTAAATATTATAGAACATAATAATTAATCTAGCGATATATAATTTCAATTTTTTTTT-ATCACAATGAAATATTATTTTTTTT-CTTTTTTAATTAAAAAAGAAAAAAAGGAGTCGACCGTTCAAGTATTCGAAATTGCATCGGTAAATGAGTGGAAGCGAGACAGATGTATAGGGTATGTATCCACCTATATTGAATTTCGGATACAGAAATGATAAAATCGTTTTTGATTGGACCAAAGATGAGCCTCCCATAGAAGATGAGAGAAGATAGACAAT
FiCAR4        TATAAACAAATAACTATAGAAGTAATAACCAACTCATCACTTCGTATTATCTGGATCCAAAGAACCAGTCAAGATATGATATATTGTTCATATTGTTGTAGCAACTGAAATCTTTTTTTATTAAAAAAATCTGTTTCTAAGTTGTCAATCAAAATAAAAAAATAAAGGGTATGGATAAATGGAAGGATGAGAGAAAGAAAGAAAAAGAATATTGATGATATATAATTCCAATATGTAAGGTCTATGAGTCATCTCAGAAAAA-GCTGTGTAATAAAGCATCAATACGGATTCATCATTAAATGGATCTACTCATCGAACAAAAAATAAAGAGCTTCGAGCCAATAAAGACTAAGAATATTGACTCAAGAACTAATAGCTCCATTGTAGAATTGAGACCTAACCATAAAGTAAGAAGCGATGGGAACGACGGAACCTGTGAATTCAAAAGATTCTAGTGAAAATGAATTCGAATGATTCATTGATCGGGATGGCGGAACCGACCAGAGACCAATTTATCTATTCGGAAAAGTTATGAACTAATGATAGAACTGAAATAGAAATTGAAAGAGTAAATATTCGCCCGCGAAAACTTTATTTTCTTGGATTGCTAAATTTGGGTGAATCCAA-----TACGATAAAGAGTAAAACAAAAGAAAAATTCGTTTTAACATTCTAAAAACCATATATATATATATATAAGAAAAAAATAGTTATTTAATATA---------------------------TTTAGTTATCTATACAAACAAGATATACAAATTAATAATAGATTTGATCTAGATTAAATGAAATCCATGATTCAGTATATTACTTATTAAATACATGTATATCTTAATTCAAATTATATTATATCTGAATTCAAAATCACTCATAATAGCCTATTTATATTCAATCGTCGAGATTGAACAAGTCAATTCAATCAAATAAGTTTTTTAGTAAAAATGAAAATTGATAAAAAAATGAGTTCAAAAGTAAATTTCAAGGTTCATTAGTTTTTTAGGGTGTCCGGTTTATTTATCTTAGGGCTTTGACGTAGTTTATCCTAGTCTAAAATCCAACTTTATTATTTCTCGTTTATCTGATTTCATAAATTTGAAACAAAAAATAAATTTTATCAATGAATCCAAAATATGCCTATTTTGGATTACTCCAAATTGACACCTTATTTGTACATAATAAATTGACACCTTATTTGTACATAAT--------------------------ATCTCAACAATTAAGTTCTTTTATTGAGTGGGCTGAAAATTGGAGATATATCGGAAATCCCTATAGTAATTCCGATAAATTAAGAAGGATAAATTAAGAAG--------------TCAGAAAGTTATC---------AAAAATAAAAATTTTTTAACATGGAATCAATTAGTTTCAACAATTCATTAATTTTAACAAAAAATATTATATCTGCCCTTCTCGAGAAAGATAAAAATTTTTCATTATTGTAAAGGTCGATGGGGAAAATAAGACTCCCCACCACCACAATGTGAGTGAAAATATACGAAAAATAAATAAAAAATCTTGTATTTTTTTCTTTATTCTTTTTTTT-AGAATTGAGAAAATAGACGAATTATTCTTTTAAACATCTTAGAAGATTAAGATTGAAACCTGGTCTATTTCATATTGATTAGAATAGGGACTGCCGATTGTGAATTTTATATTAACAAATTACCGAGCCCATTTTGCGAGTAAAATCCATTCCGATTATTCCAATATTTTAGGACTTACTTGTTTGTCGTACAAAAAAACTTTTTGAATTCCCGGTAGAAAGAGATTTGCCTAATGACAAAGCTTTTAACGCCGCCTCAAAAACTTTATTTTATTATTTA-----TTAAAAGGATTAAATCCTTTACCTTTCAATGACACATTCAAGGAAAAATATAAATTTTCGGGATTTTTATCCAAAGGTCAATTCAAAATTGAAAACTTGGATTATGAAATTTCGAAACAAAATTTTTAAATTGGATCAATACTTCCAATTGAATGAGTATGAATAAAGAATCCATGGATGAAGATAGAAAAGTAGATTTCTAATTTCTAATCGTAACTAAATCTTCAATTTTTGTTTTGATTTGTAGCAAATAAATTGAAGCAAAATAGCTATTAAAT-AATGTCTTTAGTTTACTAGAGACATCGACATATTATTTTAGCTCGGTGGAAATAAAATCCTTTTCCTTAGGACCCTCTCAAATAGAAATAGAGAACGAAGTAACTAGAAAGATTGTTAGAATCGCCTTCTTCTAGAGGGATCATCTAGAAAGCGAGTCGTTTTGAATTGAATATATTCAAACAAAAAGCTGACATAGATGTTATGGGTATAATTTTTTTTGTAAGTTGGTTCACATCTGAAATCTAACAATTTATCCATTTCCATAAAGGAGCCGAATGAAACCAAAGTTTCATGTTCGGTTTTGAATTAGAGACGTTAAAAAGAAAAGAATTCTACCGTACGAAATAACATAAAAACAGATTCATTATCATTAAAAAAAAAAGATATGGTCCTTCTATTCAATA---------TTAAAAAATTAAATATT------------------CAAATTTTTCTTTTTTACATTACAGGAATTGATAAGAACTAAGAAATAAATATGGGAAACGGATTCGATTCCATCTTACTGGAATAGTCTACCAACAAAAGAAACTATTCTTATTTGATTGAAGTTACAGCTTAGAATAACCTCAGTTGATTGAATTATGATACAAAGAAGAAAAAGAATCGAATAATCATAATCATTGTATGATGAAAATAGAATAACCGCCTATTTTTTTGTCTTGTGTACTTAGCGGGTATACACTATACAATCAACTAGAAAAAATTGTTTATCAATTTGTA-----------------TTTATGGGATAAGGATTTTTTTTT-ATAACTCTAAAA-------------CTGGCCTAGAAAGCAATTTGAGAATTCTTCTGATATGGAATCGTAGTCCAAATAGAATCATGATCTAAAGATACCCATTAACCATAGTCCACAAAATATAGACCCCTCGCTCCGTCGATTCATTAGAATTTATAATTTATTGATTTAATCCGGTATAGTATAAATAGATAATCAGAAAAAGAAGAGAACATTGTTTTCTTACAAAAACTGTTAAAAAAATTCTA--------------------------------------------------------------------------------------------TTCATGTTTGCAAAAACAATGTTCTCTTTATCCCTCCAGCCTAGAAGGAAAGATCCTCCTTTTACTATGATGAAAAATTTTCTGCGCGACATAAAGACTCC-TTCTTTTTATTTATATTTAATTATTAA------------------------------TTCTTATTGATGAAATTTCATTCTACAGAATAAACC-TAAACTAAAAATGAACTAAATTCGAAATAAAG--------CGAAATTTACTGAAGTATTATTCTATTAAAGAATAATGAGATGAGTTGGATAAATATCCAGATTTTTATATTCTATATATAGAAAAAGAAAAGGA------------------TTCTTTTCATGAC------ATAGTTGTAAATTCCTATAACATAATAAATCAATGGCTTTTGCCACAAGAGGAAGACACTTTTTTTT-CAATATTCTTTGATTTCAAAGATGCATTATCAATCATGTAAAACATCGAATAAAATAAATAGAGAAAAGCCGACTATCGGAATCGAACCGATGACCATCGCATTACAAATGCGATGCTCTAACCTCTGAGCTAAGCAGGCTCACATAACATAAATTCGACATGCATAGGAATTCAATAAACTCTTAGAATCTTTGCTATTAACTATTAAGCTATTCATATTCGCTATTCATAATTAATATGAATATATTAAAGAATAGAATATAGAATTTCAAATAACTGTTAAATATTATAGAACATAATAATTAATCTAGCGATATATAATTTCAATTTTTTTTT-ATCACAATGAAATATTATTTTTTTT-CTTTTTTAATTAAAAAAGAAAAAAAGGAGTCGACCGTTCAAGTATTCGAAATTGCATCGGTAAATGAGTGGAAGCGAGACAGATGTATAGGGTATGTATCCACCTATATTGAATTTCGGATACAGAAATGATAAAATCGTTTTTGATTGGACCAAAGATGAGCCTCCCATAGAAGATGAAAGAAGATAGACAAT
FiCAR7        TATAAACAAATAACTATAGAAGTAATAACCAACTCATCACTTCGTATTATCTGGATCCAAAGAACCAGTCAAGATATGATATATTGTTCATATTGTTGTAGCAACTGAAATCTTTTTTTATTAAAAAAATCTGTTTCTAAGTTGTCAATCAAAATAAAAAAATAAAGGGTATGGATAAATGGAAGGATGAGAGAAAGAAAGAAAAAGAATATTGATGATATATAATTCCAATATGTAAGGTCTATGAGTCATCTCAGAAAAA-GCTGTGTAATAAAGCATCAATACGGATTCATCATTAAATGGATCTACTCATCGAACAAAAAATAAAGAGCTTCGAGCCAATAAAGACTAAGAATATTGACTCAAGAACTAATAGCTCCATTGTAGAATTGAGACCTAACCATAAAGTAAGAAGCGATGGGAACGACGGAACCTGTGAATTCAAAAGATTCTAGTGAAAATGAATTCGAATGATTCATTGATCGGGATGGCGGAACCGACCAGAGACCAATTTATCTATTCGGAAAAGTTATGAACTAATGATAGAACTGAAATAGAAATTGAAAGAGTAAATATTCGCCCGCGAAAACTTTATTTTCTTGGATTGCTAAATTTGGGTGAATCCAA-----TACGATAAAGAGTAAAACAAAAGAAAAATTCGTTTTAACATTCTAAAAACCATATATATATATATATAAGAAAAAAATAGTTATTTAATATA---------------------------TTTAGTTATCTATACAAACAAGATATACAAATTAATAATAGATTTGATCTAGATTAAATGAAATCCATGATTCAGTATATTACTTATTAAATACATGTATATCTTAATTCAAATTATATTATATCTGAATTCAAAATCACTCATAATAGCCTATTTATATTCAATCGTCGAGATTGAACAAGTCAATTCAATCAAATAAGTTTTTTAGTAAAAATGAAAATTGATAAAAAAATGAGTTCAAAAGTAAATTTCAAGGTTCATTAGTTTTTTAGGGTGTCCGGTTTATTTATCTTAGGGCTTTGACGTAGTTTATCCTAGTCTAAAATCCAACTTTATTATTTCTCGTTTATCTGATTTCATAAATTTGAAACAAAAAATAAATTTTATCAATGAATCCAAAATATGCCTATTTTGGATTACTCCAAATTGACACCTTATTTGTACATAATAAATTGACACCTTATTTGTACATAAT--------------------------ATCTCAACAATTAAGTTCTTTTATTGAGTGGGCTGAAAATTGGAGATATATCGGAAATCCCTATAGTAATTCCGATAAATTAAGAAGGATAAATTAAGAAG--------------TCAGAAAGTTATC---------AAAAATAAAAATTTTTTAACATGGAATCAATTAGTTTCAACAATTCATTAATTTTAACAAAAAATATTATATCTGCCCTTCTCGAGAAAGATAAAAATTTTTCATTATTGTAAAGGTCGATGGGGAAAATAAGACTCCCCACCACCACAATGTGAGTGAAAATATACGAAAAATAAATAAAAAATCTTGTATTTTTTTCTTTATTCTTTTTTTT-AGAATTGAGAAAATAGACGAATTATTCTTTTAAACATCTTAGAAGATTAAGATTGAAACCTGGTCTATTTCATATTGATTAGAATAGGGACTGCCGATTGTGAATTTTATATTAACAAATTACCGAGCCCATTTTGCGAGTAAAATCCATTCCGATTATTCCAATATTTTAGGACTTACTTGTTTGTCGTACAAAAAAACTTTTTGAATTCCCGGTAGAAAGAGATTTGCCTAATGACAAAGCTTTTAACGCCGCCTCAAAAACTTTATTTTATTATTTA-----TTAAAAGGATTAAATCCTTTACCTTTCAATGACACATTCAAGGAAAAATATAAATTTTCGGGATTTTTATCCAAAGGTCAATTCAAAATTGAAAACTTGGATTATGAAATTTCGAAACAAAATTTTTAAATTGGATCAATACTTCCAATTGAATGAGTATGAATAAAGAATCCATGGATGAAGATAGAAAAGTAGATTTCTAATTTCTAATCGTAACTAAATCTTCAATTTTTGTTTTGATTTGTAGCAAATAAATTGAAGCAAAATAGCTATTAAAT-AATGTCTTTAGTTTACTAGAGACATCGACATATTATTTTAGCTCGGTGGAAATAAAATCCTTTTCCTTAGGACCCTCTCAAATAGAAATAGAGAACGAAGTAACTAGAAAGATTGTTAGAATCGCCTTCTTCTAGAGGGATCATCTAGAAAGCGAGTCGTTTTGAATTGAATATATTCAAACAAAAAGCTGACATAGATGTTATGGGTATAATTTTTTTTGTAAGTTGGTTCACATCTGAAATCTAACAATTTATCCATTTCCATAAAGGAGCCGAATGAAACCAAAGTTTCATGTTCGGTTTTGAATTAGAGACGTTAAAAAGAAAAGAATTCTACCGTACGAAATAACATAAAAACAGATTCATTATCATTAAAAAAAAAAGATATGGTCCTTCTATTCAATA---------TTAAAAAATTAAATATT------------------CAAATTTTTCTTTTTTACATTACAGGAATTGATAAGAACTAAGAAATAAATATGGGAAACGGATTCGATTCCATCTTACTGGAATAGTCTACCAACAAAAGAAACTATTCTTATTTGATTGAAGTTACAGCTTAGAATAACCTCAGTTGATTGAATTATGATACAAAGAAGAAAAAGAATCGAATAATCATAATCATTGTATGATGAAAATAGAATAACCGCCTATTTTTTTGTCTTGTGTACTTAGCGGGTATACACTATACAATCAACTAGAAAAAATTGTTTATCAATTTGTA-----------------TTTATGGGATAAGGATTTTTTTTT-ATAACTCTAAAA-------------CTGGCCTAGAAAGCAATTTGAGAATTCTTCTGATATGGAATCGTAGTCCAAATAGAATCATGATCTAAAGATACCCATTAACCATAGTCCACAAAATATAGACCCCTCGCTCCGTCGATTCATTAGAATTTATAATTTATTGATTTAATCCGGTATAGTATAAATAGATAATCAGAAAAAGAAGAGAACATTGTTTTCTTACAAAAACTGTTAAAAAAATTCTA--------------------------------------------------------------------------------------------TTCATGTTTGCAAAAACAATGTTCTCTTTATCCCTCCAGCCTAGAAGGAAAGATCCTCCTTTTACTATGATGAAAAATTTTCTGCGCGACATAAAGACTCC-TTCTTTTTATTTATATTTAATTATTAA------------------------------TTCTTATTGATGAAATTTCATTCTACAGAATAAACC-TAAACTAAAAATGAACTAAATTCGAAATAAAG--------CGAAATTTACTGAAGTATTATTCTATTAAAGAATAATGAGATGAGTTGGATAAATATCCAGATTTTTATATTCTATATATAGAAAAAGAAAAGGA------------------TTCTTTTCATGAC------ATAGTTGTAAATTCCTATAACATAATAAATCAATGGCTTTTGCCACAAGAGGAAGACACTTTTTTTT-CAATATTCTTTGATTTCAAAGATGCATTATCAATCATGTAAAACATCGAATAAAATAAATAGAGAAAAGCCGACTATCGGAATCGAACCGATGACCATCGCATTACAAATGCGATGCTCTAACCTCTGAGCTAAGCAGGCTCACATAACATAAATTCGACATGCATAGGAATTCAATAAACTCTTAGAATCTTTGCTATTAACTATTAAGCTATTCATATTCGCTATTCATAATTAATATGAATATATTAAAGAATAGAATATAGAATTTCAAATAACTGTTAAATATTATAGAACATAATAATTAATCTAGCGATATATAATTTCAATTTTTTTTT-ATCACAATGAAATATTATTTTTTTT-CTTTTTTAATTAAAAAAGAAAAAAAGGAGTCGACCGTTCAAGTATTCGAAATTGCATCGGTAAATGAGTGGAAGCGAGACAGATGTATAGGGTATGTATCCACCTATATTGAATTTCGGATACAGAAATGATAAAATCGTTTTTGATTGGACCAAAGATGAGCCTCCCATAGAAGATGAAAGAAGATAGACAAT
FiOL1         TATAAACAAATAACTATAGAAGTAATAACCAACTCATCACTTCGTATTATCTGGATCCAAAGAACCAGTCAAGATATGATATATTGTTCATATTGTTGTAGCAACTGAAATCTTTTTTTATTAAAAAAATCTGTTTCTAAGTTGTCAATCAAAATAAAAAAATAAAGGGTATGGATAAATGGAAGGATGAGAGAAAGAAAGAAAAAGAATATTGATGATATATAATTCCAATATGTAAGGTCTATGAGTCATCTCAGAAAAA-GCTGTGTAATAAAGCATCAATACGGATTCATCATTAAATGGATCTACTCATCGAACAAAAAATAAAGAGCTTCGAGCCAATAAAGACTAAGAATATTGACTCAAGAACTAATAGCTCCATTGTAGAATTGAGACCTAACCATAAAGTAAGAAGCGATGGGAACGACGGAACCTGTGAATTCAAAAGATTCTAGTGAAAATGAATTCGAATGATTCATTGATCGGGATGGCGGAACCGACCAGAGACCAATTTATCTATTCGGAAAAGTTATGAACTAATGATAGAACTGAAATAGAAATTGAAAGAGTAAATATTCGCCCGCGAAAACTTTATTTTCTTGGATTGCTAAATTTGGGTGAATCCAA-----TACGATAAAGAGTAAAACAAAAGAAAAATTCGTTTTAACATTCTAAAAACCATATATATATATATATAAGAAAAAAATAGTTATTTAATATA---------------------------TTTAGTTATCTATACAAACAAGATATACAAATTAATAATAGATTTGATCTAGATTAAATGAAATCCATGATTCAGTATATTACTTATTAAATACATGTATATCTTAATTCAAATTATATTATATCTGAATTCAAAATCACTCATAATAGCCTATTTATATTCAATCGTCGAGATTGAACAAGTCAATTCAATCAAATAAGTTTTTTAGTAAAAATGAAAATTGATAAAAAAATGAGTTCAAAAGTAAATTTCAAGGTTCATTAGTTTTTTAGGGTGTCCGGTTTATTTATCTTAGGGCTTTGACGTAGTTTATCCTAGTCTAAAATCCAACTTTATTATTTCTCGTTTATCTGATTTCATAAATTTGAAACAAAAAATAAATTTTATCAATGAATCCAAAATATGCCTATTTTGGATTACTCCAAATTGACACCTTATTTGTACATAATAAATTGACACCTTATTTGTACATAAT--------------------------ATCTCAACAATTAAGTTCTTTTATTGAGTGGGCTGAAAATTGGAGATATATCGGAAATCCCTATAGTAATTCCGATAAATTAAGAAGGATAAATTAAGAAG--------------TCAGAAAGTTATC---------AAAAATAAAAATTTTTTAACATGGAATCAATTAGTTTCAACAATTCATTAATTTTAACAAAAAATATTATATCTGCCCTTCTCGAGAAAGATAAAAATTTTTCATTATTGTAAAGGTCGATGGGGAAAATAAGACTCCCCACCACCACAATGTGAGTGAAAATATACGAAAAATAAATAAAAAATCTTGTATTTTTTTCTTTATTCTTTTTTTT-AGAATTGAGAAAATAGACGAATTATTCTTTTAAACATCTTAGAAGATTAAGATTGAAACCTGGTCTATTTCATATTGATTAGAATAGGGACTGCCGATTGTGAATTTTATATTAACAAATTACCGAGCCCATTTTGCGAGTAAAATCCATTCCGATTATTCCAATATTTTAGGACTTACTTGTTTGTCGTACAAAAAAACTTTTTGAATTCCCGGTAGAAAGAGATTTGCCTAATGACAAAGCTTTTAACGCCGCCTCAAAAACTTTATTTTATTATTTA-----TTAAAAGGATTAAATCCTTTACCTTTCAATGACACATTCAAGGAAAAATATAAATTTTCGGGATTTTTATCCAAAGGTCAATTCAAAATTGAAAACTTGGATTATGAAATTTCGAAACAAAATTTTTAAATTGGATCAATACTTCCAATTGAATGAGTATGAATAAAGAATCCATGGATGAAGATAGAAAAGTAGATTTCTAATTTCTAATCGTAACTAAATCTTCAATTTTTGTTTTGATTTGTAGCAAATAAATTGAAGCAAAATAGCTATTAAAT-AATGTCTTTAGTTTACTAGAGACATCGACATATTATTTTAGCTCGGTGGAAATAAAATCCTTTTCCTTAGGACCCTCTCAAATAGAAATAGAGAACGAAGTAACTAGAAAGATTGTTAGAATCGCCTTCTTCTAGAGGGATCATCTAGAAAGCGAGTCGTTTTGAATTGAATATATTCAAACAAAAAGCTGACATAGATGTTATGGGTATAATTTTTTTTGTAAGTTGGTTCACATCTGAAATCTAACAATTTATCCATTTCCATAAAGGAGCCGAATGAAACCAAAGTTTCATGTTCGGTTTTGAATTAGAGACGTTAAAAAGAAAAGAATTCTACCGTACGAAATAACATAAAAACAGATTCATTATCATTAAAAAAAAAAGATATGGTCCTTCTATTCAATA---------TTAAAAAATTAAATATT------------------CAAATTTTTCTTTTTTACATTACAGGAATTGATAAGAACTAAGAAATAAATATGGGAAACGGATTCGATTCCATCTTACTGGAATAGTCTACCAACAAAAGAAACTATTCTTATTTGATTGAAGTTACAGCTTAGAATAACCTCAGTTGATTGAATTATGATACAAAGAAGAAAAAGAATCGAATAATCATAATCATTGTATGATGAAAATAGAATAACCGCCTATTTTTTTGTCTTGTGTACTTAGCGGGTATACACTATACAATCAACTAGAAAAAATTGTTTATCAATTTGTA-----------------TTTATGGGATAAGGATTTTTTTTT-ATAACTCTAAAA-------------CTGGCCTAGAAAGCAATTTGAGAATTCTTCTGATATGGAATCGTAGTCCAAATAGAATCATGATCTAAAGATACCCATTAACCATAGTCCACAAAATATAGACCCCTCGCTCCGTCGATTCATTAGAATTTATAATTTATTGATTTAATCCGGTATAGTATAAATAGATAATCAGAAAAAGAAGAGAACATTGTTTTCTTACAAAAACTGTTAAAAAAATTCTA--------------------------------------------------------------------------------------------TTCATGTTTGCAAAAACAATGTTCTCTTTATCCCTCCAGCCTAGAAGGAAAGATCCTCCTTTTACTATGATGAAAAATTTTCTGCGCGACATAAAGACTCC-TTCTTTTTATTTATATTTAATTATTAA------------------------------TTCTTATTGATGAAATTTCATTCTACAGAATAAACC-TAAACTAAAAATGAACTAAATTCGAAATAAAG--------CGAAATTTACTGAAGTATTATTCTATTAAAGAATAATGAGATGAGTTGGATAAATATCCAGATTTTTATATTCTATATATAGAAAAAGAAAAGGA------------------TTCTTTTCATGAC------ATAGTTGTAAATTCCTATAACATAATAAATCAATGGCTTTTGCCACAAGAGGAAGACACTTTTTTTTTCAATATTCTTTGATTTCAAAGATGCATTATCAATCATGTAAAACATCGAATAAAATAAATAGAGAAAAGCCGACTATCGGAATCGAACCGATGACCATCGCATTACAAATGCGATGCTCTAACCTCTGAGCTAAGCAGGCTCACATAACATAAATTCGACATGCATAGGAATTCAATAAACTCTTAGAATCTTTGCTATTAACTATTAAGCTATTCATATTCGCTATTCATAATTAATATGAATATATTAAAGAATAGAATATAGAATTTCAAATAACTGTTAAATATTATAGAACATAATAATTAATCTAGCGATATATAATTTCAATTTTTTTTT-ATCACAATGAAATATTATTTTTTTT-CTTTTTTAATTAAAAAAGAAAAAAAGGAGTCGACCGTTCAAGTATTCGAAATTGCATCGGTAAATGAGTGGAAGCGAGACAGATGTATAGGGTATGTATCCACCTATATTGAATTTCGGATACAGAAATGATAAAATCGTTTTTGATTGGACCAAAGATGAGCCTCCCATAGAAGATGAAAGAAGATAGACAAT
FiOL2         TATAAACAAATAACTATAGAAGTAATAACCAACTCATCACTTCGTATTATCTGGATCCAAAGAACCAGTCAAGATATGATATATTGTTCATATTGTTGTAACAACTGAAATCTTTTTTTATTAAAAAAATCTGCTTCTAAGTTGTCAATCAAAATAAAAAAATAAAGGGTATGGATAAATGGAAGGATGAGAGAAAGAAAGAAAAAGAATATTGATGATATATAATTCCAATATGTAAGGTCTATGAGTCATCTCAGAAAAA-GCTGTGTAATAAAGCATCAATACGGATTCATCATTAAATGGATCTACTCATCGAACAAAAAATAAAGAGCTTCGAGCCAATAAAGACTAAGAATATTGACTCAAGAACTAATAGCTCCATTGTAGAATTGAGACCTAACCATAAAGTAAGAAGCGATGGGAACGACGGAACCTGTGAATTCAAAAGATTCTAGTGAAAATGAATTCGAATGATTCATTGATCGGGATGGCGGAACCGACCAGAGACCAATTTATCTATTCGGAAAAGTTATGAACTAATGATAGAACTGAAATAGAAATTGAAAGAGTAAATATTCGCCCGCGAAAACTTTATTTTCTTGGATTGCTAAATTTGGGTGAATCCAA-----TACGATAAAGAGTAAAACAAAAGAAAAATTCGTTTTAACATTCTAAAAACCATATATATATAT----AAGAAAAAAATAGTTATTTAATATA---------------------------TTTAGTTATCTATACAAACAAGATATACAAATTAATAATAGATTTGATCTAGATTAAATGAAATCCATGATTCAGTATATTACTTATTAAATACATGTATATCTTAATTCAAATTATATTATATCTGAATTCAAAATCACTCATAATAGCCTATTTATATTCAATCGTCGAGATTGAACAAGTCAATTCAATCAAATAAGTTTTTTAGTAAAAATGAAAATTGATAAAAAAATGAGTTCAAAAGTAAATTTCAAGGTTCATTAGTTTTTTAGGGTGTCCGGTTTATTTATCTTAGGGCTTTGACGTAGTTTATCCTAGTCTAAAATCCAACTTTATTATTTCTCGTTTATCTGATTTCATAAATTTGAAACAAAAAATAAATTTTATCAATGAATCCAAAATATGCCTATTTTGGATTACTCCAAATTGACACCTTATTTGTACATAATAAATTGACACCTTATTTGTACATAAT--------------------------ATCTCAACAATTAAGTTCTTTTATTGAGTGGGCTGAAAATTGGAGATATATCGGAAATCCCTATAGTAATTCCGATAAATTAAGAAGGATAAATTAAGAAG--------------TCAGAAAGTTATC---------AAAAATAAAAATTTTTTAACATGGAATCAATTAGTTTCAACAATTCATTAATTTTAACAAAAAATATTATATCTGCCCTTCTCGAGAAAGATAAAAATTTTTCATTATTGTAAAGGTCGATGGGGAAAATAAGACTCCCCACCACCACAATGTGAGTGAAAATATACGAAAAATAAATAAAAAATCTTGTATTTTTTTCTTTATTCTTTTTTTT-AGAATTGAGAAAATAGACGAATTATTCTTTTAAACATCTTAGAAGATTAAGATTGAAACCTGGTCTATTTCATATTGATTAGAATAGGGACTGCCGATTGTGAATTTTATATTAACAAATTACCGAGCCCATTTTGCGAGTAAAATCCATTCCGATTATTCCAATATTTTAGGACTTACTTGTTTGTCGTACAAAAAAACTTTTTGAATTCCCGGTAGAAAGAGATTTGCCTAATGACAAAGCTTTTAACGCCGCCTCAAAAACTTTATTTTATTATTTA-----TTAAAAGGATTAAATCCTTTACCTTTCAATGACACATTCAAGGAAAAATATAAATTTTCGGGATTTTTATCCAAAGGTCAATTCAAAATTGAAAACTTGGATTATGAAATTTCGAAACAAAATTTTTAAATTGGATCAATACTTCCAATTGAATGAGTATGAATAAAGAATCCATGGATGAAGATAGAAAAGTAGATTTCTAATTTCTAATCGTAACTAAATCTTCAATTTTTGTTTTGATTTGTAGCAAATAAATTGAAGCAAAATAGCTATTAAAT-AATGTCTTTAGTTTACTAGAGACATCGACATATTATTTTAGCTCGGTGGAAATAAAATCCTTTTCCTTAGGACCCTCTCAAATAGAAATAGAGAACGAAGTAACTAGAAAGATTGTTAGAATCGCCTTCTTCTAGAGGGATCATCTAGAAAGCGAGTCGTTTTGAATTGAATATATTCAAACAAAAAGCTGACATAGATGTTATGGGTATAATTTTTTTTGTAAGTTGGTTCACATCTGAAATCTAACAATTTATCCATTTCCATAAAGGAGCCGAATGAAACCAAAGTTTCATGTTCGGTTTTGAATTAGAGACGTTAAAAAGAAAAGAATTCTACCGTACGAAATAACATAAAAACAGATTCATTATCATTAAAAAAAAAAGATATGGTCCTTCTATTCAATA---------TTAAAAAATTAAATATT------------------CAAATTCTTCTTTTTTACATTACAGGAATTGATAAGAACTAAGAAATAAATATGGGAAACGGATTCGATTCCATCTTACTGGAATAGTCTACCAACAAAAGAAACTATTCTTATTTGATTGAAGTTACAGCTTAGAATAACCTCAGTTGATTGAATTATGATACAAAGAAGAAAAAGAATCGAATAATCATAATCATTGTATGATGAAAATAGAATAACCGCCTATTTTTTTGTCTTGTGTACTTAGCGGGTATACACTATACAATCAACTAGAAAAAATTGTTTATCAATTTGTA-----------------TTTATGGGATAAGGATTTTTTTTT-ATAACTCTAAAA-------------CTGGCCTAGAAAGCAATTTGAGAATTCTTCTGATATGGAATCGTAGTCCAAATAGAATCATGATCTAAAGATACCCATTAACCATAGTCCACAAAATATAGACCCCTCGCTCCGTCGATTCATTAGAATTTATAATTTATTGATTTAATCCGGTATAGTATAAATAGATAATCAGAAAAAGAAGAGAACATTGTTTTCTTACAAAAACTGTTAAAAAAATTCTA--------------------------------------------------------------------------------------------TTCATGTTTGCAAAAACAATGTTCTCTTTATCCCTCCAGCCTAGAAGGAAAGATCCTCCTTTTACTATGATGAAAAATTTTCTGCGCGACATAAAGACTCC-TTCTTTTTATTTATATTTAATTATTAA------------------------------TTCTTATTGATGAAATTTCATTCTACAGAATAAACC-TAAACTAAAAATGAACTAAATTCGAAATAAAG--------CGAAATTTACTGAAGTATTATTCTATTAAAGAATAATGAGATGAGTTGGATAAATATCCAGATTTTTATATTCTATATATAGAAAAAGAAAAGGA------------------TTCTTTTCATGAC------ATAGTTGTAAATTCCTATAACATAATAAATCAATGGCTTTTGCCACAAGAGGAAGACACTTTTTTTTTCAATATTCTTTGATTTCAAAGATGCATTATCAATCATGTAAAACATCGAATAAAATAAATAGAGAAAAGCCGACTATCGGAATCGAACCGATGACCATCGCATTACAAATGCGATGCTCTAACCTCTGAGCTAAGCAGGCTCACATAACATAAATTCGACATGCATAGGAATTCAATAAACTCTTAGAATCTTTGCTATTAACTATTAAGCTATTCATATTCGCTATTCATAATTAATATGAATATATTAAAGAATAGAATATAGAATTTCAAATAACTGTTAAATATTATAGAACATAATAATTAATCTAGCGATATATAATTTCAATTTTTTTTT-ATCACAATGAAATATTATTTTTTTT-CTTTTTTAATTAAAAAAGAAAAAAAGGAGTCGACCGTTCAAGTATTCGAAATTGCATCGGTAAATGAGTGGAAGCGAGACAGATGTATAGGGTATGTATCCACCTATATTGAATTTCGGATACAGAAATGATAAAATCGTTTTTGATTGGACCAAAGATGAGCCTCCCATAGAAGATGAAAGAAGATAGACAAT
FiOL3         TATAAACAAATAACTATAGAAGTAATAACCAACTCATCACTTCGTATTATCTGGATCCAAAGAACCAGTCAAGATATGATATATTGTTCATATTGTTGTAGCAACTGAAATCTTTTTTTATTAAAAAAATCTGTTTCTAAGTTGTCAATCAAAATAAAAAAATAAAGGGTATGGATAAATGGAAGGATGAGAGAAAGAAAGAAAAAGAATATTGATGATATATAATTCCAATATGTAAGGTCTATGAGTCATCTCAGAAAAA-GCTGTGTAATAAAGCATCAATACGGATTCATCATTAAATGGATCTACTCATCGAACAAAAAATAAAGAGCTTCGAGCCAATAAAGACTAAGAATATTGACTCAAGAACTAATAGCTCCATTGTAGAATTGAGACCTAACCATAAAGTAAGAAGCGATGGGAACGACGGAACCTGTGAATTCAAAAGATTCTAGTGAAAATGAATTCGAATGATTCATTGATCGGGATGGCGGAACCGACCAGAGACCAATTTATCTATTCGGAAAAGTTATGAACTAATGATAGAACTGAAATAGAAATTGAAAGAGTAAATATTCGCCCGCGAAAACTTTATTTTCTTGGATTGCTAAATTTGGGTGAATCCAA-----TACGATAAAGAGTAAAACAAAAGAAAAATTCGTTTTAACATTCTAAAAACCATATATATATATATATAAGAAAAAAATAGTTATTTAATATA---------------------------TTTAGTTATCTATACAAACAAGATATACAAATTAATAATAGATTTGATCTAGATTAAATGAAATCCATGATTCAGTATATTACTTATTAAATACATGTATATCTTAATTCAAATTATATTATATCTGAATTCAAAATCACTCATAATAGCCTATTTATATTCAATCGTCGAGATTGAACAAGTCAATTCAATCAAATAAGTTTTTTAGTAAAAATGAAAATTGATAAAAAAATGAGTTCAAAAGTAAATTTCAAGGTTCATTAGTTTTTTAGGGTGTCCGGTTTATTTATCTTAGGGCTTTGACGTAGTTTATCCTAGTCTAAAATCCAACTTTATTATTTCTCGTTTATCTGATTTCATAAATTTGAAACAAAAAATAAATTTTATCAATGAATCCAAAATATGCCTATTTTGGATTACTCCAAATTGACACCTTATTTGTACATAATAAATTGACACCTTATTTGTACATAAT--------------------------ATCTCAACAATTAAGTTCTTTTATTGAGTGGGCTGAAAATTGGAGATATATCGGAAATCCCTATAGTAATTCCGATAAATTAAGAAGGATAAATTAAGAAG--------------TCAGAAAGTTATC---------AAAAATAAAAATTTTTTAACATGGAATCAATTAGTTTCAACAATTCATTAATTTTAACAAAAAATATTATATCTGCCCTTCTCGAGAAAGATAAAAATTTTTCATTATTGTAAAGGTCGATGGGGAAAATAAGACTCCCCACCACCACAATGTGAGTGAAAATATACGAAAAATAAATAAAAAATCTTGTATTTTTTTCTTTATTCTTTTTTTT-AGAATTGAGAAAATAGACGAATTATTCTTTTAAACATCTTAGAAGATTAAGATTGAAACCTGGTCTATTTCATATTGATTAGAATAGGGACTGCCGATTGTGAATTTTATATTAACAAATTACCGAGCCCATTTTGCGAGTAAAATCCATTCCGATTATTCCAATATTTTAGGACTTACTTGTTTGTCGTACAAAAAAACTTTTTGAATTCCCGGTAGAAAGAGATTTGCCTAATGACAAAGCTTTTAACGCCGCCTCAAAAACTTTATTTTATTATTTA-----TTAAAAGGATTAAATCCTTTACCTTTCAATGACACATTCAAGGAAAAATATAAATTTTCGGGATTTTTATCCAAAGGTCAATTCAAAATTGAAAACTTGGATTATGAAATTTCGAAACAAAATTTTTAAATTGGATCAATACTTCCAATTGAATGAGTATGAATAAAGAATCCATGGATGAAGATAGAAAAGTAGATTTCTAATTTCTAATCGTAACTAAATCTTCAATTTTTGTTTTGATTTGTAGCAAATAAATTGAAGCAAAATAGCTATTAAAT-AATGTCTTTAGTTTACTAGAGACATCGACATATTATTTTAGCTCGGTGGAAATAAAATCCTTTTCCTTAGGACCCTCTCAAATAGAAATAGAGAACGAAGTAACTAGAAAGATTGTTAGAATCGCCTTCTTCTAGAGGGATCATCTAGAAAGCGAGTCGTTTTGAATTGAATATATTCAAACAAAAAGCTGACATAGATGTTATGGGTATAATTTTTTTTGTAAGTTGGTTCACATCTGAAATCTAACAATTTATCCATTTCCATAAAGGAGCCGAATGAAACCAAAGTTTCATGTTCGGTTTTGAATTAGAGACGTTAAAAAGAAAAGAATTCTACCGTACGAAATAACATAAAAACAGATTCATTATCATTAAAAAAAAAAGATATGGTCCTTCTATTCAATA---------TTAAAAAATTAAATATT------------------CAAATTTTTCTTTTTTACATTACAGGAATTGATAAGAACTAAGAAATAAATATGGGAAACGGATTCGATTCCATCTTACTGGAATAGTCTACCAACAAAAGAAACTATTCTTATTTGATTGAAGTTACAGCTTAGAATAACCTCAGTTGATTGAATTATGATACAAAGAAGAAAAAGAATCGAATAATCATAATCATTGTATGATGAAAATAGAATAACCGCCTATTTTTTTGTCTTGTGTACTTAGCGGGTATACACTATACAATCAACTAGAAAAAATTGTTTATCCATTTGTA-----------------TTTATGGGATAAGGATTTTTTTTT-ATAACTCTAAAA-------------CTGGCCTAGAAAGCAATTTGAGAATTCTTCTGATATGGAATCGTAGTCCAAATAGAATCATGATCTAAAGATACCCATTAACCATAGTCCACAAAATATAGACCCCTCGCTCCGTCGATTCATTAGAATTTATAATTTATTGATTTAATCCGGTATAGTATAAATAGATAATCAGAAAAAGAAGAGAACATTGTTTTCTTACAAAAACTGTTAAAAAAATTCTA--------------------------------------------------------------------------------------------TTCATGTTTGCAAAAACAATGTTCTCTTTATCCCTCCAGCCTAGAAGGAAAGATCCTCCTTTTACTATGATGAAAAATTTTCTGCGCGACATAAAGACTCC-TTCTTTTTATTTATATTTAATTATTAA------------------------------TTCTTATTGATGAAATTTCATTCTACAGAATAAACC-TAAACTAAAAATGAACTAAATTCGAAATAAAG--------CGAAATTTACTGAAGTATTATTCTATTAAAGAATAATGAGATGAGTTGGATAAATATCCAGATTTTTATATTCTATATATAGAAAAAGAAAAGGA------------------TTCTTTTCATGAC------ATAGTTGTAAATTCCTATAACATAATAAATCAATGGCTTTTGCCACAAGAGGAAGACACTTTTTTTTTCAATATTCTTTGATTTCAAAGATGCATTATCAATCATGTAAAACATCGAATAAAATAAATAGAGAAAAGCCGACTATCGGAATCGAACCGATGACCATCGCATTACAAATGCGATGCTCTAACCTCTGAGCTAAGCAGGCTCACATAACATAAATTCGACATGCATAGGAATTCAATAAACTCTTAGAATCTTTGCTATTAACTATTAAGCTATTCATATTCGCTATTCATAATTAATATGAATATATTAAAGAATAGAATATAGAATTTCAAATAACTGTTAAATATTATAGAACATAATAATTAATCTAGCGATATATAATTTCAATTTTTTTTT-ATCACAATGAAATATTATTTTTTTT-CTTTTTTAATTAAAAAAGAAAAAAAGGAGTCGACCGTTCAAGTATTCGAAATTGCATCGGTAAATGAGTG-AAGCGAGACAGATGTATAGGGTATGTATCCACCTATATTGAATTTCGGATACAGAAATGATAAAATCGTTTTTGATTGGACCAAAGATGAGCCTCCCATAGAAGATGAAAGAAGATAGACAAT
FiOL7         TATAAACAAATAACTATAGAAGTAATAACCAACTCATCACTTCGTATTATCTGGATCCAAAGAACCAGTCAAGATATGATATATTGTTCATATTGTTGTAGCAACTGAAATCTTTTTTTATTAAAAAAATCTGTTTCTAAGTTGTCAATCAAAATAAAAAAATAAAGGGTATGGATAAATGGAAGGATGAGAGAAAGAAAGAAAAAGAATATTGATGATATATAATTCCAATATGTAAGGTCTATGAGTCATCTCAGAAAAA-GCTGTGTAATAAAGCATCAATACGGATTCATCATTAAATGGATCTACTCATCGAACAAAAAATAAAGAGCTTCGAGCCAATAAAGACTAAGAATATTGACTCAAGAACTAATAGCTCCATTGTAGAATTGAGACCTAACCATAAAGTAAGAAGCGATGGGAACGACGGAACCTGTGAATTCAAAAGATTCTAGTGAAAATGAATTCGAATGATTCATTGATCGGGATGGCGGAACCGACCAGAGACCAATTTATCTATTCGGAAAAGTTATGAACTAATGATAGAACTGAAATAGAAATTGAAAGAGTAAATATTCGCCCGCGAAAACTTTATTTTCTTGGATTGCTAAATTTGGGTGAATCCAA-----TACGATAAAGAGTAAAACAAAAGAAAAATTCGTTTTAACATTCTAAAAACCATATATATATATATATAAGAAAAAAATAGTTATTTAATATA---------------------------TTTAGTTATCTATACAAACAAGATATACAAATTAATAATAGATTTGATCTAGATTAAATGAAATCCATGATTCAGTATATTACTTATTAAATACATGTATATCTTAATTCAAATTATATTATATCTGAATTCAAAATCACTCATAATAGCCTATTTATATTCAATCGTCGAGATTGAACAAGTCAATTCAATCAAATAAGTTTTTTAGTAAAAATGAAAATTGATAAAAAAATGAGTTCAAAAGTAAATTTCAAGGTTCATTAGTTTTTTAGGGTGTCCGGTTTATTTATCTTAGGGCTTTGACGTAGTTTATCCTAGTCTAAAATCCAACTTTATTATTTCTCGTTTATCTGATTTCATAAATTTGAAACAAAAAATAAATTTTATCAATGAATCCAAAATATGCCTATTTTGGATTACTCCAAATTGACACCTTATTTGTACATAATAAATTGACACCTTATTTGTACATAAT--------------------------ATCTCAACAATTAAGTTCTTTTATTGAGTGGGCTGAAAATTGGAGATATATCGGAAATCCCTATAGTAATTCCGATAAATTAAGAAGGATAAATTAAGAAG--------------TCAGAAAGTTATC---------AAAAATAAAAATTTTTTAACATGGAATCAATTAGTTTCAACAATTCATTAATTTTAACAAAAAATATTATATCTGCCCTTCTCGAGAAAGATAAAAATTTTTCATTATTGTAAAGGTCGATGGGGAAAATAAGACTCCCCACCACCACAATGTGAGTGAAAATATACGAAAAATAAATAAAAAATCTTGTATTTTTTTCTTTATTCTTTTTTTT-AGAATTGAGAAAATAGACGAATTATTCTTTTAAACATCTTAGAAGATTAAGATTGAAACCTGGTCTATTTCATATTGATTAGAATAGGGACTGCCGATTGTGAATTTTATATTAACAAATTACCGAGCCCATTTTGCGAGTAAAATCCATTCCGATTATTCCAATATTTTAGGACTTACTTGTTTGTCGTACAAAAAAACTTTTTGAATTCCCGGTAGAAAGAGATTTGCCTAATGACAAAGCTTTTAACGCCGCCTCAAAAACTTTATTTTATTATTTA-----TTAAAAGGATTAAATCCTTTACCTTTCAATGACACATTCAAGGAAAAATATAAATTTTCGGGATTTTTATCCAAAGGTCAATTCAAAATTGAAAACTTGGATTATGAAATTTCGAAACAAAATTTTTAAATTGGATCAATACTTCCAATTGAATGAGTATGAATAAAGAATCCATGGATGAAGATAGAAAAGTAGATTTCTAATTTCTAATCGTAACTAAATCTTCAATTTTTGTTTTGATTTGTAGCAAATAAATTGAAGCAAAATAGCTATTAAAT-AATGTCTTTAGTTTACTAGAGACATCGACATATTATTTTAGCTCGGTGGAAATAAAATCCTTTTCCTTAGGACCCTCTCAAATAGAAATAGAGAACGAAGTAACTAGAAAGATTGTTAGAATCGCCTTCTTCTAGAGGGATCATCTAGAAAGCGAGTCGTTTTGAATTGAATATATTCAAACAAAAAGCTGACATAGATGTTATGGGTATAATTTTTTTTGTAAGTTGGTTCACATCTGAAATCTAACAATTTATCCATTTCCATAAAGGAGCCGAATGAAACCAAAGTTTCATGTTCGGTTTTGAATTAGAGACGTTAAAAAGAAAAGAATTCTACCGTACGAAATAACATAAAAACAGATTCATTATCATTAAAAAAAAAAGATATGGTCCTTCTATTCAATA---------TTAAAAAATTAAATATT------------------CAAATTTTTCTTTTTTACATTACAGGAATTGATAAGAACTAAGAAATAAATATGGGAAACGGATTCGATTCCATCTTACTGGAATAGTCTACCAACAAAAGAAACTATTCTTATTTGATTGAAGTTACAGCTTAGAATAACCTCAGTTGATTGAATTATGATACAAAGAAGAAAAAGAATCGAATAATCATAATCATTGTATGATGAAAATAGAATAACCGCCTATTTTTTTGTCTTGTGTACTTAGCGGGTATACACTATACAATCAACTAGAAAAAATTGTTTATCAATTTGTA-----------------TTTATGGGATAAGGATTTTTTTTT-ATAACTCTAAAA-------------CTGGCCTAGAAAGCAATTTGAGAATTCTTCTGATATGGAATCGTAGTCCAAATAGAATCATGATCTAAAGATACCCATTAACCATAGTCCACAAAATATAGACCCCTCGCTCCGTCGATTCATTAGAATTTATAATTTATTGATTTAATCCGGTATAGTATAAATAGATAATCAGAAAAAGAAGAGAACATTGTTTTCTTACAAAAACTGTTAAAAAAATTCTA--------------------------------------------------------------------------------------------TTCATGTTTGCAAAAACAATGTTCTCTTTATCCCTCCAGCCTAGAAGGAAAGATCCTCCTTTTACTATGATGAAAAATTTTCTGCGCGACATAAAGACTCC-TTCTTTTTATTTATATTTAATTATTAA------------------------------TTCTTATTGATGAAATTTCATTCTACAGAATAAACC-TAAACTAAAAATGAACTAAATTCGAAATAAAG--------CGAAATTTACTGAAGTATTATTCTATTAAAGAATAATGAGATGAGTTGGATAAATATCCAGATTTTTATATTCTATATATAGAAAAAGAAAAGGA------------------TTCTTTTCATGAC------ATAGTTGTAAATTCCTATAACATAATAAATCAATGGCTTTTGCCACAAGAGGAAGACACTTTTTTTTTCAATATTCTTTGATTTCAAAGATGCATTATCAATCATGTAAAACATCGAATAAAATAAATAGAGAAAAGCCGACTATCGGAATCGAACCGATGACCATCGCATTACAAATGCGATGCTCTAACCTCTGAGCTAAGCAGGCTCACATAACATAAATTCGACATGCATAGGAATTCAATAAACTCTTAGAATCTTTGCTATTAACTATTAAGCTATTCATATTCGCTATTCATAATTAATATGAATATATTAAAGAATAGAATATAGAATTTCAAATAACTGTTAAATATTATAGAACATAATAATTAATCTAGCGATATATAATTTCAATTTTTTTTT-ATCACAATGAAATATTATTTTTTTT-CTTTTTTAATTAAAAAAGAAAAAAAGGAGTCGACCGTTCAAGTATTCGAAATTGCATCGGTAAATGAGTGGAAGCGAGACAGATGTATAGGGTATGTATCCACCTATATTGAATTTCGGATACAGAAATGATAAAATCGTTTTTGATTGGACCAAAGATGAGCCTCCCATAGAAGATGAAAGAAGATAGACAAT
FiOL4         TATAAACAAATAACTATAGAAGTAATAACCAACTCATCACTTCGTATTATCTGGATCCAAAGAACCAGTCAAGATATGATATATTGTTCATATTGTTGTAGCAACTGAAATCTTTTTTTATTAAAAAAATCTGCTTCTAAGTTGTCAATCAAAATAAAAAAATAAAGGGTATGGATAAATGGAAGGATGAGAGAAAGAAAGAAAAAGAATATTGATGATATATAATTCCAATATGTAAGGTCTATGAGTCATCTCAGAAAAA-GCTGTGTAATAAAGCATCAATACGGATTCATCATTAAATGGATCTACTCATCGAACAAAAAATAAAGAGCTTCGAGCCAATAAAGACTAAGAATATTGACTCAAGAACTAATAGCTCCATTGTAGAATTGAGACCTAACCATAAAGGAAGAAGCGATGGGAACGACGGAACCTGTGAATTCAAAAGATTCTAGTGAAAATGAATTCGAATGATTCATTGATCGGGATGGCGGAACCGACCAGAGACCAATTTATCTATTCGGAAAAGTTATGAACTAATGATAGAACTGAAATAGAAATTGAAAGAGTAAATATTCGCCCGCGAAAACTTTATTTTCTTGGATTGCTAAATTTGGGTGAATCCAA-----TACGATAAAGAGTAAAACAAAAGAAAAATTCGTTTTAACATTCTAAAAACCATATATATAT------AAGAAAAAAATAGTTATTTAATATATT----------TAGTTATCT----TATTTAGTTATCTATACAAACAAGATATACAAATTAATAATAGATTTGATCTAGATTAAATGAAATCCATGATTCAGTATATTACTTATTAAATACATGTATATCTTAATTCAAATTATATTATATCTGAATTCAAAATCACTCATAATAGCCTATTTATATTCAATCGTCGAGATTGAACAAGTCAATTCAATCAAATAAGTTTTTTAGTAAAAATGAAAATTGATAAAAAAATGAGTTCAAAAGTAAATTTCAAGGTTCATTAGTTTCTTAGGGTGTCCGGTTTATTTATCTTAGGGCTTTGACGTAGTTTATCCTAGTCTAAAATCCAACTTTATTATTTCTCGTTTATCTGATTTCATAAATTTGAAACAAAAAATAAATTTTATCAATGAATCCAAAATATGCCTATTTTGGATTACTCCAAATTGACACCTTATTTGTACATAAT----------------------------------------------------ATCTCAACAATTAAGTTCTTTTATTGAGTGGGCTGAAAATTGGAGATATATCGGAAATCCTTATAGTAATTCCGATAAATTAAGAAG----------------------------TCAGAAAGTTATC---------AAAAATAAAAATTTTTTAACATGGAATCAATTAGTTTCAACAATTCATTAATTTTAACAAAAAATATTATATCTGCCCTTCTCGAGAAAGATAAAAATTTTTCATTATTGTAAAGGTCGATGGGGAAAATAAGACTCCCCACCACCACAATGTGAGTGAAAATATACGAAAAATAAATAAAAAATCTTGTATTTTTTTCTTTATTCTTTTTTTT-AGAATTGAGAAAATAGACGAATTATTCTTTTAAACATCTTAGAAGATTAAGATTGAAACCTGGTCTATTTCATATTGATTAGAATAGGGACTGCCGATTGTGAATTTTATATTAACAAATTACCGAGCCCATTTTGCGAGTAAAATCCATTCCGATTATTCCAATATTTTAGGACTTACTTGTTTGTCGTACAAAAAAACTTTTTGAATTCCCGGTAGAAAGAGATTTGCCTAATGACAAAGCTTTTAACGCCGCCTCAAAAACTTTATTTTATTATTTA-----TTAAAAGGATTAAATCCTTTACCTTTCAATGACACATTCAAGGAAAAATATAAATTTTCGGGATTTTTATCCAAAGGTCAATTCAAAATTGAAAACTTGGATTATGAAATTTCGAAACAAAATTTTTAAATTGGATCAATACTTCCAATTGAATGAGTATGAATAAAGAATCCATGGATGAAGATAGAAAAGTAGATTTCTAATTTCTAATCGTAACTAAATCTTCAATTTTTGTTTTGATTTGTAGCGAATAAATTGAAGCAAAATAGCTATTAAAT-AATGTCTTTAGTTTACTAGAGACATCGACATATTATTTTAGCTCGGTGGAAATAAAATCCTTTTCCTTAGGACCCTCTCAAATAGAAATAGAGAACGAAGTAACTAGAAAGATTGTTAGAATCGCCTTCTTCTAGAGGGATCATCTAGAAAGCGAGTCGTTTTGAATTGAATATATTCAAACAAAAAGCTGACATAGATGTTATGGGTATAATTTTTTTTGTAAGTTGGTTCACATCTGAAATCTAACAATTTATCCATTTCCATAAAGGAGCCGAATGAAACCAAAGTTTCATGTTCGGTTTTGAATTAGAGACGTTAAAAAGAAAAGAATTCTACCGTACGAAATAACATAAAAACAGATTCATTATCATTAAAAAAAAAAGATATGGTCCTTCTATTCAATA---------TTAAAAAATTAAATATT------------------CAAATTTTTCTTTTTTACATTACAGGAATTGATAAGAACTAAGAAATAAATATGGGAAACGGATTCGATTCCATCTTACTGGAATAGTCTACCAACAAAAGAAACTATTCTTATTTGATTGAAGTTACAGCTTAGAATAACCTCAGTTGATTGAATTATGATACAAAGAAGAAAAAGAATCGAATAATCATAATCATTGTATGATGAAAATAGAATAACCGCCTATTTTTTTGTCTTGTGTACTTAGCGGGTATACACTATACAATCAACTAGAAAAAATTGTTTATCAATTTGTA-----------------TTTATGGGATAAGGATTTTTTTTT-ATAACTCTAAAA-------------CTGGCCTAGAAAGCAATTTGAGAATTCTTCTGATATGGAATCGTAGTCCAAATAGAATCATGATCTAAAGATACCCATTAACCATAGTCCACAAAATATAGACCCCTCGCTCCGTCGATTCATTAGAATTTATAATTTATTGATTTAATCCGGTATAGTATAAATAGATAATCAGAAAAAGAAGAGAACATTGTTTTCTTACAAAAACTGTTAAAAAAATTCTA--------------------------------------------------------------------------------------------TTCATGTTTGCAAAAACAATGTTCTCTTTATCCCTCCAGCCTAGAAGGAAAGATCCTCCTTTTACTATGATGAAAAATTTTCTGCGCGACATAAAGACTCC-TTCTTTTTATTTATATTTAATTATTAA------------------------TATTAATTCTTATTGATGAAATTTCATTCTACAGAATAAACC-TAAACTAAAAATGAACTAAATTCGAAATAAAG--------CGAAATTTACTGAAGTATTATTCTATTAAAGAATAATGAGATGAGTTGGATAAATATCCAGATTTTTATATTCTATATATAGAAAAAGAAAAGGA------------------TTCTTTTCATGAC------ATAGTTGTAAATTCCTATAACATAATAAATCAATGGCTTTTGCCACAAGAGGAAGACACTTTTTTTT-CAATATTCTTTGATTTCAAAGATGCATTATCAATCATGTAAAACATCGAATAAAATAAATAGAGAAAAGCCGACTATCGGAATCGAACCGATGACCATCGCATTACAAATGCGATGCTCTAACCTCTGAGCTAAGCAGGCTCACATAACATAAATTCGACATGCATAGGAATTCAATAAACTCTTAGAATCTTTGCTATTAACTATTAAGCTATTCATATTCGCTATTCATAATTAATATGAATATATTAAAGAATAGAATATAGAATTTCAAATAACTGTTAAATATTATAGAACATAATAATTAATCTAGCGATATATAATTTCAATTTTTTTT--ATCACAATGAAATATTATTTTTTTT-CTTTTTTAATTAAAAAAGAAAAAAAGGAGTCGACCGTTCAAGTATTCGAAATTGCATCGGTAAATGAGTGGAAGCGAGACAGATGTATAGGGTATGTATCCACCTATATTGAATTTCGGATACAGAAATGATAAAATCGTTTTTGATTGGACCAAAGATGAGCCTCCCATAGAAGATGAAAGAAGATAGACAAT
FiOLM(2)      TATAAACAAATAACTATAGAAGTAATAACCAACTCATCACTTCGTATTATCTGGATCCAAAGAACCAGTCAAGATATGATATATTGTTCATATTGTTGTAGCAACTGAAATCTTTTTTTATTAAAAAAATCTGTTTCTAAGTTGTCAATCAAAATAAAAAAATAAAGGGTATGGATAAATGGAAGGATGAGAGAAAGAAAGAAAAAGAATATTGATGATATATAATTCCAATATGTAAGGTCTATGAGTCATCTCAGAAAAA-GCTGTGTAATAAAGCATCAATACGGATTCATCATTAAATGGATCTACTCATCGAACAAAAAATAAAGAGCTTCGAGCCAATAAAGACTAAGAATATTGACTCAAGAACTAATAGCTCCATTGTAGAATTGAGACCTAACCATAAAGTAAGAAGCGATGGGAACGACGGAACCTGTGAATTCAAAAGATTCTAGTGAAAATGAATTCGAATGATTCATTGATCGGGATGGCGGAACCGACCAGAGACCAATTTATCTATTCGGAAAAGTTATGAACTAATGATAGAACTGAAATAGAAATTGAAAGAGTAAATATTCGCCCGCGAAAACTTTATTTTCTTGGATTGCTAAATTTGGGTGAATCCAA-----TACGATAAAGAGTAAAACAAAAGAAAAATTCGTTTTAACATTCTAAAAACCATATATATATATATATAAGAAAAAAATAGTTATTTAATATA---------------------------TTTAGTTATCTATACAAACAAGATATACAAATTAATAATAGATTTGATCTAGATTAAATGAAATCCATGATTCAGTATATTACTTATTAAATACATGTATATCTTAATTCAAATTATATTATATCTGAATTCAAAATCACTCATAATAGCCTATTTATATTCAATCGTCGAGATTGAACAAGTCAATTCAATCAAATAAGTTTTTTAGTAAAAATGAAAATTGATAAAAAAATGAGTTCAAAAGTAAATTTCAAGGTTCATTAGTTTTTTAGGGTGTCCGGTTTATTTATCTTAGGGCTTTGACGTAGTTTATCCTAGTCTAAAATCCAACTTTATTATTTCTCGTTTATCTGATTTCATAAATTTGAAACAAAAAATAAATTTTATCAATGAATCCAAAATATGCCTATTTTGGATTACTCCAAATTGACACCTTATTTGTACATAATAAATTGACACCTTATTTGTACATAATAAATTGACACCTTATTTGTACATAATATCTCAACAATTAAGTTCTTTTATTGAGTGGGCTGAAAATTGGAGATATATCGGAAATCCCTATAGTAATTCCGATAAATTAAGAAGGATAAATTAAGAAG--------------TCAGAAAGTTATC---------AAAAATAAAAATTTTTTAACATGGAATCAATTAGTTTCAACAATTCATTAATTTTAACAAAAAATATTATATCTGCCCTTCTCGAGAAAGATAAAAATTTTTCATTATTGTAAAGGTCGATGGGGAAAATAAGACTCCCCACCACCACAATGTGAGTGAAAATATACGAAAAATAAATAAAAAATCTTGTATTTTTTTCTTTATTCTTTTTTTT-AGAATTGAGAAAATAGACGAATTATTCTTTTAAACATCTTAGAAGATTAAGATTGAAACCTGGTCTATTTCATATTGATTAGAATAGGGACTGCCGATTGTGAATTTTATATTAACAAATTACCGAGCCCATTTTGCGAGTAAAATCCATTCCGATTATTCCAATATTTTAGGACTTACTTGTTTGTCGTACAAAAAAACTTTTTGAATTCCCGGTAGAAAGAGATTTGCCTAATGACAAAGCTTTTAACGCCGCCTCAAAAACTTTATTTTATTATTTA-----TTAAAAGGATTAAATCCTTTACCTTTCAATGACACATTCAAGGAAAAATATAAATTTTCGGGATTTTTATCCAAAGGTCAATTCAAAATTGAAAACTTGGATTATGAAATTTCGAAACAAAATTTTTAAATTGGATCAATACTTCCAATTGAATGAGTATGAATAAAGAATCCATGGATGAAGATAGAAAAGTAGATTTCTAATTTCTAATCGTAACTAAATCTTCAATTTTTGTTTTGATTTGTAGCAAATAAATTGAAGCAAAATAGCTATTAAAT-AATGTCTTTAGTTTACTAGAGACATCGACATATTATTTTAGCTCGGTGGAAATAAAATCCTTTTCCTTAGGACCCTCTCAAATAGAAATAGAGAACGAAGTAACTAGAAAGATTGTTAGAATCGCCTTCTTCTAGAGGGATCATCTAGAAAGCGAGTCGTTTTGAATTGAATATATTCAAACAAAAAGCTGACATAGATGTTATGGGTATAATTTTTTTTGTAAGTTGGTTCACATCTGAAATCTAACAATTTATCCATTTCCATAAAGGAGCCGAATGAAACCAAAGTTTCATGTTCGGTTTTGAATTAGAGACGTTAAAAAGAAAAGAATTCTACCGTACGAAATAACATAAAAACAGATTCATTATCATTAAAAAAAAAAGATATGGTCCTTCTATTCAATA---------TTAAAAAATTAAATATT------------------CAAATTTTTCTTTTTTACATTACAGGAATTGATAAGAACTAAGAAATAAATATGGGAAACGGATTCGATTCCATCTTACTGGAATAGTCTACCAACAAAAGAAACTATTCTTATTTGATTGAAGTTACAGCTTAGAATAACCTCAGTTGATTGAATTATGATACAAAGAAGAAAAAGAATCGAATAATCATAATCATTGTATGATGAAAATAGAATAACCGCCTATTTTTTTGTCTTGTGTACTTAGCGGGTATACACTATACAATCAACTAGAAAAAATTGTTTATCAATTTGTA-----------------TTTATGGGATAAGGATTTTTTTTT-ATAACTCTAAAA-------------CTGGCCTAGAAAGCAATTTGAGAATTCTTCTGATATGGAATCGTAGTCCAAATAGAATCATGATCTAAAGATACCCATTAACCATAGTCCACAAAATATAGACCCCTCGCTCCGTCGATTCATTAGAATTTATAATTTATTGATTTAATCCGGTATAGTATAAATAGATAATCAGAAAAAGAAGAGAACATTGTTTTCTTACAAAAACTGTTAAAAAAATTCTA--------------------------------------------------------------------------------------------TTCATGTTTGCAAAAACAATGTTCTCTTTATCCCTCCAGCCTAGAAGGAAAGATCCTCCTTTTACTATGATGAAAAATTTTCTGCGCGACATAAAGACTCC-TTCTTTTTATTTATATTTAATTATTAA------------------------------TTCTTATTGATGAAATTTCATTCTACAGAATAAACC-TAAACTAAAAATGAACTAAATTCGAAATAAAG--------CGAAATTTACTGAAGTATTATTCTATTAAAGAATAATGAGATGAGTTGGATAAATATCCAGATTTTTATATTCTATATATAGAAAAAGAAAAGGA------------------TTCTTTTCATGAC------ATAGTTGTAAATTCCTATAACATAATAAATCAATGGCTTTTGCCACAAGAGGAAGACACTTTTTTTTTCAATATTCTTTGATTTCAAAGATGCATTATCAATCATGTAAAACATCGAATAAAATAAATAGAGAAAAGCCGACTATCGGAATCGAACCGATGACCATCGCATTACAAATGCGATGCTCTAACCTCTGAGCTAAGCAGGCTCACATAACATAAATTCGACATGCATAGGAATTCAATAAACTCTTAGAATCTTTGCTATTAACTATTAAGCTATTCATATTCGCTATTCATAATTAATATGAATATATTAAAGAATAGAATATAGAATTTCAAATAACTGTTAAATATTATAGAACATAATAATTAATCTAGCGATATATAATTTCAATTTTTTTTT-ATCACAATGAAATATTATTTTTTTT-CTTTTTTAATTAAAAAAGAAAAAAAGGAGTCGACCGTTCAAGTATTCGAAATTGCATCGGTAAATGAGTGGAAGCGAGACAGATGTATAGGGTATGTATCCACCTATATTGAATTTCGGATACAGAAATGATAAAATCGTTTTTGATTGGACCAAAGATGAGCCTCCCATAGAAGATGAAAGAAGATAGACAAT
FiOLM5        TATAAACAAATAACTATAGAAGTAATAACCAACTCATCACTTCGTATTATCTGGATCCAAAGAACCAGTCAAGATATGATATATTGTTCATATTGTTGTAGCAACTGAAATCTTTTTTTATTAAAAAAATCTGTTTCTAAGTTGTCAATCAAAATAAAAAAATAAAGGGTATGGATAAATGGAAGGATGAGAGAAAGAAAGAAAAAGAATATTGATGATATATAATTCCAATATGTAAGGTCTATGAGTCATCTCAGAAAAA-GCTGTGTAATAAAGCATCAATACGGATTCATCATTAAATGGATCTACTCATCGAACAAAAAATAAAGAGCTTCGAGCCAATAAAGACTAAGAATATTGACTCAAGAACTAATAGCTCCATTGTAGAATTGAGACCTAACCATAAAGTAAGAAGCGATGGGAACGACGGAACCTGTGAATTCAAAAGATTCTAGTGAAAATGAATTCGAATGATTCATTGATCGGGATGGCGGAACCGACCAGAGACCAATTTATCTATTCGGAAAAGTTATGAACTAATGATAGAACTGAAATAGAAATTGAAAGAGTAAATATTCGCCCGCGAAAACTTTATTTTCTTGGATTGCTAAATTTGGGTGAATCCAA-----TACGATAAAGAGTAAAACAAAAGAAAAATTCGTTTTAACATTCTAAAAACCATATATATATATATATAAGAAAAAAATAGTTATTTAATATA---------------------------TTTAGTTATCTATACAAACAAGATATACAAATTAATAATAGATTTGATCTAGATTAAATGAAATCCATGATTCAGTATATTACTTATTAAATACATGTATATCTTAATTCAAATTATATTATATCTGAATTCAAAATCACTCATAATAGCCTATTTATATTCAATCGTCGAGATTGAACAAGTCAATTCAATCAAATAAGTTTTTTAGTAAAAATGAAAATTGATAAAAAAATGAGTTCAAAAGTAAATTTCAAGGTTCATTAGTTTTTTAGGGTGTCCGGTTTATTTATCTTAGGGCTTTGACGTAGTTTATCCTAGTCTAAAATCCAACTTTATTATTTCTCGTTTATCTGATTTCATAAATTTGAAACAAAAAATAAATTTTATCAATGAATCCAAAATATGCCTATTTTGGATTACTCCAAATTGACACCTTATTTGTACATAATAAATTGACACCTTATTTGTACATAATAAATTGACACCTTATTTGTACATAATATCTCAACAATTAAGTTCTTTTATTGAGTGGGCTGAAAATTGGAGATATATCGGAAATCCCTATAGTAATTCCGATAAATTAAGAAGGATAAATTAAGAAG--------------TCAGAAAGTTATC---------AAAAATAAAAATTTTTTAACATGGAATCAATTAGTTTCAACAATTCATTAATTTTAACAAAAAATATTATATCTGCCCTTCTCGAGAAAGATAAAAATTTTTCATTATTGTAAAGGTCGATGGGGAAAATAAGACTCCCCACCACCACAATGTGAGTGAAAATATACGAAAAATAAATAAAAAATCTTGTATTTTTTTCTTTATTCTTTTTTTT-AGAATTGAGAAAATAGACGAATTATTCTTTTAAACATCTTAGAAGATTAAGATTGAAACCTGGTCTATTTCATATTGATTAGAATAGGGACTGCCGATTGTGAATTTTATATTAACAAATTACCGAGCCCATTTTGCGAGTAAAATCCATTCCGATTATTCCAATATTTTAGGACTTACTTGTTTGTCGTACAAAAAAACTTTTTGAATTCCCGGTAGAAAGAGATTTGCCTAATGACAAAGCTTTTAACGCCGCCTCAAAAACTTTATTTTATTATTTA-----TTAAAAGGATTAAATCCTTTACCTTTCAATGACACATTCAAGGAAAAATATAAATTTTCGGGATTTTTATCCAAAGGTCAATTCAAAATTGAAAACTTGGATTATGAAATTTCGAAACAAAATTTTTAAATTGGATCAATACTTCCAATTGAATGAGTATGAATAAAGAATCCATGGATGAAGATAGAAAAGTAGATTTCTAATTTCTAATCGTAACTAAATCTTCAATTTTTGTTTTGATTTGTAGCAAATAAATTGAAGCAAAATAGCTATTAAAT-AATGTCTTTAGTTTACTAGAGACATCGACATATTATTTTAGCTCGGTGGAAATAAAATCCTTTTCCTTAGGACCCTCTCAAATAGAAATAGAGAACGAAGTAACTAGAAAGATTGTTAGAATCGCCTTCTTCTAGAGGGATCATCTAGAAAGCGAGTCGTTTTGAATTGAATATATTCAAACAAAAAGCTGACATAGATGTTATGGGTATAATTTTTTTTGTAAGTTGGTTCACATCTGAAATCTAACAATTTATCCATTTCCATAAAGGAGCCGAATGAAACCAAAGTTTCATGTTCGGTTTTGAATTAGAGACGTTAAAAAGAAAAGAATTCTACCGTACGAAATAACATAAAAACAGATTCATTATCATTAAAAAAAAAAGATATGGTCCTTCTATTCAATA---------TTAAAAAATTAAATATT------------------CAAATTTTTCTTTTTTACATTACAGGAATTGATAAGAACTAAGAAATAAATATGGGAAACGGATTCGATTCCATCTTACTGGAATAGTCTACCAACAAAAGAAACTATTCTTATTTGATTGAAGTTACAGCTTAGAATAACCTCAGTTGATTGAATTATGATACAAAGAAGAAAAAGAATCGAATAATCATAATCATTGTATGATGAAAATAGAATAACCGCCTATTTTTTTGTCTTGTGTACTTAGCGGGTATACACTATACAATCAACTAGAAAAAATTGTTTATCAATTTGTA-----------------TTTATGGGATAAGGATTTTTTTTT-ATAACTCTAAAA-------------CTGGCCTAGAAAGCAATTTGAGAATTCTTCTGATATGGAATCGTAGTCCAAATAGAATCATGATCTAAAGATACCCATTAACCATAGTCCACAAAATATAGACCCCTCGCTCCGTCGATTCATTAGAATTTATAATTTATTGATTTAATCCGGTATAGTATAAATAGATAATCAGAAAAAGAAGAGAACATTGTTTTCTTACAAAAACTGTTAAAAAAATTCTA--------------------------------------------------------------------------------------------TTCATGTTTGCAAAAACAATGTTCTCTTTATCCCTCCAGCCTAGAAGGAAAGATCCTCCTTTTACTATGATGAAAAATTTTCTGCGCGACATAAAGACTCC-TTCTTTTTATTTATATTTAATTATTAA------------------------------TTCTTATTGATGAAATTTCATTCTACAGAATAAACC-TAAACTAAAAATGAACTAAATTCGAAATAAAG--------CGAAATTTACTGAAGTATTATTCTATTAAAGAATAATGAGATGAGTTGGATAAATATCCAGATTTTTATATTCTATATATAGAAAAAGAAAAGGA------------------TTCTTTTCATGAC------ATAGTTGTAAATTCCTATAACATAATAAATCAATGGCTTTTGCCACAAGAGGAAGACACTTTTTTTTTCAATATTCTTTGATTTCAAAGATGCATTATCAATCATGTAAAACATCGAATAAAATAAATAGAGAAAAGCCGACTATCGGAATCGAACCGATGACCATCGCATTACAAATGCGATGCTCTAACCTCTGAGCTAAGCAGGCTCACATAACATAAATTCGACATGCATAGGAATTCAATAAACTCTTAGAATCTTTGCTATTAACTATTAAGCTATTCATATTCGCTATTCATAATTAATATGAATATATTAAAGAATAGAATATAGAATTTCAAATAACTGTTAAATATTATAGAACATAATAATTAATCTAGCGATATATAATTTCAATTTTTTTTT-ATCACAATGAAATATTATTTTTTTT-CTTTTTTAATTAAAAAAGAAAAAAAGGAGTCGACCGTTCAAGTATTCGAAATTGCATCGGTAAATGAGTGGAAGCGAGACAGATGTATAGGGTATGTATCCACCTATATTGAATTTCGGATACAGAAATGATAAAATCGTTTTTGATTGGACCAAAGATGAGCCTCCCATAGAAGATGAAAGAAGATAGACAAT
FiOLM9        TATAAACAAATAACTATAGAAGTAATAACCAACTCATCACTTCGTATTATCTGGATCCAAAGAACCAGTCAAGATATGATATATTGTTCATATTGTTGTAGCAACTGAAATCTTTTTTTATTAAAAAAATCTGTTTCTAAGTTGTCAATCAAAATAAAAAAATAAAGGGTATGGATAAATGGAAGGATGAGAGAAAGAAAGAAAAAGAATATTGATGATATATAATTCCAATATGTAAGGTCTATGAGTCATCTCAGAAAAA-GCTGTGTAATAAAGCATCAATACGGATTCATCATTAAATGGATCTACTCATCGAACAAAAAATAAAGAGCTTCGAGCCAATAAAGACTAAGAATATTGACTCAAGAACTAATAGCTCCATTGTAGAATTGAGACCTAACCATAAAGTAAGAAGCGATGGGAACGACGGAACCTGTGAATTCAAAAGATTCTAGTGAAAATGAATTCGAATGATTCATTGATCGGGATGGCGGAACCGACCAGAGACCAATTTATCTATTCGGAAAAGTTATGAACTAATGATAGAACTGAAATAGAAATTGAAAGAGTAAATATTCGCCCGCGAAAACTTTATTTTCTTGGATTGCTAAATTTGGGTGAATCCAA-----TACGATAAAGAGTAAAACAAAAGAAAAATTCGTTTTAACATTCTAAAAACCATATATATATATATATAAGAAAAAAATAGTTATTTAATATA---------------------------TTTAGTTATCTATACAAACAAGATATACAAATTAATAATAGATTTGATCTAGATTAAATGAAATCCATGATTCAGTATATTACTTATTAAATACATGTATATCTTAATTCAAATTATATTATATCTGAATTCAAAATCACTCATAATAGCCTATTTATATTCAATCGTCGAGATTGAACAAGTCAATTCAATCAAATAAGTTTTTTAGTAAAAATGAAAATTGATAAAAAAATGAGTTCAAAAGTAAATTTCAAGGTTCATTAGTTTTTTAGGGTGTCCGGTTTATTTATCTTAGGGCTTTGACGTAGTTTATCCTAGTCTAAAATCCAACTTTATTATTTCTCGTTTATCTGATTTCATAAATTTGAAACAAAAAATAAATTTTATCAATGAATCCAAAATATGCCTATTTTGGATTACTCCAAATTGACACCTTATTTGTACATAATAAATTGACACCTTATTTGTACATAATAAATTGACACCTTATTTGTACATAATATCTCAACAATTAAGTTCTTTTATTGAGTGGGCTGAAAATTGGAGATATATCGGAAATCCCTATAGTAATTCCGATAAATTAAGAAGGATAAATTAAGAAG--------------TCAGAAAGTTATC---------AAAAATAAAAATTTTTTAACATGGAATCAATTAGTTTCAACAATTCATTAATTTTAACAAAAAATATTATATCTGCCCTTCTCGAGAAAGATAAAAATTTTTCATTATTGTAAAGGTCGATGGGGAAAATAAGACTCCCCACCACCACAATGTGAGTGAAAATATACGAAAAATAAATAAAAAATCTTGTATTTTTTTCTTTATTCTTTTTTTT-AGAATTGAGAAAATAGACGAATTATTCTTTTAAACATCTTAGAAGATTAAGATTGAAACCTGGTCTATTTCATATTGATTAGAATAGGGACTGCCGATTGTGAATTTTATATTAACAAATTACCGAGCCCATTTTGCGAGTAAAATCCATTCCGATTATTCCAATATTTTAGGACTTACTTGTTTGTCGTACAAAAAAACTTTTTGAATTCCCGGTAGAAAGAGATTTGCCTAATGACAAAGCTTTTAACGCCGCCTCAAAAACTTTATTTTATTATTTA-----TTAAAAGGATTAAATCCTTTACCTTTCAATGACACATTCAAGGAAAAATATAAATTTTCGGGATTTTTATCCAAAGGTCAATTCAAAATTGAAAACTTGGATTATGAAATTTCGAAACAAAATTTTTAAATTGGATCAATACTTCCAATTGAATGAGTATGAATAAAGAATCCATGGATGAAGATAGAAAAGTAGATTTCTAATTTCTAATCGTAACTAAATCTTCAATTTTTGTTTTGATTTGTAGCAAATAAATTGAAGCAAAATAGCTATTAAAT-AATGTCTTTAGTTTACTAGAGACATCGACATATTATTTTAGCTCGGTGGAAATAAAATCCTTTTCCTTAGGACCCTCTCAAATAGAAATAGAGAACGAAGTAACTAGAAAGATTGTTAGAATCGCCTTCTTCTAGAGGGATCATCTAGAAAGCGAGTCGTTTTGAATTGAATATATTCAAACAAAAAGCTGACATAGATGTTATGGGTATAATTTTTTTTGTAAGTTGGTTCACATCTGAAATCTAACAATTTATCCATTTCCATAAAGGAGCCGAATGAAACCAAAGTTTCATGTTCGGTTTTGAATTAGAGACGTTAAAAAGAAAAGAATTCTACCGTACGAAATAACATAAAAACAGATTCATTATCATTAAAAAAAAAAGATATGGTCCTTCTATTCAATA---------TTAAAAAATTAAATATT------------------CAAATTTTTCTTTTTTACATTACAGGAATTGATAAGAACTAAGAAATAAATATGGGAAACGGATTCGATTCCATCTTACTGGAATAGTCTACCAACAAAAGAAACTATTCTTATTTGATTGAAGTTACAGCTTAGAATAACCTCAGTTGATTGAATTATGATACAAAGAAGAAAAAGAATCGAATAATCATAATCATTGTATGATGAAAATAGAATAACCGCCTATTTTTTTGTCTTGTGTACTTAGCGGGTATACACTATACAATCAACTAGAAAAAATTGTTTATCAATTTGTA-----------------TTTATGGGATAAGGATTTTTTTTT-ATAACTCTAAAA-------------CTGGCCTAGAAAGCAATTTGAGAATTCTTCTGATATGGAATCGTAGTCCAAATAGAATCATGATCTAAAGATACCCATTAACCATAGTCCACAAAATATAGACCCCTCGCTCCGTCGATTCATTAGAATTTATAATTTATTGATTTAATCCGGTATAGTATAAATAGATAATCAGAAAAAGAAGAGAACATTGTTTTCTTACAAAAACTGTTAAAAAAATTCTA--------------------------------------------------------------------------------------------TTCATGTTTGCAAAAACAATGTTCTCTTTATCCCTCCAGCCTAGAAGGAAAGATCCTCCTTTTACTATGATGAAAAATTTTCTGCGCGACATAAAGACTCC-TTCTTTTTATTTATATTTAATTATTAA------------------------------TTCTTATTGATGAAATTTCATTCTACAGAATAAACC-TAAACTAAAAATGAACTAAATTCGAAATAAAG--------CGAAATTTACTGAAGTATTATTCTATTAAAGAATAATGAGATGAGTTGGATAAATATCCAGATTTTTATATTCTATATATAGAAAAAGAAAAGGA------------------TTCTTTTCATGAC------ATAGTTGTAAATTCCTATAACATAATAAATCAATGGCTTTTGCCACAAGAGGAAGACACTTTTTTTTTCAATATTCTTTGATTTCAAAGATGCATTATCAATCATGTAAAACATCGAATAAAATAAATAGAGAAAAGCCGACTATCGGAATCGAACCGATGACCATCGCATTACAAATGCGATGCTCTAACCTCTGAGCTAAGCAGGCTCACATAACATAAATTCGACATGCATAGGAATTCAATAAACTCTTAGAATCTTTGCTATTAACTATTAAGCTATTCATATTCGCTATTCATAATTAATATGAATATATTAAAGAATAGAATATAGAATTTCAAATAACTGTTAAATATTATAGAACATAATAATTAATCTAGCGATATATAATTTCAATTTTTTTTT-ATCACAATGAAATATTATTTTTTTT-CTTTTTTAATTAAAAAAGAAAAAAAGGAGTCGACCGTTCAAGTATTCGAAATTGCATCGGTAAATGAGTGGAAGCGAGACAGATGTATAGGGTATGTATCCACCTATATTGAATTTCGGATACAGAAATGATAAAATCGTTTTTGATTGGACCaAAGATGAGCCTCCCATAGAAGATGAAAGAAGATAGACAAT
FiDOR1        TATAAACAAATAACTATAGAAGTAATAACCAACTCATCACTTCGTATTATCTGGATCCAAAGAACCAGTCAAGATATGATATATTGTTCATATTGTTGTAGCAACTGAAATCTTTTTTTATTAAAAAAATCTGCTTCTAAGTTGTCAATCAAAATAAAAAAATAAAGGGTATGGATAAATGGAAGGATGAGAGAAAGAAAGAAAAAGAATATTGATGATATATAATTCCAATATGTAAGGTCTATGAGTCATCTCAGAAAAA-GCTGTGTAATAAAGCATCAATACGGATTCATCATTAAATGGATCTACTCATCGAACAAAAAATAAAGAGCTTCGAGCCAATAAAGACTAAGAATATTGACTCAAGAACTAATAGCTCCATTGTAGAATTGAGACCTAACCATAAAGGAAGAAGCGATGGGAACGACGGAACCTGTGAATTCAAAAGATTCTAGTGAAAATGAATTCGAATGATTCATTGATCGGGATGGCGGAACCGACCAGAGACCAATTTATCTATTCGGAAAAGTTATGAACTAATGATAGAACTGAAATAGAAATTGAAAGAGTAAATATTCGCCCGCGAAAACTTTATTTTCTTGGATTGCTAAATTTGGGTGAATCCAA-----TACGATAAAGAGTAAAACAAAAGAAAAATTCGTTTTAACATTCTAAAAACCATATATATAT------AAGAAAAAAATAGTTATTTAATATATT----------TAGTTATCT----TATTTAGTTATCTATACAAACAAGATATACAAATTAATAATAGATTTGATCTAGATTAAATGAAATCCATGATTCAGTATATTACTTATTAAATACATGTATATCTTAATTCAAATTATATTATATCTGAATTCAAAATCACTCATAATAGCCTATTTATATTCAATCGTCGAGATTGAACAAGTCAATTCAATCAAATAAGTTTTTTAGTAAAAATGAAAATTGATAAAAAAATGAGTTCAAAAGTAAATTTCAAGGTTCATTAGTTTCTTAGGGTGTCCGGTTTATTTATCTTAGGGCTTTGACGTAGTTTATCCTAGTCTAAAATCCAACTTTATTATTTCTCGTTTATCTGATTTCATAAATTTGAAACAAAAAATAAATTTTATCAATGAATCCAAAATATGCCTATTTTGGATTACTCCAAATTGACACCTTATTTGTACATAAT----------------------------------------------------ATCTCAACAATTAAGTTCTTTTATTGAGTGGGCTGAAAATTGGAGATATATCGGAAATCCTTATAGTAATTCCGATAAATTAAGAAG----------------------------TCAGAAAGTTATC---------AAAAATAAAAATTTTTTAACATGGAATCAATTAGTTTCAACAATTCATTAATTTTAACAAAAAATATTATATCTGCCCTTCTCGAGAAAGATAAAAATTTTTCATTATTGTAAAGGTCGATGGGGAAAATAAGACTCCCCACCACCACAATGTGAGTGAAAATATACGAAAAATAAATAAAAAATCTTGTATTTTTTTCTTTATTCTTTTTTTT-AGAATTGAGAAAATAGACGAATTATTCTTTTAAACATCTTAGAAGATTAAGATTGAAACCTGGTCTATTTCATATTGATTAGAATAGGGACTGCCGATTGTGAATTTTATATTAACAAATTACCGAGCCCATTTTGCGAGTAAAATCCATTCCGATTATTCCAATATTTTAGGACTTACTTGTTTGTCGTACAAAAAAACTTTTTGAATTCCCGGTAGAAAGAGATTTGCCTAATGACAAAGCTTTTAACGCCGCCTCAAAAACTTTATTTTATTATTTA-----TTAAAAGGATTAAATCCTTTACCTTTCAATGACACATTCAAGGAAAAATATAAATTTTCGGGATTTTTATCCAAAGGTCAATTCAAAATTGAAAACTTGGATTATGAAATTTCGAAACAAAATTTTTAAATTGGATCAATACTTCCAATTGAATGAGTATGAATAAAGAATCCATGGATGAAGATAGAAAAGTAGATTTCTAATTTCTAATCGTAACTAAATCTTCAATTTTTGTTTTGATTTGTAGCGAATAAATTGAAGCAAAATAGCTATTAAAT-AATGTCTTTAGTTTACTAGAGACATCGACATATTATTTTAGCTCGGTGGAAATAAAATCCTTTTCCTTAGGACCCTCTCAAATAGAAATAGAGAACGAAGTAACTAGAAAGATTGTTAGAATCGCCTTCTTCTAGAGGGATCATCTAGAAAGCGAGTCGTTTTGAATTGAATATATTCAAACAAAAAGCTGACATAGATGTTATGGGTATAATTTTTTTTGTAAGTTGGTTCACATCTGAAATCTAACAATTTATCCATTTCCATAAAGGAGCCGAATGAAACCAAAGTTTCATGTTCGGTTTTGAATTAGAGACGTTAAAAAGAAAAGAATTCTACCGTTCGAAATAACATAAAAACAGATTCATTATCATTAAAAAAAAAAGATATGGTCCTTCTATTCAATA---------TTAAAAAATTAAATATT------------------CAAATTCTTCTTTTTTACATTACAGGAATTGATAAGAACTAAGAAATAAATATGGGAAACGGATTCGATTCCATCTTACTGGAATAGTCTACCAACAAAAGAAACTATTCTTATTTGATTGAAGTTACAGCTTAGAATAACCTCAGTTGATTGAATTATGATACAAAGAAGAAAAAGAATCGAATAATCATAATCATTGTATGATGAAAATAGAATAACCGCCTATTTTTTTGTCTTGTGTACTTAGCGGGTATACACTATACAATCAACTAGAAAAAATTGTTTATCAATTTGTA-----------------TTTATGGGATAAGGATTTTTTTTT-ATAACTCTAAAA-------------CTGGCCTAGAAAGCAATTTGAGAATTCTTCTGATATGGAATCGTAGTCCAAATAGAATCATGATCTAAAGATACCCATTAACCATAGTCCACAAAATATAGACCCCTCGCTCCGTCGATTCATTAGAATTTATAATTTATTGATTTAATCCGGTATAGTATAAATAGATAATCAGAAAAAGAAGAGAACATTGTTTTCTTACAAAAACTGTTAAAAAAATTCTA--------------------------------------------------------------------------------------------TTCATGTTTGCAAAAACAATGTTCTCTTTATCCCTCCAGCCTAGAAGGAAAGATCCTCCTTTTACTATGATGAAAAATTTTCTGCGCGACATAAAGACTCC-TTCTTTTTATTTATATTTAATTATTAA------------------------TATTAATTCTTATTGATGAAATTTCATTCTACAGAATAAACC-TAAACTAAAAATGAACTAAATTCGAAATAAAG--------CGAAATTTACTGAAGTATTATTCTATTAAAGAATAATGAGATGAGTTGGATAAATATCCAGATTTTTATATTCTATATATAGAAAAAGAAAAGGA------------------TTCTTTTCATGAC------ATAGTTGTAAATTCCTATAACATAATAAATCAATGGCTTTTGCCACAAGAGGAAGACACTTTTTTTT-CAATATTCTTTGATTTCAAAGATGCATTATCAATCATGTAAAACATCGAATAAAATAAATAGAGAAAAGCCGACTATCGGAATCGAACCGATGACCATCGCATTACAAATGCGATGCTCTAACCTCTGAGCTAAGCAGGCTCACATAACATAAATTCGACATGCATAGGAATTCAATAAACTCTTAGAATCTTTGCTATTAACTATTAAGCTATTCATATTCGCTATTCATAATTAATATGAATATATTAAAGAATAGAATATAGAATTTCAAATAACTGTTAAATATTATAGAACATAATAATTAATCTAGCGATATATAATTTCAATTTTTTTT--ATCACAATGAAATATTATTTTTTTT-CTTTTTTAATTAAAAAAGAAAAAAAGGAGTCGACCATTCAAGTATTCGAAATTGCATCGGTAAATGAGTGGAAGCGAGACAGATGTATAGGGTATGTATCCACCTATATTGAATTTCGGATACAGAAATGATAAAATCGTTTTTGATTGGACCAAAGATGAGCCTCCCATAGAAGATGAAAGAAGATAGACAAT
FiDOR2        TATAAACAAATAACTATAGAAGTAATAACCAACTCATCACTTCGTATTATCTGGATCCAAAGAACCAGTCAAGATATGATATATTGTTCATATTGTTGTAGCAACTGAAATCTTTTTTTATTAAAAAAATCTGCTTCTAAGTTGTCAATCAAAATAAAAAAATAAAGGGTATGGATAAATGGAAGGATGAGAGAAAGAAAGAAAAAGAATATTGATGATATATAATTCCAATATGTAAGGTCTATGAGTCATCTCAGAAAAA-GCTGTGTAATAAAGCATCAATACGGATTCATCATTAAATGGATCTACTCATCGAACAAAAAATAAAGAGCTTCGAGCCAATAAAGACTAAGAATATTGACTCAAGAACTAATAGCTCCATTGTAGAATTGAGACCTAACCATAAAGGAAGAAGCGATGGGAACGACGGAACCTGTGAATTCAAAAGATTCTAGTGAAAATGAATTCGAATGATTCATTGATCGGGATGGCGGAACCGACCAGAGACCAATTTATCTATTCGGAAAAGTTATGAACTAATGATAGAACTGAAATAGAAATTGAAAGAGTAAATATTCGCCCGCGAAAACTTTATTTTCTTGGATTGCTAAATTTGGGTGAATCCAA-----TACGATAAAGAGTAAAACAAAAGAAAAATTCGTTTTAACATTCTAAAAACCATATATATAT------AAGAAAAAAATAGTTATTTAATATATT----------TAGTTATCT----TATTTAGTTATCTATACAAACAAGATATACAAATTAATAATAGATTTGATCTAGATTAAATGAAATCCATGATTCAGTATATTACTTATTAAATACATGTATATCTTAATTCAAATTATATTATATCTGAATTCAAAATCACTCATAATAGCCTATTTATATTCAATCGTCGAGATTGAACAAGTCAATTCAATCAAATAAGTTTTTTAGTAAAAATGAAAATTGATAAAAAAATGAGTTCAAAAGTAAATTTCAAGGTTCATTAGTTTCTTAGGGTGTCCGGTTTATTTATCTTAGGGCTTTGACGTAGTTTATCCTAGTCTAAAATCCAACTTTATTATTTCTCGTTTATCTGATTTCATAAATTTGAAACAAAAAATAAATTTTATCAATGAATCCAAAATATGCCTATTTTGGATTACTCCAAATTGACACCTTATTTGTACATAAT----------------------------------------------------ATCTCAACAATTAAGTTCTTTTATTGAGTGGGCTGAAAATTGGAGATATATCGGAAATCCTTATAGTAATTCCGATAAATTAAGAAG----------------------------TCAGAAAGTTATC---------AAAAATAAAAATTTTTTAACATGGAATCAATTAGTTTCAACAATTCATTAATTTTAACAAAAAATATTATATCTGCCCTTCTCGAGAAAGATAAAAATTTTTCATTATTGTAAAGGTCGATGGGGAAAATAAGACTCCCCACCACCACAATGTGAGTGAAAATATACGAAAAATAAATAAAAAATCTTGTATTTTTTTCTTTATTCTTTTTTTT-AGAATTGAGAAAATAGACGAATTATTCTTTTAAACATCTTAGAAGATTAAGATTGAAACCTGGTCTATTTCATATTGATTAGAATAGGGACTGCCGATTGTGAATTTTATATTAACAAATTACCGAGCCCATTTTGCGAGTAAAATCCATTCCGATTATTCCAATATTTTAGGACTTACTTGTTTGTCGTACAAAAAAACTTTTTGAATTCCCGGTAGAAAGAGATTTGCCTAATGACAAAGCTTTTAACGCCGCCTCAAAAACTTTATTTTATTATTTA-----TTAAAAGGATTAAATCCTTTACCTTTCAATGACACATTCAAGGAAAAATATAAATTTTCGGGATTTTTATCCAAAGGTCAATTCAAAATTGAAAACTTGGATTATGAAATTTCGAAACAAAATTTTTAAATTGGATCAATACTTCCAATTGAATGAGTATGAATAAAGAATCCATGGATGAAGATAGAAAAGTAGATTTCTAATTTCTAATCGTAACTAAATCTTCAATTTTTGTTTTGATTTGTAGCGAATAAATTGAAGCAAAATAGCTATTAAAT-AATGTCTTTAGTTTACTAGAGACATCGACATATTATTTTAGCTCGGTGGAAATAAAATCCTTTTCCTTAGGACCCTCTCAAATAGAAATAGAGAACGAAGTAACTAGAAAGATTGTTAGAATCGCCTTCTTCTAGAGGGATCATCTAGAAAGCGAGTCGTTTTGAATTGAATATATTCAAACAAAAAGCTGACATAGATGTTATGGGTATAATTTTTTTTGTAAGTTGGTTCACATCTGAAATCTAACAATTTATCCATTTCCATAAAGGAGCCGAATGAAACCAAAGTTTCATGTTCGGTTTTGAATTAGAGACGTTAAAAAGAAAAGAATTCTACCGTACGAAATAACATAAAAACAGATTCATTATCATTAAAAAAAAAAGATATGGTCCTTCTATTCAATA---------TTAAAAAATTAAATATT------------------CAAATTCTTCTTTTTTACATTACAGGAATTGATAAGAACTAAGAAATAAATATGGGAAACGGATTCGATTCCATCTTACTGGAATAGTCTACCAACAAAAGAAACTATTCTTATTTGATTGAAGTTACAGCTTAGAATAACCTCAGTTGATTGAATTATGATACAAAGAAGAAAAAGAATCGAATAATCATAATCATTGTATGATGAAAATAGAATAACCGCCTATTTTTTTGTCTTGTGTACTTAGCGGGTATACACTATACAATCAACTAGAAAAAATTGTTTATCAATTTGTA-----------------TTTATGGGATAAGGATTTTTTTTT-ATAACTCTAAAA-------------CTGGCCTAGAAAGCAATTTGAGAATTCTTCTGATATGGAATCGTAGTCCAAATAGAATCATGATCTAAAGATACCCATTAACCATAGTCCACAAAATATAGACCCCTCGCTCCGTCGATTCATTAGAATTTATAATTTATTGATTTAATCCGGTATAGTATAAATAGATAATCAGAAAAAGAAGAGAACATTGTTTTCTTACAAAAACTGTTAAAAAAATTCTA--------------------------------------------------------------------------------------------TTCATGTTTGCAAAAACAATGTTCTCTTTATCCCTCCAGCCTAGAAGGAAAGATCCTCCTTTTACTATGATGAAAAATTTTCTGCGCGACATAAAGACTCC-TTCTTTTTATTTATATTTAATTATTAA------------------------TATTAATTCTTATTGATGAAATTTCATTCTACAGAATAAACC-TAAACTAAAAATGAACTAAATTCGAAATAAAG--------CGAAATTTACTGAAGTATTATTCTATTAAAGAATAATGAGATGAGTTGGATAAATATCCAGATTTTTATATTCTATATATAGAAAAAGAAAAGGA------------------TTCTTTTCATGAC------ATAGTTGTAAATTCCTATAACATAATAAATCAATGGCTTTTGCCACAAGAGGAAGACACTTTTTTTT-CAATATTCTTTGATTTCAAAGATGCATTATCAATCATGTAAAACATCGAATAAAATAAATAGAGAAAAGCCGACTATCGGAATCGAACCGATGACCATCGCATTACAAATGCGATGCTCTAACCTCTGAGCTAAGCAGGCTCACATAACATAAATTCGACATGCATAGGAATTCAATAAACTCTTAGAATCTTTGCTATTAACTATTAAGCTATTCATATTCGCTATTCATAATTAATATGAATATATTAAAGAATAGAATATAGAATTTCAAATAACTGTTAAATATTATAGAACATAATAATTAATCTAGCGATATATAATTTCAATTTTTTTT--ATCACAATGAAATATTATTTTTTTT-CTTTTTTAATTAAAAAAGAAAAAAAGGAGTCGACCATTCAAGTATTCGAAATTGCATCGGTAAATGAGTGGAAGCGAGACAGATGTATAGGGTATGTATCCACCTATATTGAATTTCGGATACAGAAATGATAAAATCGTTTTTGATTGGACCAAAGATGAGCCTCCCATAGAAGATGAAAGAAGATAGACAAT
FiDOR9        TATAAACAAATAACTATAGAAGTAATAACCAACTCATCACTTCGTATTATCTGGATCCAAAGAACCAGTCAAGATATGATATATTGTTCATATTGTTGTAGCAACTGAAATCTTTTTTTATTAAAAAAATCTGCTTCTAAGTTGTCAATCAAAATAAAAAAATAAAGGGTATGGATAAATGGAAGGATGAGAGAAAGAAAGAAAAAGAATATTGATGATATATAATTCCAATATGTAAGGTCTATGAGTCATCTCAGAAAAA-GCTGTGTAATAAAGCATCAATACGGATTCATCATTAAATGGATCTACTCATCGAACAAAAAATAAAGAGCTTCGAGCCAATAAAGACTAAGAATATTGACTCAAGAACTAATAGCTCCATTGTAGAATTGAGACCTAACCATAAAGGAAGAAGCGATGGGAACGACGGAACCTGTGAATTCAAAAGATTCTAGTGAAAATGAATTCGAATGATTCATTGATCGGGATGGCGGAACCGACCAGAGACCAATTTATCTATTCGGAAAAGTTATGAACTAATGATAGAACTGAAATAGAAATTGAAAGAGTAAATATTCGCCCGCGAAAACTTTATTTTCTTGGATTGCTAAATTTGGGTGAATCCAA-----TACGATAAAGAGTAAAACAAAAGAAAAATTCGTTTTAACATTCTAAAAACCATATATATAT------AAGAAAAAAATAGTTATTTAATATATT----------TAGTTATCT----TATTTAGTTATCTATACAAACAAGATATACAAATTAATAATAGATTTGATCTAGATTAAATGAAATCCATGATTCAGTATATTACTTATTAAATACATGTATATCTTAATTCAAATTATATTATATCTGAATTCAAAATCACTCATAATAGCCTATTTATATTCAATCGTCGAGATTGAACAAGTCAATTCAATCAAATAAGTTTTTTAGTAAAAATGAAAATTGATAAAAAAATGAGTTCAAAAGTAAATTTCAAGGTTCATTAGTTTCTTAGGGTGTCCGGTTTATTTATCTTAGGGCTTTGACGTAGTTTATCCTAGTCTAAAATCCAACTTTATTATTTCTCGTTTATCTGATTTCATAAATTTGAAACAAAAAATAAATTTTATCAATGAATCCAAAATATGCCTATTTTGGATTACTCCAAATTGACACCTTATTTGTACATAAT----------------------------------------------------ATCTCAACAATTAAGTTCTTTTATTGAGTGGGCTGAAAATTGGAGATATATCGGAAATCCTTATAGTAATTCCGATAAATTAAGAAG----------------------------TCAGAAAGTTATC---------AAAAATAAAAATTTTTTAACATGGAATCAATTAGTTTCAACAATTCATTAATTTTAACAAAAAATATTATATCTGCCCTTCTCGAGAAAGATAAAAATTTTTCATTATTGTAAAGGTCGATGGGGAAAATAAGACTCCCCACCACCACAATGTGAGTGAAAATATACGAAAAATAAATAAAAAATCTTGTATTTTTTTCTTTATTCTTTTTTTT-AGAATTGAGAAAATAGACGAATTATTCTTTTAAACATCTTAGAAGATTAAGATTGAAACCTGGTCTATTTCATATTGATTAGAATAGGGACTGCCGATTGTGAATTTTATATTAACAAATTACCGAGCCCATTTTGCGAGTAAAATCCATTCCGATTATTCCAATATTTTAGGACTTACTTGTTTGTCGTACAAAAAAACTTTTTGAATTCCCGGTAGAAAGAGATTTGCCTAATGACAAAGCTTTTAACGCCGCCTCAAAAACTTTATTTTATTATTTA-----TTAAAAGGATTAAATCCTTTACCTTTCAATGACACATTCAAGGAAAAATATAAATTTTCGGGATTTTTATCCAAAGGTCAATTCAAAATTGAAAACTTGGATTATGAAATTTCGAAACAAAATTTTTAAATTGGATCAATACTTCCAATTGAATGAGTATGAATAAAGAATCCATGGATGAAGATAGAAAAGTAGATTTCTAATTTCTAATCGTAACTAAATCTTCAATTTTTGTTTTGATTTGTAGCGAATAAATTGAAGCAAAATAGCTATTAAAT-AATGTCTTTAGTTTACTAGAGACATCGACATATTATTTTAGCTCGGTGGAAATAAAATCCTTTTCCTTAGGACCCTCTCAAATAGAAATAGAGAACGAAGTAACTAGAAAGATTGTTAGAATCGCCTTCTTCTAGAGGGATCATCTAGAAAGCGAGTCGTTTTGAATTGAATATATTCAAACAAAAAGCTGACATAGATGTTATGGGTATAATTTTTTTTGTAAGTTGGTTCACATCTGAAATCTAACAATTTATCCATTTCCATAAAGGAGCCGAATGAAACCAAAGTTTCATGTTCGGTTTTGAATTAGAGACGTTAAAAAGAAAAGAATTCTACCGTACGAAATAACATAAAAACAGATTCATTATCATTAAAAAAAAAAGATATGGTCCTTCTATTCAATA---------TTAAAAAATTAAATATT------------------CAAATTCTTCTTTTTTACATTACAGGAATTGATAAGAACTAAGAAATAAATATGGGAAACGGATTCGATTCCATCTTACTGGAATAGTCTACCAACAAAAGAAACTATTCTTATTTGATTGAAGTTACAGCTTAGAATAACCTCAGTTGATTGAATTATGATACAAAGAAGAAAAAGAATCGAATAATCATAATCATTGTATGATGAAAATAGAATAACCGCCTATTTTTTTGTCTTGTGTACTTAGCGGGTATACACTATACAATCAACTAGAAAAAATTGTTTATCAATTTGTA-----------------TTTATGGGATAAGGATTTTTTTTT-ATAACTCTAAAA-------------CTGGCCTAGAAAGCAATTTGAGAATTCTTCTGATATGGAATCGTAGTCCAAATAGAATCATGATCTAAAGATACCCATTAACCATAGTCCACAAAATATAGACCCCTCGCTCCGTCGATTCATTAGAATTTATAATTTATTGATTTAATCCGGTATAGTATAAATAGATAATCAGAAAAAGAAGAGAACATTGTTTTCTTACAAAAACTGTTAAAAAAATTCTA--------------------------------------------------------------------------------------------TTCATGTTTGCAAAAACAATGTTCTCTTTATCCCTCCAGCCTAGAAGGAAAGATCCTCCTTTTACTATGATGAAAAATTTTCTGCGCGACATAAAGACTCC-TTCTTTTTATTTATATTTAATTATTAA------------------------TATTAATTCTTATTGATGAAATTTCATTCTACAGAATAAACC-TAAACTAAAAATGAACTAAATTCGAAATAAAG--------CGAAATTTACTGAAGTATTATTCTATTAAAGAATAATGAGATGAGTTGGATAAATATCCAGATTTTTATATTCTATATATAGAAAAAGAAAAGGA------------------TTCTTTTCATGAC------ATAGTTGTAAATTCCTATAACATAATAAATCAATGGCTTTTGCCACAAGAGGAAGACACTTTTTTTT-CAATATTCTTTGATTTCAAAGATGCATTATCAATCATGTAAAACATCGAATAAAATAAATAGAGAAAAGCCGACTATCGGAATCGAACCGATGACCATCGCATTACAAATGCGATGCTCTAACCTCTGAGCTAAGCAGGCTCACATAACATAAATTCGACATGCATAGGAATTCAATAAACTCTTAGAATCTTTGCTATTAACTATTAAGCTATTCATATTCGCTATTCATAATTAATATGAATATATTAAAGAATAGAATATAGAATTTCAAATAACTGTTAAATATTATAGAACATAATAATTAATCTAGCGATATATAATTTCAATTTTTTTT--ATCACAATGAAATATTATTTTTTT--CTTTTTTAATTAAAAAAGAAAAAAAGGAGTCGACCATTCAAGTATTCGAAATTGCATCGGTAAATGAGTGGAAGCGAGACAGATGTATAGGGTATGTATCCACCTATATTGAATTTCGGATACAGAAATGATAAAATCGTTTTTGATTGGACCAAAGATGAGCCTCCCATAGAAGATGAAAGAAGATAGACAAT
FiCAF1        TATAAACAAATAACTATAGAAGTAATAACCAACTCATCACTTCGTATTATCTGGATCCAAAGAACCAGTCAAGATATGATATATTGTTCATATTGTTGTAGCAACTGAAATCTTTTTTTATTAAAAAAATCTGCTTCTAAGTTGTCAATCAAAATAAAAAAATAAAGGGTATGGATAAATGGAAGGATGAGAGAAAGAAAGAAAAAGAATATTGATGATATATAATTCCAATATGTAAGGTCTATGAGTCATCTCAGAAAAA-GCTGTGTAATAAAGCATCAATACGGATTCATCATTAAATGGATCTACTCATCGAACAAAAAATAAAGAGCTTCGAGCCAATAAAGACTAAGAATATTGACTCAAGAACTAATAGCTCCATTGTAGAATTGAGACCTAACCATAAAGTAAGAAGCGATGGGAACGACGGAACCTGTGAATTCAAAAGATTCTAGTGAAAATGAATTCGAATGATTCATTGATCGGGATGGCGGAACCGACCAGAGACCAATTTATCTATTCGGAAAAGTTATGAACTAATGATAGAACTGAAATAGAAATTGAAAGAGTAAATATTCGCCCGCGAAAACTTTATTTTCTTGGATTGCTAAATTTGGGTGAATCCAA-----TACGATAAAGAGTAAAACAAAAGAAAAATTCGTTTTAACATTCTAAAAACCATATATATATAT----AAGAAAAAAATAGTTATTTAATATATTAAGAAAAAAATAGTTATTTAATATATTTAGTTATCTATACAAACAAGATATACAAATTAATAATAGATTTGATCTAGATTAAATGAAATCCATGATTCAGTATATTACTTATTAAATACATGTATATCTTAATTCAAATTATA-----TCTGAATTCAAAATCACTCATAATAGCCTATTTATATTCAATCGTCGAGATTGAACAAGTCAATTCAATCAAATAAGTTTTTTAGTAAAAATGAAAATTGATAAAAAAATGAGTTCAAAAGTAAATTTCAAGGTTCATTAGTTTCTTAGGGTGTCCGGTTTATTTATCTTAGGGCTTTGACGTAGTTTATCCTAGTCTAAAATCCAACTTTATTATTTCTCGTTTATCTGATTTCATAAATTTGAAACAAAAAATAAATTTTATCAATGAATCCAAAATATGCCTATTTTGGATTACTCCAAATTGACACCTTATTTGTACATAAT----------------------------------------------------ATCTCAACAATTAAGTTCTTTTATTTAGTGGGCTGAAAATTGGAGATATATCGGAAATCCTTATAGTAATTCCGATAAATTAAGAAGGATAAATTAAGAAG--------------TCAGAAAGTTATCAAAGTTATCAAAAATAAAAATTTTTTAACATGGAATCAATTAGTTTCAACAATTCATTAATTTTAACAAAAAATATTATATCTGCCCTTCTCGAGAAAGATAAAAATTTTTCATTATTGTAAAGGTCGATGGGGAAAATAAGACTCCCCACCACCACAATGTGAGTGAAAATATACGAAAAATAAATAAAAAATCTTGTATTTTTTTCTTTATTCTTTTTTTT-AGAATTGAGAAAATAGACGAATTATTCTTTTAAACATCTTAGAAGATTAAGATTGAAACCTGGTCTATTTCATATTGATTAGAATAGGGACTGCCGATTGTGAATTTTATATTAACAAATTACCGAGCCCATTTTGCGAGTAAAATCCATTCCGATTATTCCAATATTTTAGGACTTACTTGTTTGTCGTACAAAAAAACTTTTTGAATTCCCGGTAGAAAGAGATTTGCCTAATGACAAAGCTTTTAACGCCGCCTCAAAAACTTTATTTTATTATTTA-----TTAAAAGGATTAAATCCTTTACCTTTCAATGACACATTCAAGGAAAAATATAAATTTTCGGGATTTTTATCCAAAGGTCAATTCAAAATTGAAAACTTGGATTATGAAATTTCGAAACAAAATTTTTAAATTGGATCAATACTTCCAATTGAATGAGTATGAATAAAGAATCCATGGATGAAGATAGAAAAGTAGATTTCTAATTTTTAATCGTAACTAAATCTTCAATTTTTGTTTTGATTTGTAGCGAATAAATTGAAGCAAAATAGCTATTAAAT-AATGTCTTTAGTTTACTAGAGACATCGACATATTATTTTAGCTCGGTGGAAATAAAATCCTTTTCCTTAGGACCCTCTCAAATAGAAATAGAGAACGAAGTAACTAGAAAGATTGTTAGAATCGCCTTCTTCTAGAGGGATCATCTAGAAAGCGAGTCGTTTTGAATTGAATATATTCAAACAAAAAGCTGACATAGATGTTATGGGTATAATTTTTTTTGTAAGTTGGTTCACATCTGAAATCTAACAATTTATCCATTTCCATAAAGGAGCCGAATGAAACCAAAGTTTCATGTTCGGTTTTGAATTAGAGACGTTAAAAAGAAAAGAATTCTACCGTACGAAATAACATAAAAACAGATTCATTATCATTAAAAAAAAAAGATATGGTCCTTCTATTCAATA---------TTAAAAAATTAAATATT------------------CAAATTCTTCTTTGTTACATTACAGGAATTGATAAGAACTAAGAAATAAATATGGGAAACGGATTCGATTCCATCTTACTGGAATAGTCTACCAACAAAAGAAACTATTCTTATTTGATTGAAGTTACAGCTTAGAATAACCTCAGTTGATTGAATTATGATACAAAGAAGAAAAAGAATCGAATAATCA------TTGTATGATAAAAATAGAATAACCGCCTATTTTTTTGTCTTGTGTACTTAGCGGGTATACACTATACAATCAACTAGAAAAAATTGTTTA----TTTGTA-----------------TTTATGGGATAAGGATTTTTTTTT-ATAACTCTAAAA-------------CTGGCCTAGAAAGCAATTTCAGAATTCTTCTGATATGGAATCGTAGTCCAAATAGAATCATGATCTAAAGATACCCATTAACCATAGTCCACAAAATATAGACCCCTCGCTCCGTCGATTCATTAGAATTTATAATTTATTGATTTAATCCGGTATAGTATAAATAGATAATCAGAAAAAGAAGAGAACATTGTTTTCTTACAAAAACTGTTAAAAAAATTCTA--------------------------------------------------------------------------------------------TTCATGTTTGCAAAAACAATGTTCTCTTTATCCCTCCAGCCTAGAAGGAAAGATCCTCCTTTTACTATGATGAAAAATTTTCTGCGCGACATAAAGACTCC-TTCTTTTTATTTATATTTAATTATTAA------------------------TATTAATTCTTATTGATGAAATTTCATTCTACAGAATAAACC-TAAACTAAAAATGAACTAAATTCGAAATAAAG--------CGAAATTTACTGAAGTATTATTCTATTAAAGAATAATGAGATGAGTTGGATAAATATCCAGATTTTTATATTCTATATATAGAAAAAGAAAAGGA------------------TTCTTTTCATGAC------ATAGTTGTAAATTCCTATAACATAATAAATCAATGGCTTTTGCCACAAGAGGAAGACACTTTTTTTT-CAATATTCTTTGATTTCAAAGATGCATTATCAATCATGTAAAACATCGAATAAAATAAATAGAGAAAAGCCGACTATCGGAATCGAACCGATGACCATCGCATTACAAATGCGATGCTCTAACCTCTGAGCTAAGCAGGCTCACATAACATAAATTCGACATGCATAGGAATTCAATAAACTCTTAGAATCTTTGCTATTAACTATTAAGCTATTCATATTCGCTATTCATAATTAATATGAATATATTAAAGAATAGAATATAGAATTTCAAATAACTGTTAAATATTATAGAACATAATAATTAATCTAGCGATATATAATTTCAATTTTTTTT--ATCACAATGAAATATTATTTTTTTT-CTTTTTTAATTAAAAAAGAAAAAAAGGAGTCGACCGTTCAAGTATTCGAAATTGCATCGGTAAATGAGTGGAAGCGAGACAGATGTATAGGGTATGTATCCACCTATATTGAATTTCGGATACAGAAATGATAAAATCGTTTTTGATTGGACCAAAGATGAGCCTCCCATAGAAGATGAAAGAAGATAGACAAT
FiCAF7        TATAAACAAATAACTATAGAAGTAATAACCAACTCATCACTTCGTATTATCTGGATCCAAAGAACCAGTCAAGATATGATATATTGTTCATATTGTTGTAGCAACTGAAATCTTTTTTTATTAAAAAAATCTGCTTCTAAGTTGTCAATCAAAATAAAAAAATAAAGGGTATGGATAAATGGAAGGATGAGAGAAAGAAAGAAAAAGAATATTGATGATATATAATTCCAATATGTAAGGTCTATGAGTCATCTCAGAAAAA-GCTGTGTAATAAAGCATCAATACGGATTCATCATTAAATGGATCTACTCATCGAACAAAAAATAAAGAGCTTCGAGCCAATAAAGACTAAGAATATTGACTCAAGAACTAATAGCTCCATTGTAGAATTGAGACCTAACCATAAAGTAAGAAGCGATGGGAACGACGGAACCTGTGAATTCAAAAGATTCTAGTGAAAATGAATTCGAATGATTCATTGATCGGGATGGCGGAACCGACCAGAGACCAATTTATCTATTCGGAAAAGTTATGAACTAATGATAGAACTGAAATAGAAATTGAAAGAGTAAATATTCGCCCGCGAAAACTTTATTTTCTTGGATTGCTAAATTTGGGTGAATCCAA-----TACGATAAAGAGTAAAACAAAAGAAAAATTCGTTTTAACATTCTAAAAACCATATATATATAT----AAGAAAAAAATAGTTATTTAATATATTAAGAAAAAAATAGTTATTTAATATATTTAGTTATCTATACAAACAAGATATACAAATTAATAATAGATTTGATCTAGATTAAATGAAATCCATGATTCAGTATATTACTTATTAAATACATGTATATCTTAATTCAAATTATA-----TCTGAATTCAAAATCACTCATAATAGCCTATTTATATTCAATCGTCGAGATTGAACAAGTCAATTCAATCAAATAAGTTTTTTAGTAAAAATGAAAATTGATAAAAAAATGAGTTCAAAAGTAAATTTCAAGGTTCATTAGTTTCTTAGGGTGTCCGGTTTATTTATCTTAGGGCTTTGACGTAGTTTATCCTAGTCTAAAATCCAACTTTATTATTTCTCGTTTATCTGATTTCATAAATTTGAAACAAAAAATAAATTTTATCAATGAATCCAAAATATGCCTATTTTGGATTACTCCAAATTGACACCTTATTTGTACATAAT----------------------------------------------------ATCTCAACAATTAAGTTCTTTTATTTAGTGGGCTGAAAATTGGAGATATATCGGAAATCCTTATAGTAATTCCGATAAATTAAGAAGGATAAATTAAGAAG--------------TCAGAAAGTTATCAAAGTTATCAAAAATAAAAATTTTTTAACATGGAATCAATTAGTTTCAACAATTCATTAATTTTAACAAAAAATATTATATCTGCCCTTCTCGAGAAAGATAAAAATTTTTCATTATTGTAAAGGTCGATGGGGAAAATAAGACTCCCCACCACCACAATGTGAGTGAAAATATACGAAAAATAAATAAAAAATCTTGTATTTTTTTCTTTATTCTTTTTTTT-AGAATTGAGAAAATAGACGAATTATTCTTTTAAACATCTTAGAAGATTAAGATTGAAACCTGGTCTATTTCATATTGATTAGAATAGGGACTGCCGATTGTGAATTTTATATTAACAAATTACCGAGCCCATTTTGCGAGTAAAATCCATTCCGATTATTCCAATATTTTAGGACTTACTTGTTTGTCGTACAAAAAAACTTTTTGAATTCCCGGTAGAAAGAGATTTGCCTAATGACAAAGCTTTTAACGCCGCCTCAAAAACTTTATTTTATTATTTA-----TTAAAAGGATTAAATCCTTTACCTTTCAATGACACATTCAAGGAAAAATATAAATTTTCGGGATTTTTATCCAAAGGTCAATTCAAAATTGAAAACTTGGATTATGAAATTTCGAAACAAAATTTTTAAATTGGATCAATACTTCCAATTGAATGAGTATGAATAAAGAATCCATGGATGAAGATAGAAAAGTAGATTTCTAATTTTTAATCGTAACTAAATCTTCAATTTTTGTTTTGATTTGTAGCGAATAAATTGAAGCAAAATAGCTATTAAAT-AATGTCTTTAGTTTACTAGAGACATCGACATATTATTTTAGCTCGGTGGAAATAAAATCCTTTTCCTTAGGACCCTCTCAAATAGAAATAGAGAACGAAGTAACTAGAAAGATTGTTAGAATCGCCTTCTTCTAGAGGGATCATCTAGAAAGCGAGTCGTTTTGAATTGAATATATTCAAACAAAAAGCTGACATAGATGTTATGGGTATAATTTTTTTTGTAAGTTGGTTCACATCTGAAATCTAACAATTTATCCATTTCCATAAAGGAGCCGAATGAAACCAAAGTTTCATGTTCGGTTTTGAATTAGAGACGTTAAAAAGAAAAGAATTCTACCGTACGAAATAACATAAAAACAGATTCATTATCATTAAAAAAAAAAGATATGGTCCTTCTATTCAATA---------TTAAAAAATTAAATATT------------------CAAATTCTTCTTTGTTACATTACAGGAATTGATAAGAACTAAGAAATAAATATGGGAAACGGATTCGATTCCATCTTACTGGAATAGTCTACCAACAAAAGAAACTATTCTTATTTGATTGAAGTTACAGCTTAGAATAACCTCAGTTGATTGAATTATGATACAAAGAAGAAAAAGAATCGAATAATCA------TTGTATGATAAAAATAGAATAACCGCCTATTTTTTTGTCTTGTGTACTTAGCGGGTATACACTATACAATCAACTAGAAAAAATTGTTTA----TTTGTA-----------------TTTATGGGATAAGGATTTTTTTTT-ATAACTCTAAAA-------------CTGGCCTAGAAAGCAATTTCAGAATTCTTCTGATATGGAATCGTAGTCCAAATAGAATCATGATCTAAAGATACCCATTAACCATAGTCCACAAAATATAGACCCCTCGCTCCGTCGATTCATTAGAATTTATAATTTATTGATTTAATCCGGTATAGTATAAATAGATAATCAGAAAAAGAAGAGAACATTGTTTTCTTACAAAAACTGTTAAAAAAATTCTA--------------------------------------------------------------------------------------------TTCATGTTTGCAAAAACAATGTTCTCTTTATCCCTCCAGCCTAGAAGGAAAGATCCTCCTTTTACTATGATGAAAAATTTTCTGCGCGACATAAAGACTCC-TTCTTTTTATTTATATTTAATTATTAA------------------------TATTAATTCTTATTGATGAAATTTCATTCTACAGAATAAACC-TAAACTAAAAATGAACTAAATTCGAAATAAAG--------CGAAATTTACTGAAGTATTATTCTATTAAAGAATAATGAGATGAGTTGGATAAATATCCAGATTTTTATATTCTATATATAGAAAAAGAAAAGGA------------------TTCTTTTCATGAC------ATAGTTGTAAATTCCTATAACATAATAAATCAATGGCTTTTGCCACAAGAGGAAGACACTTTTTTTT-CAATATTCTTTGATTTCAAAGATGCATTATCAATCATGTAAAACATCGAATAAAATAAATAGAGAAAAGCCGACTATCGGAATCGAACCGATGACCATCGCATTACAAATGCGATGCTCTAACCTCTGAGCTAAGCAGGCTCACATAACATAAATTCGACATGCATAGGAATTCAATAAACTCTTAGAATCTTTGCTATTAACTATTAAGCTATTCATATTCGCTATTCATAATTAATATGAATATATTAAAGAATAGAATATAGAATTTCAAATAACTGTTAAATATTATAGAACATAATAATTAATCTAGCGATATATAATTTCAATTTTTTTT--ATCACAATGAAATATTATTTTTTTT-CTTTTTTAATTAAAAAAGAAAAAAAGGAGTCGACCGTTCAAGTATTCGAAATTGCATCGGTAAATGAGTGGAAGCGAGACAGATGTATAGGGTATGTATCCACCTATATTGAATTTCGGATACAGAAATGATAAAATCGTTTTTGATTGGACCAAAGATGAGCCTCCCATAGAAGATGAAAGAAGATAGACAAT
FiCAF2        TATAAACAAATAACTATAGAAGTAATAACCAACTCATCACTTCGTATTATCTGGATCCAAAGAACCAGTCAAGATATGATATATTGTTCATATTGTTGTAGCAACTGAAATCTTTTTTTATTAAAAAAATCTGCTTCTAAGTTGTCAATCAAAATAAAAAAATAAAGGGTATGGATAAATGGAAGGATGAGAGAAAGAAAGAAAAAGAATATTGATGATATATAATTCCAATATGTAAGGTCTATGAGTCATCTCAGAAAAA-GCTGTGTAATAAAGCATCAATACGGATTCATCATTAAATGGATCTACTCATCGAACAAAAAATAAAGAGCTTCGAGCCAATAAAGACTAAGAATATTGACTCAAGAACTAATAGCTCCATTGTAGAATTGAGACCTAACCATAAAGTAAGAAGCGATGGGAACGACGGAACCTGTGAATTCAAAAGATTCTAGTGAAAATGAATTCGAATGATTCATTGATCGGGATGGCGGAACCGACCAGAGACCAATTTATCTATTCGGAAAAGTTATGAACTAATGATAGAACTGAAATAGAAATTGAAAGAGTAAATATTCGCCCGCGAAAACTTTATTTTCTTGGATTGCTAAATTTGGGTGAATCCAA-----TACGATAAAGAGTAAAACAAAAGAAAAATTCGTTTTAACATTCTAAAAACCATATATATATAT----AAGAAAAAAATAGTTATTTAATATATTAAGAAAAAAATAGTTATTTAATATATTTAGTTATCTATACAAACAAGATATACAAATTAATAATAGATTTGATCTAGATTAAATGAAATCCATGATTCAGTATATTACTTATTAAATACATGTATATCTTAATTCAAATTATA-----TCTGAATTCAAAATCACTCATAATAGCCTATTTATATTCAATCGTCGAGATTGAACAAGTCAATTCAATCAAATAAGTTTTTTAGTAAAAATGAAAATTGATAAAAAAATGAGTTCAAAAGTAAATTTCAAGGTTCATTAGTTTCTTAGGGTGTCCGGTTTATTTATCTTAGGGCTTTGACGTAGTTTATCCTAGTCTAAAATCCAACTTTATTATTTCTCGTTTATCTGATTTCATAAATTTGAAACAAAAAATAAATTTTATCAATGAATCCAAAATATGCCTATTTTGGATTACTCCAAATTGACACCTTATTTGTACATAAT----------------------------------------------------ATCTCAACAATTAAGTTCTTTTATTTAGTGGGCTGAAAATTGGAGATATATCGGAAATCCTTATAGTAATTCCGATAAATTAAGAAGGATAAATTAAGAAG--------------TCAGAAAGTTATCAAAGTTATCAAAAATAAAAATTTTTTAACATGGAATCAATTAGTTTCAACAATTCATTAATTTTAACAAAAAATATTATATCTGCCCTTCTCGAGAAAGATAAAAATTTTTCATTATTGTAAAGGTCGATGGGGAAAATAAGACTCCCCACCACCACAATGTGAGTGAAAATATACGAAAAATAAATAAAAAATCTTGTATTTTTTTCTTTATTCTTTTTTTT-AGAATTGAGAAAATAGACGAATTATTCTTTTAAACATCTTAGAAGATTAAGATTGAAACCTGGTCTATTTCATATTGATTAGAATAGGGACTGCCGATTGTGAATTTTATATTAACAAATTACCGAGCCCATTTTGCGAGTAAAATCCATTCCGATTATTCCAATATTTTAGGACTTACTTGTTTGTCGTACAAAAAAACTTTTTGAATTCCCGGTAGAAAGAGATTTGCCTAATGACAAAGCTTTTAACGCCGCCTCAAAAACTTTATTTTATTATTTA-----TTAAAAGGATTAAATCCTTTACCTTTCAATGACACATTCAAGGAAAAATATAAATTTTCGGGATTTTTATCCAAAGGTCAATTCAAAATTGAAAACTTGGATTATGAAATTTCGAAACAAAATTTTTAAATTGGATCAATACTTCCAATTGAATGAGTATGAATAAAGAATCCATGGATGAAGATAGAAAAGTAGATTTCTAATTTTTAATCGTAACTAAATCTTCAATTTTTGTTTTGATTTGTAGCGAATAAATTGAAGCAAAATAGCTATTAAAT-AATGTCTTTAGTTTACTAGAGACATCGACATATTATTTTAGCTCGGTGGAAATAAAATCCTTTTCCTTAGGACCCTCTCAAATAGAAATAGAGAACGAAGTAACTAGAAAGATTGTTAGAATCGCCTTCTTCTAGAGGGATCATCTAGAAAGCGAGTCGTTTTGAATTGAATATATTCAAACAAAAAGCTGACATAGATGTTATGGGTATAATTTTTTTTGTAAGTTGGTTCACATCTGAAATCTAACAATTTATCCATTTCCATAAAGGAGCCGAATGAAACCAAAGTTTCATGTTCGGTTTTGAATTAGAGACGTTAAAAAGAAAAGAATTCTACCGTTCGAAATAACATAAAAACAGATTC-TTATCATTAAAAAAAAAAGATATGGTCCTTCTATTCAATA---------TTAAAAAATTAAATATT------------------CAAATTCTTCTTTGTTACATTACAGGAATTGATAAGAACTAAGAAATAAATATGGGAAACGGATTCGATTCCATCTTACTGGAATAGTCTACCAACAAAAGAAACTATTCTTATTTGATTGAAGTTACAGCTTAGAATAACCTCAGTTGATTGAATTATGATACAAAGAAGAAAAAGAATCGAATAATCA------TTGTATGATAAAAATAGAATAACCGCCTATTTTTTTGTCTTGTGTACTTAGCGGGTATACACTATACAATCAACTAGAAAAAATTGTTTAT---TTTGTA-----------------TTTATGGGATAAGGATTTTTTTTT-ATAACTCTAAAA-------------CTGGCCTAGAAAGCAATTTCAGAATTCTTCTGATATGGAATCGTAGTCCAAATAGAATCATGATCTAAAGATACCCATTAACCATAGTCCACAAAATATAGACCCCTCGCTCCGTCGATTCATTAGAATTTATAATTTATTGATTTAATCCGGTATAGTATAAATAGATAATCAGAAAAAGAAGAGAACATTGTTTTCTTACAAAAACTGTTAAAAAAATTCTA--------------------------------------------------------------------------------------------TTCATGTTTGCAAAAACAATGTTCTCTTTATCCCTCCAGCCTAGAAGGAAAGATCCTCCTTTTACTATGATGAAAAATTTTCTGCGCGACATAAAGACTCC-TTCTTTTTATTTATATTTAATTATTAA------------------------TATTAATTCTTATTGATGAAATTTCATTCTACAGAATAAACC-TAAACTAAAAATGAACTAAATTCGAAATAAAG--------CGAAATTTACTGAAGTATTATTCTATTAAAGAATAATGAGATGAGTTGGATAAATATCCAGATTTTTATATTCTATATATAGAAAAAGAAAAGGA------------------TTCTTTTCATGAC------ATAGTTGTAAATTCCTATAACATAATAAATCAATGGCTTTTGCCACAAGAGGAAGACACTTTTTTTT-CAATATTCTTTGATTTCAAAGATGCATTATCAATCATGTAAAACATCGAATAAAATAAATAGAGAAAAGCCGACTATCGGAATCGAACCGATGACCATCGCATTACAAATGCGATGCTCTAACCTCTGAGCTAAGCAGGCTCACATAACATAAATTCGACATGCATAGGAATTCAATAAACTCTTAGAATCTTTGCTATTAACTATTAAGCTATTCATATTCGCTATTCATAATTAATATGAATATATTAAAGAATAGAATATAGAATTTCAAATAACTGTTAAATATTATAGAACATAATAATTAATCTAGCGATATATAATTTCAATTTTTTTT--ATCACAATGAAATATTATTTTTTTT-CTTTTTTAATTAAAAAAGAAAAAAAGGAGTCGACCGTTCAAGTATTCGAAATTGCATCGGTAAATGAGTGGAAGCGAGACAGATGTATAGGGTATGTATCCACCTATATTGAATTTCGGATACAGAAATGATAAAATCGTTTTTGATTGGACCAAAGATGAGCCTCCCATAGAAGATGAAAGAAGATAGACAAT
FiGAL(1)      TATAAACAAATAACTATAGAAGTAATAACCAACTCATCACTTCGTATTATCTGGATCCAAAGAACCAGTCAAGATATGATATATTGTTCATATTGTTGTAGCAACTGAAATCTTTTTTTATTAAAAAAATCTGTTTCTAAGTTGTCAATCAAAATAAAAAAATAAAGGGTATGGATAAATGGAAGGATGAGAGAAAGAAAGAAAAAGAATATTGATGATATATAATTCCAATATGTAAGGTCTATGAGTCATCTCAGAAAAA-GCTGTGTAATAAAGCATCAATACGGATTCATCATTAAATGGATCTACTCATCGAACAAAAAATAAAGAGCTTCGAGCCAATAAAGACTAAGAATATTGACTCAAGAACTAATAGCTCCATTGTAGAATTGAGACCTAACCATAAAGTAAGAAGCGATGGGAACGACGGAACCTGTGAATTCAAAAGATTCTAGTGAAAATGAATTCGAATGATTCATTGATCGGGATGGCGGAACCGACCAGAGACCAATTTATCTATTCGGAAAAGTTATGAACTAATGATAGAACTGAAATAGAAATTGAAAGAGTAAATATTCGCCCGCGAAAACTTTATTTTCTTGGATTGCTAAATTTGGGTGAATCCAA-----TACGATAAAGAGTAAAACAAAAGAAAAATTCGTTTTAACATTCTAAAAACCATATATATATATATATAAGAAAAAAATAGTTATTTAATATA---------------------------TTTAGTTATCTATACAAACAAGATATACAAATTAATAATAGATTTGATCTAGATTAAATGAAATCCATGATTCAGTATATTACTTATTAAATACATGTATATCTTAATTCAAATTATATTATATCTGAATTCAAAATCACTCATAATAGCCTATTTATATTCAATCGTCGAGATTGAACAAGTCAATTCAATCAAATAAGTTTTTTAGTAAAAATGAAAATTGATAAAAAAATGAGTTCAAAAGTAAATTTCAAGGTTCATTAGTTTTTTAGGGTGTCCGGTTTATTTATCTTAGGGCTTTGACGTAGTTTATCCTAGTCTAAAATCCAACTTTATTATTTCTCGTTTATCTGATTTCATAAATTTGAAACAAAAAATAAATTTTATCAATGAATCCAAAATATGCCTATTTTGGATTACTCCAAATTGACACCTTATTTGTACATAATAAATTGACACCTTATTTGTACATAAT--------------------------ATCTCAACAATTAAGTTCTTTTATTGAGTGGGCTGAAAATTGGAGATATATCGGAAATCCCTATAGTAATTCCGATAAATTAAGAAGGATAAATTAAGAAG--------------TCAGAAAGTTATC---------AAAAATAAAAATTTTTTAACACGGAATCAATTAGTTTCAACAATTCATTAATTTTAACAAAAAATATTATATCTGCCCTTCTCGAGAAAGATAAAAATTTTTCATTATTGTAAAGGTCGATGGGGAAAATAAGACTCCCCACCACCACAATGTGAGTGAAAATATACGAAAAATAAATAAAAAATCTTGTATTTTTTTCTTTATTCTTTTTTTT-AGAATTGAGAAAATAGACGAATTATTCTTTTAAACATCTTAGAAGATTAAGATTGAAACCTGGTCTATTTCATATTGATTAGAATAGGGACTGCCGATTGTGAATTTTATATTAACAAATTACCGAGCCCATTTTGCGAGTAAAATCCATTCCGATTATTCCAATATTTTAGGACTTACTTGTTTGTCGTACAAAAAAACTTTTTGAATTCCCGGTAGAAAGAGATTTGCCTAATGACAAAGCTTTTAACGCCGCCTCAAAAACTTTATTTTATTATTTA-----TTAAAAGGATTAAATCCTTTACCTTTCAATGACACATTCAAGGAAAAATATAAATTTTCGGGATTTTTATCCAAAGGTCAATTCAAAATTGAAAACTTGGATTATGAAATTTCGAAACAAAATTTTTAAATTGGATCAATACTTCCAATTGAATGAGTATGAATAAAGAATCCATGGATGAAGATAGAAAAGTAGATTTCTAATTTCTAATCGTAACTAAATCTTCAATTTTTGTTTTGATTTGTAGCAAATAAATTGAAGCAAAATAGCTATTAAAT-AATGTCTTTAGTTTACTAGAGACATCGACATATTATTTTAGCTCGGTGGAAATAAAATCCTTTTCCTTAGGACCCTCTCAAATAGAAATAGAGAACGAAGTAACTAGAAAGATTGTTAGAATCGCCTTCTTCTAGAGGGATCATCTAGAAAGCGAGTCGTTTTGAATTGAATATATTCAAACAAAAAGCTGACATAGATGTTATGGGTATAATTTTTTTTGTAAGTTGGTTCACATCTGAAATCTAACAATTTATCCATTTCCATAAAGGAGCCGAATGAAACCAAAGTTTCATGTTCGGTTTTGAATTAGAGACGTTAAAAAGAAAAGAATTCTACCGTACGAAATAACATAAAAACAGATTCATTATCATTAAAAAAAAAAGATATGGTCCTTCTATTCAATA---------TTAAAAAATTAAATATT------------------CAAATTTTTCTTTTTTACATTACAGGAATTGATAAGAACTAAGAAATAAATATGGGAAACGGATTCGATTCCATCTTACTGGAATAGTCTACCAACAAAAGAAACTATTCTTATTTGATTGAAGTTACAGCTTAGAATAACCTCAGTTGATTGAATTATGATACAAAGAAGAAAAAGAATCGAATAATCATAATCATTGTATGATGAAAATAGAATAACCGCCTATTTTTTTGTCTTGTGTACTTAGCGGGTATACACTATACAATCAACTAGAAAAAATTGTTTATCAATTTGTA-----------------TTTATGGGATAAGGATTTTTTTTT-ATAACTCTAAAA-------------CTGGCCTAGAAAGCAATTTGAGAATTCTTCTGATATGGAATCGTAGTCCAAATAGAATCATGATCTAAAGATACCCATTAACCATAGTCCACAAAATATAGACCCCTCGCTCCGTCGATTCATTAGAATTTATAATTTATTGATTTAATCCGGTATAGTATAAATAGATAATCAGAAAAAGAAGAGAACATTGTTTTCTTACAAAAACTGTTAAAAAAATTCTA--------------------------------------------------------------------------------------------TTCATGTTTGCAAAAACAATGTTCTCTTTATCCCTCCAGCCTAGAAGGAAAGATCCTCCTTTTACTATGATGAAAAATTTTCTGCGCGACATAAAGACTCC-TTCTTTTTATTTATATTTAATTATTAA------------------------------TTCTTATTGATGAAATTTCATTCTACAGAATAAACC-TAAACTAAAAATGAACTAAATTCGAAATAAAG--------CGAAATTTACTGAAGTATTATTCTATTAAAGAATAATGAGATGAGTTGGATAAATATCCAGATTTTTATATTCTATATATAGAAAAAGAAAAGGA------------------TTCTTTTCATGAC------ATAGTTGTAAATTCCTATAACATAATAAATCAATGGCTTTTGCCACAAGAGGAAGACACTTTTTTTTTCAATATTCTTTGATTTCAAAGATGCATTATCAATCATGTAAAACATCGAATAAAATAAATAGAGAAAAGCCGACTATCGGAATCGAACCGATGACCATCGCATTACAAATGCGATGCTCTAACCTCTGAGCTAAGCAGGCTCACATAACATAAATTCGACATGCATAGGAATTCAATAAACTCTTAGAATCTTTGCTATTAACTATTAAGCTATTCATATTCGCTATTCATAATTAATATGAATATATTAAAGAATAGAATATAGAATTTCAAATAACTGTTAAATATTATAGAACATAATAATTAATCTAGCGATATATAATTTCAATTTTTTTTT-ATCACAATGAAATATTATTTTTTTT-CTTTTTTAATTAAAAAAGAAAAAAAGGAGTCGACCGTTCAAGTATTCGAAATTGCATCGGTAAATGAGTGGAAGCGAGACAGATGTATAGGGTATGTATCCACCTATATTGAATTTCGGATACAGAAATGATAAAATCGTTTTTGATTGGACCAAAGATGAGCCTCCCATAGAAGATGAAAGAAGATAGACAAT
FiGAL18       TATAAACAAATAACTATAGAAGTAATAACCAACTCATCACTTCGTATTATCTGGATCCAAAGAACCAGTCAAGATATGATATATTGTTCATATTGTTGTAGCAACTGAAATCTTTTTTTATTAAAAAAATCTGTTTCTAAGTTGTCAATCAAAATAAAAAAATAAAGGGTATGGATAAATGGAAGGATGAGAGAAAGAAAGAAAAAGAATATTGATGATATATAATTCCAATATGTAAGGTCTATGAGTCATCTCAGAAAAA-GCTGTGTAATAAAGCATCAATACGGATTCATCATTAAATGGATCTACTCATCGAACAAAAAATAAAGAGCTTCGAGCCAATAAAGACTAAGAATATTGACTCAAGAACTAATAGCTCCATTGTAGAATTGAGACCTAACCATAAAGTAAGAAGCGATGGGAACGACGGAACCTGTGAATTCAAAAGATTCTAGTGAAAATGAATTCGAATGATTCATTGATCGGGATGGCGGAACCGACCAGAGACCAATTTATCTATTCGGAAAAGTTATGAACTAATGATAGAACTGAAATAGAAATTGAAAGAGTAAATATTCGCCCGCGAAAACTTTATTTTCTTGGATTGCTAAATTTGGGTGAATCCAA-----TACGATAAAGAGTAAAACAAAAGAAAAATTCGTTTTAACATTCTAAAAACCATATATATATATATATAAGAAAAAAATAGTTATTTAATATA---------------------------TTTAGTTATCTATACAAACAAGATATACAAATTAATAATAGATTTGATCTAGATTAAATGAAATCCATGATTCAGTATATTACTTATTAAATACATGTATATCTTAATTCAAATTATATTATATCTGAATTCAAAATCACTCATAATAGCCTATTTATATTCAATCGTCGAGATTGAACAAGTCAATTCAATCAAATAAGTTTTTTAGTAAAAATGAAAATTGATAAAAAAATGAGTTCAAAAGTAAATTTCAAGGTTCATTAGTTTTTTAGGGTGTCCGGTTTATTTATCTTAGGGCTTTGACGTAGTTTATCCTAGTCTAAAATCCAACTTTATTATTTCTCGTTTATCTGATTTCATAAATTTGAAACAAAAAATAAATTTTATCAATGAATCCAAAATATGCCTATTTTGGATTACTCCAAATTGACACCTTATTTGTACATAATAAATTGACACCTTATTTGTACATAAT--------------------------ATCTCAACAATTAAGTTCTTTTATTGAGTGGGCTGAAAATTGGAGATATATCGGAAATCCCTATAGTAATTCCGATAAATTAAGAAGGATAAATTAAGAAG--------------TCAGAAAGTTATC---------AAAAATAAAAATTTTTTAACACGGAATCAATTAGTTTCAACAATTCATTAATTTTAACAAAAAATATTATATCTGCCCTTCTCGAGAAAGATAAAAATTTTTCATTATTGTAAAGGTCGATGGGGAAAATAAGACTCCCCACCACCACAATGTGAGTGAAAATATACGAAAAATAAATAAAAAATCTTGTATTTTTTTCTTTATTCTTTTTTTT-AGAATTGAGAAAATAGACGAATTATTCTTTTAAACATCTTAGAAGATTAAGATTGAAACCTGGTCTATTTCATATTGATTAGAATAGGGACTGCCGATTGTGAATTTTATATTAACAAATTACCGAGCCCATTTTGCGAGTAAAATCCATTCCGATTATTCCAATATTTTAGGACTTACTTGTTTGTCGTACAAAAAAACTTTTTGAATTCCCGGTAGAAAGAGATTTGCCTAATGACAAAGCTTTTAACGCCGCCTCAAAAACTTTATTTTATTATTTA-----TTAAAAGGATTAAATCCTTTACCTTTCAATGACACATTCAAGGAAAAATATAAATTTTCGGGATTTTTATCCAAAGGTCAATTCAAAATTGAAAACTTGGATTATGAAATTTCGAAACAAAATTTTTAAATTGGATCAATACTTCCAATTGAATGAGTATGAATAAAGAATCCATGGATGAAGATAGAAAAGTAGATTTCTAATTTCTAATCGTAACTAAATCTTCAATTTTTGTTTTGATTTGTAGCAAATAAATTGAAGCAAAATAGCTATTAAAT-AATGTCTTTAGTTTACTAGAGACATCGACATATTATTTTAGCTCGGTGGAAATAAAATCCTTTTCCTTAGGACCCTCTCAAATAGAAATAGAGAACGAAGTAACTAGAAAGATTGTTAGAATCGCCTTCTTCTAGAGGGATCATCTAGAAAGCGAGTCGTTTTGAATTGAATATATTCAAACAAAAAGCTGACATAGATGTTATGGGTATAATTTTTTTTGTAAGTTGGTTCACATCTGAAATCTAACAATTTATCCATTTCCATAAAGGAGCCGAATGAAACCAAAGTTTCATGTTCGGTTTTGAATTAGAGACGTTAAAAAGAAAAGAATTCTACCGTACGAAATAACATAAAAACAGATTCATTATCATTAAAAAAAAAAGATATGGTCCTTCTATTCAATA---------TTAAAAAATTAAATATT------------------CAAATTTTTCTTTTTTACATTACAGGAATTGATAAGAACTAAGAAATAAATATGGGAAACGGATTCGATTCCATCTTACTGGAATAGTCTACCAACAAAAGAAACTATTCTTATTTGATTGAAGTTACAGCTTAGAATAACCTCAGTTGATTGAATTATGATACAAAGAAGAAAAAGAATCGAATAATCATAATCATTGTATGATGAAAATAGAATAACCGCCTATTTTTTTGTCTTGTGTACTTAGCGGGTATACACTATACAATCAACTAGAAAAAATTGTTTATCAATTTGTA-----------------TTTATGGGATAAGGATTTTTTTTT-ATAACTCTAAAA-------------CTGGCCTAGAAAGCAATTTGAGAATTCTTCTGATATGGAATCGTAGTCCAAATAGAATCATGATCTAAAGATACCCATTAACCATAGTCCACAAAATATAGACCCCTCGCTCCGTCGATTCATTAGAATTTATAATTTATTGATTTAATCCGGTATAGTATAAATAGATAATCAGAAAAAGAAGAGAACATTGTTTTCTTACAAAAACTGTTAAAAAAATTCTA--------------------------------------------------------------------------------------------TTCATGTTTGCAAAAACAATGTTCTCTTTATCCCTCCAGCCTAGAAGGAAAGATCCTCCTTTTACTATGATGAAAAATTTTCTGCGCGACATAAAGACTCC-TTCTTTTTATTTATATTTAATTATTAA------------------------------TTCTTATTGATGAAATTTCATTCTACAGAATAAACC-TAAACTAAAAATGAACTAAATTCGAAATAAAG--------CGAAATTTACTGAAGTATTATTCTATTAAAGAATAATGAGATGAGTTGGATAAATATCCAGATTTTTATATTCTATATATAGAAAAAGAAAAGGA------------------TTCTTTTCATGAC------ATAGTTGTAAATTCCTATAACATAATAAATCAATGGCTTTTGCCACAAGAGGAAGACACTTTTTTTTTCAATATTCTTTGATTTCAAAGATGCATTATCAATCATGTAAAACATCGAATAAAATAAATAGAGAAAAGCCGACTATCGGAATCGAACCGATGACCATCGCATTACAAATGCGATGCTCTAACCTCTGAGCTAAGCAGGCTCACATAACATAAATTCGACATGCATAGGAATTCAATAAACTCTTAGAATCTTTGCTATTAACTATTAAGCTATTCATATTCGCTATTCATAATTAATATGAATATATTAAAGAATAGAATATAGAATTTCAAATAACTGTTAAATATTATAGAACATAATAATTAATCTAGCGATATATAATTTCAATTTTTTTTT-ATCACAATGAAATATTATTTTTTTT-CTTTTTTAATTAAAAAAGAAAAAAAGGAGTCGACCGTTCAAGTATTCGAAATTGCATCGGTAAATGAGTGGAAGCGAGACAGATGTATAGGGTATGTATCCACCTATATTGAATTTCGGATACAGAAATGATAAAATCGTTTTTGATTGGACCAAAGATGAGCCTCCCATAGAAGATGAAAGAAGATAGACAAT
FiGAL19       TATAAACAAATAACTATAGAAGTAATAACCAACTCATCACTTCGTATTATCTGGATCCAAAGAACCAGTCAAGATATGATATATTGTTCATATTGTTGTAGCAACTGAAATCTTTTTTTATTAAAAAAATCTGTTTCTAAGTTGTCAATCAAAATAAAAAAATAAAGGGTATGGATAAATGGAAGGATGAGAGAAAGAAAGAAAAAGAATATTGATGATATATAATTCCAATATGTAAGGTCTATGAGTCATCTCAGAAAAA-GCTGTGTAATAAAGCATCAATACGGATTCATCATTAAATGGATCTACTCATCGAACAAAAAATAAAGAGCTTCGAGCCAATAAAGACTAAGAATATTGACTCAAGAACTAATAGCTCCATTGTAGAATTGAGACCTAACCATAAAGTAAGAAGCGATGGGAACGACGGAACCTGTGAATTCAAAAGATTCTAGTGAAAATGAATTCGAATGATTCATTGATCGGGATGGCGGAACCGACCAGAGACCAATTTATCTATTCGGAAAAGTTATGAACTAATGATAGAACTGAAATAGAAATTGAAAGAGTAAATATTCGCCCGCGAAAACTTTATTTTCTTGGATTGCTAAATTTGGGTGAATCCAA-----TACGATAAAGAGTAAAACAAAAGAAAAATTCGTTTTAACATTCTAAAAACCATATATATATATATATAAGAAAAAAATAGTTATTTAATATA---------------------------TTTAGTTATCTATACAAACAAGATATACAAATTAATAATAGATTTGATCTAGATTAAATGAAATCCATGATTCAGTATATTACTTATTAAATACATGTATATCTTAATTCAAATTATATTATATCTGAATTCAAAATCACTCATAATAGCCTATTTATATTCAATCGTCGAGATTGAACAAGTCAATTCAATCAAATAAGTTTTTTAGTAAAAATGAAAATTGATAAAAAAATGAGTTCAAAAGTAAATTTCAAGGTTCATTAGTTTTTTAGGGTGTCCGGTTTATTTATCTTAGGGCTTTGACGTAGTTTATCCTAGTCTAAAATCCAACTTTATTATTTCTCGTTTATCTGATTTCATAAATTTGAAACAAAAAATAAATTTTATCAATGAATCCAAAATATGCCTATTTTGGATTACTCCAAATTGACACCTTATTTGTACATAATAAATTGACACCTTATTTGTACATAAT--------------------------ATCTCAACAATTAAGTTCTTTTATTGAGTGGGCTGAAAATTGGAGATATATCGGAAATCCCTATAGTAATTCCGATAAATTAAGAAGGATAAATTAAGAAG--------------TCAGAAAGTTATC---------AAAAATAAAAATTTTTTAACACGGAATCAATTAGTTTCAACAATTCATTAATTTTAACAAAAAATATTATATCTGCCCTTCTCGAGAAAGATAAAAATTTTTCATTATTGTAAAGGTCGATGGGGAAAATAAGACTCCCCACCACCACAATGTGAGTGAAAATATACGAAAAATAAATAAAAAATCTTGTATTTTTTTCTTTATTCTTTTTTTT-AGAATTGAGAAAATAGACGAATTATTCTTTTAAACATCTTAGAAGATTAAGATTGAAACCTGGTCTATTTCATATTGATTAGAATAGGGACTGCCGATTGTGAATTTTATATTAACAAATTACCGAGCCCATTTTGCGAGTAAAATCCATTCCGATTATTCCAATATTTTAGGACTTACTTGTTTGTCGTACAAAAAAACTTTTTGAATTCCCGGTAGAAAGAGATTTGCCTAATGACAAAGCTTTTAACGCCGCCTCAAAAACTTTATTTTATTATTTA-----TTAAAAGGATTAAATCCTTTACCTTTCAATGACACATTCAAGGAAAAATATAAATTTTCGGGATTTTTATCCAAAGGTCAATTCAAAATTGAAAACTTGGATTATGAAATTTCGAAACAAAATTTTTAAATTGGATCAATACTTCCAATTGAATGAGTATGAATAAAGAATCCATGGATGAAGATAGAAAAGTAGATTTCTAATTTCTAATCGTAACTAAATCTTCAATTTTTGTTTTGATTTGTAGCAAATAAATTGAAGCAAAATAGCTATTAAAT-AATGTCTTTAGTTTACTAGAGACATCGACATATTATTTTAGCTCGGTGGAAATAAAATCCTTTTCCTTAGGACCCTCTCAAATAGAAATAGAGAACGAAGTAACTAGAAAGATTGTTAGAATCGCCTTCTTCTAGAGGGATCATCTAGAAAGCGAGTCGTTTTGAATTGAATATATTCAAACAAAAAGCTGACATAGATGTTATGGGTATAATTTTTTTTGTAAGTTGGTTCACATCTGAAATCTAACAATTTATCCATTTCCATAAAGGAGCCGAATGAAACCAAAGTTTCATGTTCGGTTTTGAATTAGAGACGTTAAAAAGAAAAGAATTCTACCGTACGAAATAACATAAAAACAGATTCATTATCATTAAAAAAAAAAGATATGGTCCTTCTATTCAATA---------TTAAAAAATTAAATATT------------------CAAATTTTTCTTTTTTACATTACAGGAATTGATAAGAACTAAGAAATAAATATGGGAAACGGATTCGATTCCATCTTACTGGAATAGTCTACCAACAAAAGAAACTATTCTTATTTGATTGAAGTTACAGCTTAGAATAACCTCAGTTGATTGAATTATGATACAAAGAAGAAAAAGAATCGAATAATCATAATCATTGTATGATGAAAATAGAATAACCGCCTATTTTTTTGTCTTGTGTACTTAGCGGGTATACACTATACAATCAACTAGAAAAAATTGTTTATCAATTTGTA-----------------TTTATGGGATAAGGATTTTTTTTT-ATAACTCTAAAA-------------CTGGCCTAGAAAGCAATTTGAGAATTCTTCTGATATGGAATCGTAGTCCAAATAGAATCATGATCTAAAGATACCCATTAACCATAGTCCACAAAATATAGACCCCTCGCTCCGTCGATTCATTAGAATTTATAATTTATTGATTTAATCCGGTATAGTATAAATAGATAATCAGAAAAAGAAGAGAACATTGTTTTCTTACAAAAACTGTTAAAAAAATTCTA--------------------------------------------------------------------------------------------TTCATGTTTGCAAAAACAATGTTCTCTTTATCCCTCCAGCCTAGAAGGAAAGATCCTCCTTTTACTATGATGAAAAATTTTCTGCGCGACATAAAGACTCC-TTCTTTTTATTTATATTTAATTATTAA------------------------------TTCTTATTGATGAAATTTCATTCTACAGAATAAACC-TAAACTAAAAATGAACTAAATTCGAAATAAAG--------CGAAATTTACTGAAGTATTATTCTATTAAAGAATAATGAGATGAGTTGGATAAATATCCAGATTTTTATATTCTATATATAGAAAAAGAAAAGGA------------------TTCTTTTCATGAC------ATAGTTGTAAATTCCTATAACATAATAAATCAATGGCTTTTGCCACAAGAGGAAGACACTTTTTTTTTCAATATTCTTTGATTTCAAAGATGCATTATCAATCATGTAAAACATCGAATAAAATAAATAGAGAAAAGCCGACTATCGGAATCGAACCGATGACCATCGCATTACAAATGCGATGCTCTAACCTCTGAGCTAAGCAGGCTCACATAACATAAATTCGACATGCATAGGAATTCAATAAACTCTTAGAATCTTTGCTATTAACTATTAAGCTATTCATATTCGCTATTCATAATTAATATGAATATATTAAAGAATAGAATATAGAATTTCAAATAACTGTTAAATATTATAGAACATAATAATTAATCTAGCGATATATAATTTCAATTTTTTTTT-ATCACAATGAAATATTATTTTTTTT-CTTTTTTAATTAAAAAAGAAAAAAAGGAGTCGACCGTTCAAGTATTCGAAATTGCATCGGTAAATGAGTGGAAGCGAGACAGATGTATAGGGTATGTATCCACCTATATTGAATTTCGGATACAGAAATGATAAAATCGTTTTTGATTGGACCAAAGATGAGCCTCCCATAGAAGATGAAAGAAGATAGACAAT
FiSIL         TATAAACAAATAACTATAGAAGTAATAACCAACTCATCACTTCGTATTATCTGGATCCAAAGAACCAGTCAAGATATGATATATTGTTCATATTGTTGTAGCAACTGAAATCTTTTTTTATTAAAAAAATCTGTTTCTAAGTTGTCAATCAAAATAAAAAAATAAAGGGTATGGATAAATGGAAGGATGAGAGAAAGAAAGAAAAAGAATATTGATGATATATAATTCCAATATGTAAGGTCTATGAGTCATCTCAGAAAAA-GCTGTGTAATAAAGCATCAATACGGATTCATCATTAAATGGATCTACTCATCGAACAAAAAATAAAGAGCTTCGAGCCAATAAAGACTAAGAATATTGACTCAAGAACTAATAGCTCCATTGTAGAATTGAGACCTAACCATAAAGTAAGAAGCGATGGGAACGACGGAACCTGTGAATTCAAAAGATTCTAGTGAAAATGAATTCGAATGATTCATTGATCGGGATGGCGGAACCGACCAGAGACCAATTTATCTATTCGGAAAAGTTATGAACTAATGATAGAACTGAAATAGAAATTGAAAGAGTAAATATTCGCCCGCGAAAACTTTATTTTCTTGGATTGCTAAATTTGGGTGAATCCAATCCAATACGATAAAGAGTAAAACAAAAGAAAAATTCGTTTTAACATTCTAAAAACCATATATATAT------AAGAAAAAAATAGTTATTTAATATA---------------------------TTTAGTTATCTATACAAACAAGATATACAAATTAATAATAGATTTGATCTAGATTAAATGAAATCCATGATTCAGTATATTACTTATTAAATACATGTATATCTTAATTCAAATTATATTATATCTGAATTCAAAATCACTCATAATAGCCTATTTATATTCAATCGTCGAGATTGAACAAGTCAATTCAATCAAATAAGTTTTTTAGTAAAAATGAAAATTGATAAAAAAATGAGTTCAAAAGTAAATTTCAAGGTTCATTAGTTTTTTAGGGTGTCCGGTTTATTTATCTTAGGGCTTTGACGTAGTTTATCCTAGTCTAAAATCCAACTTTATTATTTCTCGTTTATCTGATTTCATAAATTTGAAACAAAAAATAAATTTTATCAATGAATCCAAAATATGCCTATTTTGGATTACTCCAAATTGACACCTTATTTGTACATAAT----------------------------------------------------ATCTCAACAATTAAGTTCTTTTATTGAGTGGGCTGAAAATTGGAGATATATCGGAAATCCCTATAGTAATTCCGATAAATTAAGAAGGATAAATTAAGAAG--------------TCAGAAAGTTATC---------AAAAATAAAAATTTTTTAACATGGAATCAATTAGTTTCAACAATTCATTAATTTTAACAAAAAATATTATATCTGCCCTTCTCGAGAAAGATAAAAATTTTTCATTATTGTAAAGGTCGATGGGGAAAATAAGACTCCCCACCACCACAATGTGAGTGAAAATATACGAAAAATAAATAAAAAATCTTGTATTTTTTTCTTTATTCTTTTTTTT-AGAATTGAGAAAATAGACGAATTATTCTTTTAAACATCTTAGAAGATTAAGATTGAAACCTGGTCTATTTCATATTGATTAGAATAGGGACTGCCGATTGTGAATTTTATATTAACAAATTACCGAGCCCATTTTGCGAGTAAAATCCATTCCGATTATTCCAATATTTTAGGACTTACTTGTTTGTCGTACAAAAAAACTTTTTGAATTCCCGGTAGAAAGAGATTTGCCTAATGACAAAGCTTTTAACGCCGCCTCAAAAACTTTATTTGATTATTTA-----TTAAAAGGATTAAATCCTTTACCTTTCAATGACACATTCAAGGAAAAATATAAATTTTCGGGATTTTTATCCAAAGGTCAATTCAAAATTGAAAACTTGGATTATGAAATTTCGAAACAAAATTTTTAAATTGGATCAATACTTCCAATTGAATGAGTATGAATAAAGAATCCATGGATGAAGATAGAAAAGTAGATTTCTAATTTCTAATCGTAACTAAATCTTCAATTTTTGTTTTGATTTGTAGCGAATAAATTGAAGCAAAATAGCTATTAAAT-AATGTCTTTAGTTTACTAGAGACATCGACATATTATTTTAGCTCGGTGGAAATAAAATCCTTTTCCTTAGGACCCTCTCAAATAGAAATAGAGAACGAAGTAACTAGAAAGATTGTTAGAATCGCCTTCTTCTAGAGGGATCATCTAGAAAGCGAGTCGTTTTGAATTGAATATATTCAAACAAAAAGCTGACATAGATGTTATGGGTATAATTTTTTTTGTAAGTTGGTTCACATCTGAAATCTAACAATTTATCCATTTCCATAAAGGAGCCGAATGAAACCAAAGTTTCATGTTCGGTTTTGAATTAGAGACGTTAAAAAGAAAAGAATTCTACCGTACGAAATAACATAAAAACAGATTCATTATCATTAAAAAAAAAAGATATGGTCCTTCTATTCAATA---------TTAAAAAATTAAATATT------------------CAAATTTTTCTTTTTTACATTACAGGAATTGATAAGAACTAAGAAATAAATATGGGAAACGGATTCGATTCCATCTTACTGGAATAGTCTACCAACAAAAGAAACTATTCTTATTTGATTGAAGTTACAGCTTAGAATAACCTCAGTTGATTGAATTATGATACAAAGAAGAAAAAGAATCGAATAATCA------TTGTATGATGAAAATAGAATAACCGCCTATTTTTTTGTCTTGTGTACTTAGCGGGTATACACTATACAATCAACTAGAAAAAATTGTTTATCAATTTGTA-----------------TTTATGGGATAAGGATTTTTTTTT-ATAACTCTAAAA-------------CTGGCCTAGAAAGCAATTTGAGAATTCTTCTGATATGGAATCGTAGTCCAAATAGAATCATGATCTAAAGATACCCATTAACCATAGTCCACAAAATATAGACCCCTCGCTCCGTCGATTCATTAGAATTTATAATTTATTGATTTAATCCGGTATAGTATAAATAGATAATCAGAAAAAGAAGAGAACATTGTTTTCTTACAAAAACTGTTAAAAAAATTCTA--------------------------------------------------------------------------------------------TTCATGTTTGCAAAAACAATGTTCTCTTTATCCCTCCAGCCTAGAAGGAAAGATCCTCCTTTTACTATGATGAAAAATTTTCTGCGCGACATAAAGACTCC-TTCTTTTTATTTATATTTAATTATTAA------------------------TATTAATTCTTATTGATGAAATTTCATTCTACAGAATAAACC-TAAACTAAAAATGAACTAAATTCGAAATAAAG--------CGAAATTTACTGAAGTATTATTCTATTAAAGAATAATGAGATGAGTTGGATAAATATCCAGATTTTTATATTCTATATATAGAAAAAGAAAAGGA------------------TTCTTTTCATGAC------ATAGTTGTAAATTCCTATAACATAATAAATCAATGGCTTTTGCCACAAGAGGAAGACACTTTTTTTTTCAATATTCTTTGATTTCAAAGATGCATTATCAATCATGTAAAACATCGAATAAAATAAATAGAGAAAAGCCGACTATCGGAATCGAACCGATGACCATCGCATTACAAATGCGATGCTCTAACCTCTGAGCTAAGCAGGCTCACATAACATAAATTCGACATGCATAGGAATTCAATAAACTCTTAGAATCTTTGCTATTAACTATTAAGCTATTCATATTCGCTATTCATAATTAATATGAATATATTAAAGAATAGAATATAGAATTTCAAATAACTGTTAAATATTATAGAACATAATAATTAATCTAGCGATATATAATTTCAATTTTTTTTT-ATCACAATGAAATATTATTTTTTTT-CTTTTTTAATTAAAAAAGAAAAAAAGGAGTCGACCGTTCAAGTATTCGAAATTGCATCGGTAAATGAGTGGAAGCGAGACAGATGTATAGGGTATGTATCCACCTATATTGAATTTCGGATACAGAAATGATAAAATCGTTTTTGATTGGACCAAAGATGAGCCTCCCATAGAAGATGAAAGAAGATAGACAAT
FiSIL14       TATAAACAAATAACTATAGAAGTAATAACCAACTCATCACTTCGTATTATCTGGATCCAAAGAACCAGTCAAGATATGATATATTGTTCATATTGTTGTAGCAACTGAAATCTTTTTTTATTAAAAAAATCTGTTTCTAAGTTGTCAATCAAAATAAAAAAATAAAGGGTATGGATAAATGGAAGGATGAGAGAAAGAAAGAAAAAGAATATTGATGATATATAATTCCAATATGTAAGGTCTATGAGTCATCTCAGAAAAA-GCTGTGTAATAAAGCATCAATACGGATTCATCATTAAATGGATCTACTCATCGAACAAAAAATAAAGAGCTTCGAGCCAATAAAGACTAAGAATATTGACTCAAGAACTAATAGCTCCATTGTAGAATTGAGACCTAACCATAAAGTAAGAAGCGATGGGAACGACGGAACCTGTGAATTCAAAAGATTCTAGTGAAAATGAATTCGAATGATTCATTGATCGGGATGGCGGAACCGACCAGAGACCAATTTATCTATTCGGAAAAGTTATGAACTAATGATAGAACTGAAATAGAAATTGAAAGAGTAAATATTCGCCCGCGAAAACTTTATTTTCTTGGATTGCTAAATTTGGGTGAATCCAATCCAATACGATAAAGAGTAAAACAAAAGAAAAATTCGTTTTAACATTCTAAAAACCATATATATAT------AAGAAAAAAATAGTTATTTAATATA---------------------------TTTAGTTATCTATACAAACAAGATATACAAATTAATAATAGATTTGATCTAGATTAAATGAAATCCATGATTCAGTATATTACTTATTAAATACATGTATATCTTAATTCAAATTATATTATATCTGAATTCAAAATCACTCATAATAGCCTATTTATATTCAATCGTCGAGATTGAACAAGTCAATTCAATCAAATAAGTTTTTTAGTAAAAATGAAAATTGATAAAAAAATGAGTTCAAAAGTAAATTTCAAGGTTCATTAGTTTTTTAGGGTGTCCGGTTTATTTATCTTAGGGCTTTGACGTAGTTTATCCTAGTCTAAAATCCAACTTTATTATTTCTCGTTTATCTGATTTCATAAATTTGAAACAAAAAATAAATTTTATCAATGAATCCAAAATATGCCTATTTTGGATTACTCCAAATTGACACCTTATTTGTACATAAT----------------------------------------------------ATCTCAACAATTAAGTTCTTTTATTGAGTGGGCTGAAAATTGGAGATATATCGGAAATCCCTATAGTAATTCCGATAAATTAAGAAGGATAAATTAAGAAG--------------TCAGAAAGTTATC---------AAAAATAAAAATTTTTTAACATGGAATCAATTAGTTTCAACAATTCATTAATTTTAACAAAAAATATTATATCTGCCCTTCTCGAGAAAGATAAAAATTTTTCATTATTGTAAAGGTCGATGGGGAAAATAAGACTCCCCACCACCACAATGTGAGTGAAAATATACGAAAAATAAATAAAAAATCTTGTATTTTTTTCTTTATTCTTTTTTTT-AGAATTGAGAAAATAGACGAATTATTCTTTTAAACATCTTAGAAGATTAAGATTGAAACCTGGTCTATTTCATATTGATTAGAATAGGGACTGCCGATTGTGAATTTTATATTAACAAATTACCGAGCCCATTTTGCGAGTAAAATCCATTCCGATTATTCCAATATTTTAGGACTTACTTGTTTGTCGTACAAAAAAACTTTTTGAATTCCCGGTAGAAAGAGATTTGCCTAATGACAAAGCTTTTAACGCCGCCTCAAAAACTTTATTTGATTATTTA-----TTAAAAGGATTAAATCCTTTACCTTTCAATGACACATTCAAGGAAAAATATAAATTTTCGGGATTTTTATCCAAAGGTCAATTCAAAATTGAAAACTTGGATTATGAAATTTCGAAACAAAATTTTTAAATTGGATCAATACTTCCAATTGAATGAGTATGAATAAAGAATCCATGGATGAAGATAGAAAAGTAGATTTCTAATTTCTAATCGTAACTAAATCTTCAATTTTTGTTTTGATTTGTAGCGAATAAATTGAAGCAAAATAGCTATTAAAT-AATGTCTTTAGTTTACTAGAGACATCGACATATTATTTTAGCTCGGTGGAAATAAAATCCTTTTCCTTAGGACCCTCTCAAATAGAAATAGAGAACGAAGTAACTAGAAAGATTGTTAGAATCGCCTTCTTCTAGAGGGATCATCTAGAAAGCGAGTCGTTTTGAATTGAATATATTCAAACAAAAAGCTGACATAGATGTTATGGGTATAATTTTTTTTGTAAGTTGGTTCACATCTGAAATCTAACAATTTATCCATTTCCATAAAGGAGCCGAATGAAACCAAAGTTTCATGTTCGGTTTTGAATTAGAGACGTTAAAAAGAAAAGAATTCTACCGTACGAAATAACATAAAAACAGATTCATTATCATTAAAAAAAAAAGATATGGTCCTTCTATTCAATA---------TTAAAAAATTAAATATT------------------CAAATTTTTCTTTTTTACATTACAGGAATTGATAAGAACTAAGAAATAAATATGGGAAACGGATTCGATTCCATCTTACTGGAATAGTCTACCAACAAAAGAAACTATTCTTATTTGATTGAAGTTACAGCTTAGAATAACCTCAGTTGATTGAATTATGATACAAAGAAGAAAAAGAATCGAATAATCA------TTGTATGATGAAAATAGAATAACCGCCTATTTTTTTGTCTTGTGTACTTAGCGGGTATACACTATACAATCAACTAGAAAAAATTGTTTATCAATTTGTA-----------------TTTATGGGATAAGGATTTTTTTTT-ATAACTCTAAAA-------------CTGGCCTAGAAAGCAATTTGAGAATTCTTCTGATATGGAATCGTAGTCCAAATAGAATCATGATCTAAAGATACCCATTAACCATAGTCCACAAAATATAGACCCCTCGCTCCGTCGATTCATTAGAATTTATAATTTATTGATTTAATCCGGTATAGTATAAATAGATAATCAGAAAAAGAAGAGAACATTGTTTTCTTACAAAAACTGTTAAAAAAATTCTA--------------------------------------------------------------------------------------------TTCATGTTTGCAAAAACAATGTTCTCTTTATCCCTCCAGCCTAGAAGGAAAGATCCTCCTTTTACTATGATGAAAAATTTTCTGCGCGACATAAAGACTCC-TTCTTTTTATTTATATTTAATTATTAA------------------------TATTAATTCTTATTGATGAAATTTCATTCTACAGAATAAACC-TAAACTAAAAATGAACTAAATTCGAAATAAAG--------CGAAATTTACTGAAGTATTATTCTATTAAAGAATAATGAGATGAGTTGGATAAATATCCAGATTTTTATATTCTATATATAGAAAAAGAAAAGGA------------------TTCTTTTCATGAC------ATAGTTGTAAATTCCTATAACATAATAAATCAATGGCTTTTGCCACAAGAGGAAGACACTTTTTTTTTCAATATTCTTTGATTTCAAAGATGCATTATCAATCATGTAAAACATCGAATAAAATAAATAGAGAAAAGCCGACTATCGGAATCGAACCGATGACCATCGCATTACAAATGCGATGCTCTAACCTCTGAGCTAAGCAGGCTCACATAACATAAATTCGACATGCATAGGAATTCAATAAACTCTTAGAATCTTTGCTATTAACTATTAAGCTATTCATATTCGCTATTCATAATTAATATGAATATATTAAAGAATAGAATATAGAATTTCAAATAACTGTTAAATATTATAGAACATAATAATTAATCTAGCGATATATAATTTCAATTTTTTTTT-ATCACAATGAAATATTATTTTTTTT-CTTTTTTAATTAAAAAAGAAAAAAAGGAGTCGACCGTTCAAGTATTCGAAATTGCATCGGTAAATGAGTGGAAGCGAGACAGATGTATAGGGTATGTATCCACCTATATTGAATTTCGGATACAGAAATGATAAAATCGTTTTTGATTGGACCAAAGATGAGCCTCCCATAGAAGATGAAAGAAGATAGACAAT
FiSIL1        TATAAACAAATAACTATAGAAGTAATAACCAACTCATCACTTCGTATTATCTGGATCCAAAGAACCAGTCAAGATATGATATATTGTTCATATTGTTGTAGCAACTGAAATCTTTTTTTATTAAAAAAATCTGTTTCTAAGTTGTCAATCAAAATAAAAAAATAAAGGGTATGGATAAATGGAAGGATGAGAGAAAGAAAGAAAAAGAATATTGATGATATATAATTCCAATATGTAAGGTCTATGAGTCATCTCAGAAAAA-GCTGTGTAATAAAGCATCAATACGGATTCATCATTAAATGGATCTACTCATCGAACAAAAAATAAAGAGCTTCGAGCCAATAAAGACTAAGAATATTGACTCAAGAACTAATAGCTCCATTGTAGAATTGAGACCTAACCATAAAGTAAGAAGCGATGGGAACGACGGAACCTGTGAATTCAAAAGATTCTAGTGAAAATGAATTCGAATGATTCATTGATCGGGATGGCGGAACCGACCAGAGACCAATTTATCTATTCGGAAAAGTTATGAACTAATGATAGAACTGAAATAGAAATTGAAAGAGTAAATATTCGCCCGCGAAAACTTTATTTTCTTGGATTGCTAAATTTGGGTGAATCCAATCCAATACGATAAAGAGTAAAACAAAAGAAAAATTCGTTTTAACATTCTAAAAACCATATATATAT------AAGAAAAAAATAGTTATTTAATATA---------------------------TTTAGTTATCTATACAAACAAGATATACAAATTAATAATAGATTTGATCTAGATTAAATGAAATCCATGATTCAGTATATTACTTATTAAATACATGTATATCTTAATTCAAATTATATTATATCTGAATTCAAAATCACTCATAATAGCCTATTTATATTCAATCGTCGAGATTGAACAAGTCAATTCAATCAAATAAGTTTTTTAGTAAAAATGAAAATTGATAAAAAAATGAGTTCAAAAGTAAATTTCAAGGTTCATTAGTTTTTTAGGGTGTCCGGTTTATTTATCTTAGGGCTTTGACGTAGTTTATCCTAGTCTAAAATCCAACTTTATTATTTCTCGTTTATCTGATTTCATAAATTTGAAACAAAAAATAAATTTTATCAATGAATCCAAAATATGCCTATTTTGGATTACTCCAAATTGACACCTTATTTGTACATAAT----------------------------------------------------ATCTCAACAATTAAGTTCTTTTATTGAGTGGGCTGAAAATTGGAGATATATCGGAAATCCCTATAGTAATTCCGATAAATTAAGAAGGATAAATTAAGAAG--------------TCAGAAAGTTATC---------AAAAATAAAAATTTTTTAACATGGAATCAATTAGTTTCAACAATTCATTAATTTTAACAAAAAATATTATATCTGCCCTTCTCGAGAAAGATAAAAATTTTTCATTATTGTAAAGGTCGATGGGGAAAATAAGACTCCCCACCACCACAATGTGAGTGAAAATATACGAAAAATAAATAAAAAATCTTGTATTTTTTTCTTTATTCTTTTTTTT-AGAATTGAGAAAATAGACGAATTATTCTTTTAAACATCTTAGAAGATTAAGATTGAAACCTGGTCTATTTCATATTGATTAGAATAGGGACTGCCGATTGTGAATTTTATATTAACAAATTACCGAGCCCATTTTGCGAGTAAAATCCATTCCGATTATTCCAATATTTTAGGACTTACTTGTTTGTCGTACAAAAAAACTTTTTGAATTCCCGGTAGAAAGAGATTTGCCTAATGACAAAGCTTTTAACGCCGCCTCAAAAACTTTATTTGATTATTTA-----TTAAAAGGATTAAATCCTTTACCTTTCAATGACACATTCAAGGAAAAATATAAATTTTCGGGATTTTTATCCAAAGGTCAATTCAAAATTGAAAACTTGGATTATGAAATTTCGAAACAAAATTTTTAAATTGGATCAATACTTCCAATTGAATGAGTATGAATAAAGAATCCATGGATGAAGATAGAAAAGTAGATTTCTAATTTCTAATCGTAACTAAATCTTCAATTTTTGTTTTGATTTGTAGCGAATAAATTGAAGCAAAATAGCTATTAAAT-AATGTCTTTAGTTTACTAGAGACATCGACATATTATTTTAGCTCGGTGGAAATAAAATCCTTTTCCTTAGGACCCTCTCAAATAGAAATAGAGAACGAAGTAACTAGAAAGATTGTTAGAATCGCCTTCTTCTAGAGGGATCATCTAGAAAGCGAGTCGTTTTGAATTGAATATATTCAAACAAAAAGCTGACATAGATGTTATGGGTATAATTTTTTTTGTAAGTTGGTTCACATCTGAAATCTAACAATTTATCCATTTCCATAAAGGAGCCGAATGAAACCAAAGTTTCATGTTCGGTTTTGAATTAGAGACGTTAAAAAGAAAAGAATTCTACCGTACGAAATAACATAAAAACAGATTCATTATCATTAAAAAAAAAAGATATGGTCCTTCTATTCAATA---------TTAAAAAATTAAATATT------------------CAAATTTTTCTTTTTTACATTACAGGAATTGATAAGAACTAAGAAATAAATATGGGAAACGGATTCGATTCCATCTTACTGGAATAGTCTACCAACAAAAGAAACTATTCTTATTTGATTGAAGTTACAGCTTAGAATAACCTCAGTTGATTGAATTATGATACAAAGAAGAAAAAGAATCGAATAATCA------TTGTATGATGAAAATAGAATAACCGCCTATTTTTTTGTCTTGTGTACTTAGCGGGTATACACTATACAATCAACTAGAAAAAATTGTTTATCAATTTGTA-----------------TTTATGGGATAAGGATTTTTTTTT-ATAACTCTAAAA-------------CTGGCCTAGAAAGCAATTTGAGAATTCTTCTGATATGGAATCGTAGTCCAAATAGAATCATGATCTAAAGATACCCATTAACCATAGTCCACAAAATATAGACCCCTCGCTCCGTCGATTCATTAGAATTTATAATTTATTGATTTAATCCGGTATAGTATAAATAGATAATCAGAAAAAGAAGAGAACATTGTTTTCTTACAAAAACTGTTAAAAAAATTCTA--------------------------------------------------------------------------------------------TTCATGTTTGCAAAAACAATGTTCTCTTTATCCCTCCAGCCTAGAAGGAAAGATCCTCCTTTTACTATGATGAAAAATTTTCTGCGCGACATAAAGACTCC-TTCTTTTTATTTATATTTAATTATTAA------------------------TATTAATTCTTATTGATGAAATTTCATTCTACAGAATAAACC-TAAACTAAAAATGAACTAAATTCGAAATAAAG--------CGAAATTTACTGAAGTATTATTCTATTAAAGAATAATGAGATGAGTTGGATAAATATCCAGATTTTTATATTCTATATATAGAAAAAGAAAAGGA------------------TTCTTTTCATGAC------ATAGTTGTAAATTCCTATAACATAATAAATCAATGGCTTTTGCCACAAGAGGAAGACACTTTTTTTTTCAATATTCTTTGATTTCAAAGATGCATTATCAATCATGTAAAACATCGAATAAAATAAATAGAGAAAAGCCGACTATCGGAATCGAACCGATGACCATCGCATTACAAATGCGATGCTCTAACCTCTGAGCTAAGCAGGCTCACATAACATAAATTCGACATGCATAGGAATTCAATAAACTCTTAGAATCTTTGCTATTAACTATTAAGCTATTCATATTCGCTATTCATAATTAATATGAATATATTAAAGAATAGAATATAGAATTTCAAATAACTGTTAAATATTATAGAACATAATAATTAATCTAGCGATATATAATTTCAATTTTTTTTT-ATCACAATGAAATATTATTTTTTTT-CTTTTTTAATTAAAAAAGAAAAAAAGGAGTCGACCGTTCAAGTATTCGAAATTGCATCGGTAAATGAGTGGAAGCGAGACAGATGTATAGGGTATGTATCCACCTATATTGAATTTCGGATACAGAAATGATAAAATCGTTTTTGATTGGACCAAAGATGAGCCTCCCATAGAAGATGAAAGAAGATAGACAAT
FiURT1        TATAAACAAATAACTATAGAAGTAATAACCAACTCATCACTTCGTATTATCTGGATCCAAAGAACCAGTCAAGATATGATATATTGTTCATATTGTTGTAGCAACTGAAATCTTTTTTTATTAAAAAAATCTGTTTCTAAGTTGTCAATCAAAATAAAAAAATAAAGGGTATGGATAAATGGAAGGATGAGAGAAAGAAAGAAAAAGAATATTGATGATATATAATTCCAATATGTAAGGTCTATGAGTCATCTCAGAAAAA-GCTGTGTAATAAAGCATCAATACGGATTCATCATTAAATGGATCTACTCATCGAACAAAAAATAAAGAGCTTCGAGCCAATAAAGACTAAGAATATTGACTCAAGAACTAATAGCTCCATTGTAGAATTGAGACCTAACCATAAAGTAAGAAGCGATGGGAACGACGGAACCTGTGAATTCAAAAGATTCTAGTGAAAATGAATTCGAATGATTCATTGATCGGGATGGCGGAACCGACCAGAGACCAATTTATCTATTCGGAAAAGTTATGAACTAATGATAGAACTGAAATAGAAATTGAAAGAGTAAATATTCGCCCGCGAAAACTTTATTTTCTTGGATTGCTAAATTTGGGTGAATCCAA-----TACGATAAAGAGTAAAACAAAAGAAAAATTCGTTTTAACATTCTAAAAACCATATATATATATATATAAGAAAAAAATAGTTATTTAATATA---------------------------TTTAGTTATCTATACAAACAAGATATACAAATTAATAATAGATTTGATCTAGATTAAATGAAATCCATGATTCAGTATATTACTTATTAAATACATGTATATCTTAATTCAAATTATATTATATCTGAATTCAAAATCACTCATAATAGCCTATTTATATTCAATCGTCGAGATTGAACAAGTCAATTCAATCAAATAAGTTTTTTAGTAAAAATGAAAATTGATAAAAAAATGAGTTCAAAAGTAAATTTCAAGGTTCATTAGTTTTTTAGGGTGTCCGGTTTATTTATCTTAGGGCTTTGACGTAGTTTATCCTAGTCTAAAATCCAACTTTATTATTTCTCGTTTATCTGATTTCATAAATTTGAAACAAAAAATAAATTTTATCAATGAATCCAAAATATGCCTATTTTGGATTACTCCAAATTGACACCTTATTTGTACATAATAAATTGACACCTTATTTGTACATAAT--------------------------ATCTCAACAATTAAGTTCTTTTATTGAGTGGGCTGAAAATTGGAGATATATCGGAAATCCCTATAGTAATTCCGATAAATTAAGAAGGATAAATTAAGAAG--------------TCAGAAAGTTATC---------AAAAATAAAAATTTTTTAACATGGAATCAATTAGTTTCAACAATTCATTAATTTTAACAAAAAATATTATATCTGCCCTTCTCGAGAAAGATAAAAATTTTTCATTATTGTAAAGGTCGATGGGGAAAATAAGACTCCCCACCACCACAATGTGAGTGAAAATATACGAAAAATAAATAAAAAATCTTGTATTTTTTTCTTTATTCTTTTTTTT-AGAATTGAGAAAATAGACGAATTATTCTTTTAAACATCTTAGAAGATTAAGATTGAAACCTGGTCTATTTCATATTGATTAGAATAGGGACTGCCGATTGTGAATTTTATATTAACAAATTACCGAGCCCATTTTGCGAGTAAAATCCATTCCGATTATTCCAATATTTTAGGACTTACTTGTTTGTCGTACAAAAAAACTTTTTGAATTCCCGGTAGAAAGAGATTTGCCTAATGACAAAGCTTTTAACGCCGCCTCAAAAACTTTATTTTATTATTTA-----TTAAAAGGATTAAATCCTTTACCTTTCAATGACACATTCAAGGAAAAATATAAATTTTCGGGATTTTTATCCAAAGGTCAATTCAAAATTGAAAACTTGGATTATGAAATTTCGAAACAAAATTTTTAAATTGGATCAATACTTCCAATTGAATGAGTATGAATAAAGAATCCATGGATGAAGATAGAAAAGTAGATTTCTAATTTCTAATCGTAACTAAATCTTCAATTTTTGTTTTGATTTGTAGCAAATAAATTGAAGCAAAATAGCTATTAAAT-AATGTCTTTAGTTTACTAGAGACATCGACATATTATTTTAGCTCGGTGGAAATAAAATCCTTTTCCTTAGGACCCTCTCAAATAGAAATAGAGAACGAAGTAACTAGAAAGATTGTTAGAATCGCCTTCTTCTAGAGGGATCATCTAGAAAGCGAGTCGTTTTGAATTGAATATATTCAAACAAAAAGCTGACATAGATGTTATGGGTATAATTTTTTTTGTAAGTTGGTTCACATCTGAAATCTAACAATTTATCCATTTCCATAAAGGAGCCGAATGAAACCAAAGTTTCATGTTCGGTTTTGAATTAGAGACGTTAAAAAGAAAAGAATTCTACCGTACGAAATAACATAAAAACAGATTCATTATCATTAAAAAAAAAAGATATGGTCCTTCTATTCAATA---------TTAAAAAATTAAATATT------------------CAAATTTTTCTTTTTTACATTACAGGAATTGATAAGAACTAAGAAATAAATATGGGAAACGGATTCGATTCCATCTTACTGGAATAGTCTACCAACAAAAGAAACTATTCTTATTTGATTGAAGTTACAGCTTAGAATAACCTCAGTTGATTGAATTATGATACAAAGAAGAAAAAGAATCGAATAATCATAATCATTGTATGATGAAAATAGAATAACCGCCTATTTTTTTGTCTTGTGTACTTAGCGGGTATACACTATACAATCAACTAGAAAAAATTGTTTATCAATTTGTA-----------------TTTATGGGATAAGGATTTTTTTTT-ATAACTCTAAAA-------------CTGGCCTAGAAAGCAATTTGAGAATTCTTCTGATATGGAATCGTAGTCCAAATAGAATCATGATCTAAAGATACCCATTAACCATAGTCCACAAAATATAGACCCCTCGCTCCGTCGATTCATTAGAATTTATAATTTATTGATTTAATCCGGTATAGTATAAATAGATAATCAGAAAAAGAAGAGAACATTGTTTTCTTACAAAAACTGTTAAAAAAATTCTA--------------------------------------------------------------------------------------------TTCATGTTTGCAAAAACAATGTTCTCTTTATCCCTCCAGCCTAGAAGGAAAGATCCTCCTTTTACTATGATGAAAAATTTTCTGCGCGACATAAAGACTCC-TTCTTTTTATTTATATTTAATTATTAA------------------------------TTCTTATTGATGAAATTTCATTCTACAGAATAAACC-TAAACTAAAAATGAACTAAATTCGAAATAAAGCGAAATTTCGAAATTTACTGAAGTATTATTCT-TTAAAGAATAATGAGATGAGTTGGATAAATATCCAGATTTTTATATTCTATATATAGAAAAAGAAAAGGA------------------TTCTTTTCATGAC------ATAGTTGTAAATTCCTATAACATAATAAATCAATGGCTTTTGCCACAAGAGGAAGACACTTTTTTTTTCAATATTCTTTGATTTCAAAGATGCATTATCAATCATGTAAAACATCGAATAAAATAAATAGAGAAAAGCCGACTATCGGAATCGAACCGATGACCATCGCATTACAAATGCGATGCTCTAACCTCTGAGCTAAGCAGGCTCACATAACATAAATTCGACATGCATAGGAATTCAATAAACTCTTAGAATCTTTGCTATTAACTATTAAGCTATTCATATTCGCTATTCATAATTAATATGAATATATTAAAGAATAGAATATAGAATTTCAAATAACTGTTAAATATTATAGAACATAATAATTAATCTAGCGATATATAATTTCAATTTTTTTTT-ATCACAATGAAATATTATTTTTTTT-CTTTTTTAATTAAAAAAGAAAAAAAGGAGTCGACCGTTCAAGTATTCGAAATTGCATCGGTAAATGAGTGGAAGCGAGACAGATGTATAGGGTATGTATCCACCTATATTGAATTTCGGATACAGAAATGATAAAATCGTTTTTGATTGGACCAAAGATGAGCCTCCCATAGAAGATGAAAGAAGATAGACAAT
FiURT2        TATAAACAAATAACTATAGAAGTAATAACCAACTCATCACTTCGTATTATCTGGATCCAAAGAACCAGTCAAGATATGATATATTGTTCATATTGTTGTAGCAACTGAAATCTTTTTTTATTAAAAAAATCTGTTTCTAAGTTGTCAATCAAAATAAAAAAATAAAGGGTATGGATAAATGGAAGGATGAGAGAAAGAAAGAAAAAGAATATTGATGATATATAATTCCAATATGTAAGGTCTATGAGTCATCTCAGAAAAA-GCTGTGTAATAAAGCATCAATACGGATTCATCATTAAATGGATCTACTCATCGAACAAAAAATAAAGAGCTTCGAGCCAATAAAGACTAAGAATATTGACTCAAGAACTAATAGCTCCATTGTAGAATTGAGACCTAACCATAAAGTAAGAAGCGATGGGAACGACGGAACCTGTGAATTCAAAAGATTCTAGTGAAAATGAATTCGAATGATTCATTGATCGGGATGGCGGAACCGACCAGAGACCAATTTATCTATTCGGAAAAGTTATGAACTAATGATAGAACTGAAATAGAAATTGAAAGAGTAAATATTCGCCCGCGAAAACTTTATTTTCTTGGATTGCTAAATTTGGGTGAATCCAA-----TACGATAAAGAGTAAAACAAAAGAAAAATTCGTTTTAACATTCTAAAAACCATATATATATATATATAAGAAAAAAATAGTTATTTAATATA---------------------------TTTAGTTATCTATACAAACAAGATATACAAATTAATAATAGATTTGATCTAGATTAAATGAAATCCATGATTCAGTATATTACTTATTAAATACATGTATATCTTAATTCAAATTATATTATATCTGAATTCAAAATCACTCATAATAGCCTATTTATATTCAATCGTCGAGATTGAACAAGTCAATTCAATCAAATAAGTTTTTTAGTAAAAATGAAAATTGATAAAAAAATGAGTTCAAAAGTAAATTTCAAGGTTCATTAGTTTTTTAGGGTGTCCGGTTTATTTATCTTAGGGCTTTGACGTAGTTTATCCTAGTCTAAAATCCAACTTTATTATTTCTCGTTTATCTGATTTCATAAATTTGAAACAAAAAATAAATTTTATCAATGAATCCAAAATATGCCTATTTTGGATTACTCCAAATTGACACCTTATTTGTACATAATAAATTGACACCTTATTTGTACATAAT--------------------------ATCTCAACAATTAAGTTCTTTTATTGAGTGGGCTGAAAATTGGAGATATATCGGAAATCCCTATAGTAATTCCGATAAATTAAGAAGGATAAATTAAGAAG--------------TCAGAAAGTTATC---------AAAAATAAAAATTTTTTAACATGGAATCAATTAGTTTCAACAATTCATTAATTTTAACAAAAAATATTATATCTGCCCTTCTCGAGAAAGATAAAAATTTTTCATTATTGTAAAGGTCGATGGGGAAAATAAGACTCCCCACCACCACAATGTGAGTGAAAATATACGAAAAATAAATAAAAAATCTTGTATTTTTTTCTTTATTCTTTTTTTT-AGAATTGAGAAAATAGACGAATTATTCTTTTAAACATCTTAGAAGATTAAGATTGAAACCTGGTCTATTTCATATTGATTAGAATAGGGACTGCCGATTGTGAATTTTATATTAACAAATTACCGAGCCCATTTTGCGAGTAAAATCCATTCCGATTATTCCAATATTTTAGGACTTACTTGTTTGTCGTACAAAAAAACTTTTTGAATTCCCGGTAGAAAGAGATTTGCCTAATGACAAAGCTTTTAACGCCGCCTCAAAAACTTTATTTTATTATTTA-----TTAAAAGGATTAAATCCTTTACCTTTCAATGACACATTCAAGGAAAAATATAAATTTTCGGGATTTTTATCCAAAGGTCAATTCAAAATTGAAAACTTGGATTATGAAATTTCGAAACAAAATTTTTAAATTGGATCAATACTTCCAATTGAATGAGTATGAATAAAGAATCCATGGATGAAGATAGAAAAGTAGATTTCTAATTTCTAATCGTAACTAAATCTTCAATTTTTGTTTTGATTTGTAGCAAATAAATTGAAGCAAAATAGCTATTAAAT-AATGTCTTTAGTTTACTAGAGACATCGACATATTATTTTAGCTCGGTGGAAATAAAATCCTTTTCCTTAGGACCCTCTCAAATAGAAATAGAGAACGAAGTAACTAGAAAGATTGTTAGAATCGCCTTCTTCTAGAGGGATCATCTAGAAAGCGAGTCGTTTTGAATTGAATATATTCAAACAAAAAGCTGACATAGATGTTATGGGTATAATTTTTTTTGTAAGTTGGTTCACATCTGAAATCTAACAATTTATCCATTTCCATAAAGGAGCCGAATGAAACCAAAGTTTCATGTTCGGTTTTGAATTAGAGACGTTAAAAAGAAAAGAATTCTACCGTACGAAATAACATAAAAACAGATTCATTATCATTAAAAAAAAAAGATATGGTCCTTCTATTCAATA---------TTAAAAAATTAAATATT------------------CAAATTTTTCTTTTTTACATTACAGGAATTGATAAGAACTAAGAAATAAATATGGGAAACGGATTCGATTCCATCTTACTGGAATAGTCTACCAACAAAAGAAACTATTCTTATTTGATTGAAGTTACAGCTTAGAATAACCTCAGTTGATTGAATTATGATACAAAGAAGAAAAAGAATCGAATAATCATAATCATTGTATGATGAAAATAGAATAACCGCCTATTTTTTTGTCTTGTGTACTTAGCGGGTATACACTATACAATCAACTAGAAAAAATTGTTTATCAATTTGTA-----------------TTTATGGGATAAGGATTTTTTTTT-ATAACTCTAAAA-------------CTGGCCTAGAAAGCAATTTGAGAATTCTTCTGATATGGAATCGTAGTCCAAATAGAATCATGATCTAAAGATACCCATTAACCATAGTCCACAAAATATAGACCCCTCGCTCCGTCGATTCATTAGAATTTATAATTTATTGATTTAATCCGGTATAGTATAAATAGATAATCAGAAAAAGAAGAGAACATTGTTTTCTTACAAAAACTGTTAAAAAAATTCTA--------------------------------------------------------------------------------------------TTCATGTTTGCAAAAACAATGTTCTCTTTATCCCTCCAGCCTAGAAGGAAAGATCCTCCTTTTACTATGATGAAAAaTTTTCTGCGCGACATAAAGACTCC-TTCTTTTTATTTATATTTAATTATTAA------------------------------TTCTTATTGATGAAATTTCATTCTACAGAATAAACC-TAAACTAAAAATGAACTAAATTCGAAATAAAGCGAAATTTCGAAATTTACTGAAGTATTATTCTATTAAAGAATAATGAGATGAGTTGGATAAATATCCAGATTTTTATATTCTATATATAGAAAAAGAAAAGGA------------------TTCTTTTCATGAC------ATAGTTGTAAATTCCTATAACATAATAAATCAATGGCTTTTGCCACAAGAGGAAGACACTTTTTTTTTCAATATTCTTTGATTTCAAAGATGCATTATCAATCATGTAAAACATCGAATAAAATAAATAGAGAAAAGCCGACTATCGGAATCGAACCGATGACCATCGCATTACAAATGCGATGCTCTAACCTCTGAGCTAAGCAGGCTCACATAACATAAATTCGACATGCATAGGAATTCAATAAACTCTTAGAATCTTTGCTATTAACTATTAAGCTATTCATATTCGCTATTCATAATTAATATGAATATATTAAAGAATAGAATATAGAATTTCAAATAACTGTTAAATATTATAGAACATAATAATTAATCTAGCGATATATAATTTCAATTTTTTTTT-ATCACAATGAAATATTATTTTTTTT-CTTTTTTAATTAAAAAAGAAAAAAAGGAGTCGACCGTTCAAGTATTCGAAATTGCATCGGTAAATGAGTGGAAGCGAGACAGATGTATAGGGTATGTATCCACCTATATTGAATTTCGGATACAGAAATGATAAAATCGTTTTTGATTGGACCAAAGATGAGCCTCCCATAGAAGATGAAAGAAGATAGACAAT
FiURT10       TATAAACAAATAACTATAGAAGTAATAACCAACTCATCACTTCGTATTATCTGGATCCAAAGAACCAGTCAAGATATGATATATTGTTCATATTGTTGTAGCAACTGAAATCTTTTTTTATTAAAAAAATCTGTTTCTAAGTTGTCAATCAAAATAAAAAAATAAAGGGTATGGATAAATGGAAGGATGAGAGAAAGAAAGAAAAAGAATATTGATGATATATAATTCCAATATGTAAGGTCTATGAGTCATCTCAGAAAAA-GCTGTGTAATAAAGCATCAATACGGATTCATCATTAAATGGATCTACTCATCGAACAAAAAATAAAGAGCTTCGAGCCAATAAAGACTAAGAATATTGACTCAAGAACTAATAGCTCCATTGTAGAATTGAGACCTAACCATAAAGTAAGAAGCGATGGGAACGACGGAACCTGTGAATTCAAAAGATTCTAGTGAAAATGAATTCGAATGATTCATTGATCGGGATGGCGGAACCGACCAGAGACCAATTTATCTATTCGGAAAAGTTATGAACTAATGATAGAACTGAAATAGAAATTGAAAGAGTAAATATTCGCCCGCGAAAACTTTATTTTCTTGGATTGCTAAATTTGGGTGAATCCAA-----TACGATAAAGAGTAAAACAAAAGAAAAATTCGTTTTAACATTCTAAAAACCATATATATATATATATAAGAAAAAAATAGTTATTTAATATA---------------------------TTTAGTTATCTATACAAACAAGATATACAAATTAATAATAGATTTGATCTAGATTAAATGAAATCCATGATTCAGTATATTACTTATTAAATACATGTATATCTTAATTCAAATTATATTATATCTGAATTCAAAATCACTCATAATAGCCTATTTATATTCAATCGTCGAGATTGAACAAGTCAATTCAATCAAATAAGTTTTTTAGTAAAAATGAAAATTGATAAAAAAATGAGTTCAAAAGTAAATTTCAAGGTTCATTAGTTTTTTAGGGTGTCCGGTTTATTTATCTTAGGGCTTTGACGTAGTTTATCCTAGTCTAAAATCCAACTTTATTATTTCTCGTTTATCTGATTTCATAAATTTGAAACAAAAAATAAATTTTATCAATGAATCCAAAATATGCCTATTTTGGATTACTCCAAATTGACACCTTATTTGTACATAATAAATTGACACCTTATTTGTACATAAT--------------------------ATCTCAACAATTAAGTTCTTTTATTGAGTGGGCTGAAAATTGGAGATATATCGGAAATCCCTATAGTAATTCCGATAAATTAAGAAGGATAAATTAAGAAG--------------TCAGAAAGTTATC---------AAAAATAAAAATTTTTTAACATGGAATCAATTAGTTTCAACAATTCATTAATTTTAACAAAAAATATTATATCTGCCCTTCTCGAGAAAGATAAAAATTTTTCATTATTGTAAAGGTCGATGGGGAAAATAAGACTCCCCACCACCACAATGTGAGTGAAAATATACGAAAAATAAATAAAAAATCTTGTATTTTTTTCTTTATTCTTTTTTTT-AGAATTGAGAAAATAGACGAATTATTCTTTTAAACATCTTAGAAGATTAAGATTGAAACCTGGTCTATTTCATATTGATTAGAATAGGGACTGCCGATTGTGAATTTTATATTAACAAATTACCGAGCCCATTTTGCGAGTAAAATCCATTCCGATTATTCCAATATTTTAGGACTTACTTGTTTGTCGTACAAAAAAACTTTTTGAATTCCCGGTAGAAAGAGATTTGCCTAATGACAAAGCTTTTAACGCCGCCTCAAAAACTTTATTTTATTATTTA-----TTAAAAGGATTAAATCCTTTACCTTTCAATGACACATTCAAGGAAAAATATAAATTTTCGGGATTTTTATCCAAAGGTCAATTCAAAATTGAAAACTTGGATTATGAAATTTCGAAACAAAATTTTTAAATTGGATCAATACTTCCAATTGAATGAGTATGAATAAAGAATCCATGGATGAAGATAGAAAAGTAGATTTCTAATTTCTAATCGTAACTAAATCTTCAATTTTTGTTTTGATTTGTAGCAAATAAATTGAAGCAAAATAGCTATTAAAT-AATGTCTTTAGTTTACTAGAGACATCGACATATTATTTTAGCTCGGTGGAAATAAAATCCTTTTCCTTAGGACCCTCTCAAATAGAAATAGAGAACGAAGTAACTAGAAAGATTGTTAGAATCGCCTTCTTCTAGAGGGATCATCTAGAAAGCGAGTCGTTTTGAATTGAATATATTCAAACAAAAAGCTGACATAGATGTTATGGGTATAATTTTTTTTGTAAGTTGGTTCACATCTGAAATCTAACAATTTATCCATTTCCATAAAGGAGCCGAATGAAACCAAAGTTTCATGTTCGGTTTTGAATTAGAGACGTTAAAAAGAAAAGAATTCTACCGTACGAAATAACATAAAAACAGATTCATTATCATTAAAAAAAAAAGATATGGTCCTTCTATTCAATA---------TTAAAAAATTAAATATT------------------CAAATTTTTCTTTTTTACATTACAGGAATTGATAAGAACTAAGAAATAAATATGGGAAACGGATTCGATTCCATCTTACTGGAATAGTCTACCAACAAAAGAAACTATTCTTATTTGATTGAAGTTACAGCTTAGAATAACCTCAGTTGATTGAATTATGATACAAAGAAGAAAAAGAATCGAATAATCATAATCATTGTATGATGAAAATAGAATAACCGCCTATTTTTTTGTCTTGTGTACTTAGCGGGTATACACTATACAATCAACTAGAAAAAATTGTTTATCAATTTGTA-----------------TTTATGGGATAAGGATTTTTTTTT-ATAACTCTAAAA-------------CTGGCCTAGAAAGCAATTTGAGAATTCTTCTGATATGGAATCGTAGTCCAAATAGAATCATGATCTAAAGATACCCATTAACCATAGTCCACAAAATATAGACCCCTCGCTCCGTCGATTCATTAGAATTTATAATTTATTGATTTAATCCGGTATAGTATAAATAGATAATCAGAAAAAGAAGAGAACATTGTTTTCTTACAAAAACTGTTAAAAAAATTCTA--------------------------------------------------------------------------------------------TTCATGTTTGCAAAAACAATGTTCTCTTTATCCCTCCAGCCTAGAAGGAAAGATCCTCCTTTTACTATGATGAAAAATTTTCTGCGCGACATAAAGACTCC-TTCTTTTTATTTATATTTAATTATTAA------------------------------TTCTTATTGATGAAATTTCATTCTACAGAATAAACC-TAAACTAAAAATGAACTAAATTCGAAATAAAGCGAAATTTCGAAATTTACTGAAGTATTATTCTATTAAAGAATAATGAGATGAGTTGGATAAATATCCAGATTTTTATATTCTATATATAGAAAAAGAAAAGGA------------------TTCTTTTCATGAC------ATAGTTGTAAATTCCTATAACATAATAAATCAATGGCTTTTGCCACAAGAGGAAGACACTTTTTTTTTCAATATTCTTTGATTTCAAAGATGCATTATCAATCATGTAAAACATCGAATAAAATAAATAGAGAAAAGCCGACTATCGGAATCGAACCGATGACCATCGCATTACAAATGCGATGCTCTAACCTCTGAGCTAAGCAGGCTCACATAACATAAATTCGACATGCATAGGAATTCAATAAACTCTTAGAATCTTTGCTATTAACTATTAAGCTATTCATATTCGCTATTCATAATTAATATGAATATATTAAAGAATAGAATATAGAATTTCAAATAACTGTTAAATATTATAGAACATAATAATTAATCTAGCGATATATAATTTCAATTTTTTTTT-ATCACAATGAAATATTATTTTTTTT-CTTTTTTAATTAAAAAAGAAAAAAAGGAGTCGACCGTTCAAGTATTCGAAATTGCATCGGTAAATGAGTGGAAGCGAGACAGATGTATAGGGTATGTATCCACCTATATTGAATTTCGGATACAGAAATGATAAAATCGTTTTTGATTGGACCAAAGATGAGCCTCCCATAGAAGATGAAAGAAGATAGACAAT
FeBAU1        TATAAACAAATAACTATAGAAGTAATAACCAACTCATCACTTCGTATTATCTGGATCCAAAGAACCAGTCAAGATATGATATATTGTTCATATTGTTGTAGCAACTGAAATCTTTTTTTATTAAAAAAATCTGCTTCTAAGTTGTCAATCAAAATAAAAAAATAAAGGGTATGGATAAATGGAAGGATGAGAGAAAGAAAGAAAAAGAATATTGATGATATATAATTCCAATATGTAAGGTCTATGAGTCATCTCAGAAAAA-GCTGTGTAATAAAGCATCAATACGGATTCATCATTAAATGGATCTACTCATCGAACAAAAAATAAAGAGCTTCGAGCCAATAAAGACTAAGAATATTGACTCAAGAACTAATAGCTCCATTGTAGAATTGAGACCTAACCATAAAGTAAGAAGCGATGGGAACGACGGAACCTGTGAATTCAAAAGATTCTAGTGAAAATGAATTCGAATGATTCATTGATCGGGATGGCGGAACCGACCAGAGACCAATTTATCTATTCGGAAAAGTTATGAACTAATGATAGAACTGAAATAGAAATTGAAAGAGTAAATATTCGCCCGCGAAAACTTTATTTTCTTGGATTGCTAAATTTGGGTGAATCCAA-----TACGATAAAGAGTAAAACAAAAGAAAAATTCGTTTTAACATTCTAAAAACCATATATATATAT----AAGAAAAAAATAGTTATTTAATATATTAAGAAAAAAATAGTTATTTAATATATTTAGTTATCTATACAAACAAGATATACAAATTAATAATAGATTTGATCTAGATTAAATGAAATCCATGATTCAGTATATTACTTATTAAATACATGTATATCTTAATTCAAATTATA-----TCTGAATTCAAAATCACTCATAATAGCCTATTTATATTCAATCGTCGAGATTGAACAAGTCAATTCAATCAAATAAGTTTTTTAGTAAAAATGAAAATTGATAAAAAAATGAGTTCAAAAGTAAATTTCAAGGTTCATTAGTTTCTTAGGGTGTCCGGTTTATTTATCTTAGGGCTTTGACGTAGTTTATCCTAGTCTAAAATCCAACTTTATTATTTCTCGTTTATCTGATTTCATAAATTTGAAACAAAAAATAAATTTTATCAATGAATCCAAAATATGCCTATTTTGGATTACTCCAAATTGACACCTTATTTGTACATAAT----------------------------------------------------ATCTCAACAATTAAGTTCTTTTATTTAGTGGGCTGAAAATTGGAGATATATCGGAAATCCTTATAGTAATTCCGATAAATTAAGAAGGATAAATTAAGAAG--------------TCAGAAAGTTATCAAAGTTATCAAAAATAAAAATTTTTTAACATGGAATCAATTAGTTTCAACAATTCATTAATTTTAACAAAAAATATTATATCTGCCCTTCTCGAGAAAGATAAAAATTTTTCATTATTGTAAAGGTCGATGGGGAAAATAAGACTCCCCACCACCACAATGTGAGTGAAAATATACGAAAAATAAATAAAAAATCTTGTATTTTTTTCTTTATTCTTTTTTTT-AGAATTGAGAAAATAGACGAATTATTCTTTTAAACATCTTAGAAGCTTAAGATTGAAACCTGGTCTATTTCATATTGATTAGAATAGGGACTGCCGATTGTGAATTTTATATTAACAAATTACCGAGCCCATTTTGCGAGTAAAATCCATTCCGATTATTCCAATATTTTAGGACTTACTTGTTTGTCGTACAAAAAAACTTTTTGAATTCCCGGTAGAAAGAGATTTGCCTAATGACAAAGCTTTTAACGCCGCCTCAAAAACTTTATTTTATTATTTA-----TTAAAAGGATTAAATCCTTTACCTTTCAATGACACATTCAAGGAAAAATATAAATTTTCGGGATTTTTATCCAAAGGTCAATTCAAAATTGAAAACTTGGATTATGAAATTTCGAAACAAAATTTTTAAATTGGATCAATACTTCCAATTGAATGAGTATGAATAAAGAATCCATGGATGAAGATAGAAAAGTAGATTTCTAATTTTTAATCGTAACTAAATCTTCAATTTTTGTTTTGATTTGTAGCGAATAAATTGAAGCAAAATAGCTATTAAAT-AATGTCTTTAGTTTACTAGAGACATCGACATATTATTTTAGCTCGGTGGAAATAAAATCCTTTTCCTTAGGACCCTCTCAAATAGAAATAGAGAACGAAGTAACTAGAAAGATTGTTAGAATCGCCTTCTTCTAGAGGGATCATCTAGAAAGCGAGTCGTTTTGAATTGAATATATTCAAACAAAAAGCTGACATAGATGTTATGGGTATAATTTTTTTTGTAAGTTGGTTCACATCTGAAATCTAACAATTTATCCATTTCCATAAAGGAGCCGAATGAAACCAAAGTTTCATGTTCGGTTTTGAATTAGAGACGTTAAAAAGAAAAGAATTCTACCGTACGAAATAACATAAAAACAGATTCATTATCATTAAAAAAAAAAGATATGGTCCTTCTATTCAATA---------TTAAAAAATTAAATATT------------------CAAATTCTTCTTTGTTACATTACAGGAATTGATAAGAACTAAGAAATAAATATGGGAAACGGATTAGATTCCATCTTACTGGAATAGTCTACCAACAAAAGAAACTATTCTTATTTGATTGAAGTTACAGCTTAGAATAACCTCAGTTGATTGAATTATGATACAAAGAAGAAAAAGAATCGAATAATCA------TTGTATGATAAAAATAGAATAACCGCCTATTTTTTTGTCTTGTGTACTTAGCGGGTATACACTATACAATCAACTAGAAAAAATTGTTTA----TTTGTA-----------------TTTATGGGATAAGGATTTTTTTTT-ATAACTCTAAAA-------------CTGGCCTAGAAAGCAATTTCAGAATTCTTCTGATATGGAATCGTAGTCCAAATAGAATCATGATCTAAAGATACCCATTAACCATAGTCCACAAAATATAGACCCCTCGCTCCGTCGATTCATTAGAATTTATAATTTATTGATTTAATCCGGTATAGTATAAATAGATAATCAGAAAAAGAAGAGAACATTGTTTTCTTACAAAAACTGTTAAAAAAATTCTA--------------------------------------------------------------------------------------------TTCATGTTTGCAAAAACAATGTTCTCTTTATCCCTCCAGCCTAGAAGGAAAGATCCTCCTTTTACTATGATGAAAAATTTTCTGCGCGACATAAAGACTCC-TTCTTTTTATTTATATTTAATTATTAA------------------------TATTAATTCTTATTGATGAAATTTCATTCTACAGAATAAACC-TAAACTAAAAATGAACTAAATTCGAAATAAAG--------CGAAATTTACTGAAGTATTATTCTATTAAAGAATAATGAGATGAGTTGGATAAATATCCAGATTTTTATATTCTATATATAGAAAAAGAAAAGGA------------------TTCTTTTCATGAC------ATAGTTGTAAATTCCTATAACATAATAAATCAATGGCTTTTGCCACAAGAGGAAGACACTTTTTTTT-CAATATTCTTTGATTTCAAAGATGCATTATCAATCATGTAAAACATCGAATAAAATAAATAGAGAAAAGCCGACTATCGGAATCGAACCGATGACCATCGCATTACAAATGCGATGCTCTAACCTCTGAGCTAAGCAGGCTCACATAACATAAATTCGACATGCATAGGAATTCAATAAACTCTTAGAATCTTTGCTATTAACTATTAAGCTATTCATATTCGCTATTCATAATTAATATGAATATATTAAAGAATAGAATATAGAATTTCAAATAACTGTTAAATATTATAGAACATAATAATTAATCTAGCGATATATAATTTCAATTTTTTTT--ATCACAATGAAATATTATTTTTTTT-CTTTTTTAATTAAAAAAGAAAAAAAGGAGTCGACCGTTCAAGTATTCGAAATTGCATCGGTAAATGAGTGGAAGCGAGACAGATGTATAGGGTATGTATCCACCTATATTGAATTTCGGATACAGAAATGATAAAATCGTTTTTGATTGGACCAAAGATGAGCCTCCCATAGAAGATGAAAGAAGATAGACAAT
FeBAU2        TATAAACAAATAACTATAGAAGTAATAACCAACTCATCACTTCGTATTATCTGGATCCAAAGAACCAGTCAAGATATGATATATTGTTCATATTGTTGTAGCAACTGAAATCTTTTTTTATTAAAAAAATCTGCTTCTAAGTTGTCAATCAAAATAAAAAAATAAAGGGTATGGATAAATGGAAGGATGAGAGAAAGAAAGAAAAAGAATATTGATGATATATAATTCCAATATGTAAGGTCTATGAGTCATCTCAGAAAAA-GCTGTGTAATAAAGCATCAATACGGATTCATCATTAAATGGATCTACTCATCGAACAAAAAATAAAGAGCTTCGAGCCAATAAAGACTAAGAATATTGACTCAAGAACTAATAGCTCCATTGTAGAATTGAGACCTAACCATAAAGTAAGAAGCGATGGGAACGACGGAACCTGTGAATTCAAAAGATTCTAGTGAAAATGAATTCGAATGATTCATTGATCGGGATGGCGGAACCGACCAGAGACCAATTTATCTATTCGGAAAAGTTATGAACTAATGATAGAACTGAAATAGAAATTGAAAGAGTAAATATTCGCCCGCGAAAACTTTATTTTCTTGGATTGCTAAATTTGGGTGAATCCAA-----TACGATAAAGAGTAAAACAAAAGAAAAATTCGTTTTAACATTCTAAAAACCATATATATATAT----AAGAAAAAAATAGTTATTTAATATATTAAGAAAAAAATAGTTATTTAATATATTTAGTTATCTATACAAACAAGATATACAAATTAATAATAGATTTGATCTAGATTAAATGAAATCCATGATTCAGTATATTACTTATTAAATACATGTATATCTTAATTCAAATTATA-----TCTGAATTCAAAATCACTCATAATAGCCTATTTATATTCAATCGTCGAGATTGAACAAGTCAATTCAATCAAATAAGTTTTTTAGTAAAAATGAAAATTGATAAAAAAATGAGTTCAAAAGTAAATTTCAAGGTTCATTAGTTTCTTAGGGTGTCCGGTTTATTTATCTTAGGGCTTTGACGTAGTTTATCCTAGTCTAAAATCCAACTTTATTATTTCTCGTTTATCTGATTTCATAAATTTGAAACAAAAAATAAATTTTATCAATGAATCCAAAATATGCCTATTTTGGATTACTCCAAATTGACACCTTATTTGTACATAAT----------------------------------------------------ATCTCAACAATTAAGTTCTTTTATTTAGTGGGCTGAAAATTGGAGATATATCGGAAATCCTTATAGTAATTCCGATAAATTAAGAAGGATAAATTAAGAAG--------------TCAGAAAGTTATCAAAGTTATCAAAAATAAAAATTTTTTAACATGGAATCAATTAGTTTCAACAATTCATTAATTTTAACAAAAAATATTATATCTGCCCTTCTCGAGAAAGATAAAAATTTTTCATTATTGTAAAGGTCGATGGGGAAAATAAGACTCCCCACCACCACAATGTGAGTGAAAATATACGAAAAATAAATAAAAAATCTTGTATTTTTTTCTTTATTCTTTTTTTT-AGAATTGAGAAAATAGACGAATTATTCTTTTAAACATCTTAGAAGCTTAAGATTGAAACCTGGTCTATTTCATATTGATTAGAATAGGGACTGCCGATTGTGAATTTTATATTAACAAATTACCGAGCCCATTTTGCGAGTAAAATCCATTCCGATTATTCCAATATTTTAGGACTTACTTGTTTGTCGTACAAAAAAACTTTTTGAATTCCCGGTAGAAAGAGATTTGCCTAATGACAAAGCTTTTAACGCCGCCTCAAAAACTTTATTTTATTATTTA-----TTAAAAGGATTAAATCCTTTACCTTTCAATGACACATTCAAGGAAAAATATAAATTTTCGGGATTTTTATCCAAAGGTCAATTCAAAATTGAAAACTTGGATTATGAAATTTCGAAACAAAATTTTTAAATTGGATCAATACTTCCAATTGAATGAGTATGAATAAAGAATCCATGGATGAAGATAGAAAAGTAGATTTCTACTTTTTAATCGTAACTAAATCTTCAATTTTTGTTTTGATTTGTAGCGAATAAATTGAAGCAAAATAGCTATTAAAT-AATGTCTTTAGTTTACTAGAGACATCGACATATTATTTTAGCTCGGTGGAAATAAAATCCTTTTCCTTAGGACCCTCTCAAATAGAAATAGAGAACGAAGTAACTAGAAAGATTGTTAGAATCGCCTTCTTCTAGAGGGATCATCTAGAAAGCGAGTCGTTTTGAATTGAATATATTCAAACAAAAAGCTGACATAGATGTTATGGGTATAATTTTTTTTGTAAGTTGGTTCACATCTGAAATCTAACAATTTATCCATTTCCATAAAGGAGCCGAATGAAACCAAAGTTTCATGTTCGGTTTTGAATTAGAGACGTTAAAAAGAAAAGAATTCTACCGTACGAAATAACATAAAAACAGATTCATTATCATTAAAAAAAAAAGATATGGTCCTTCTATTCAATA---------TTAAAAAATTAAATATT------------------CAAATTCTTCTTTGTTACATTACAGGAATTGATAAGAACTAAGAAATAAATATGGGAAACGGATTCGATTCCATCTTACTGGAATAGTCTACCAACAAAAGAAACTATTCTTATTTGATTGAAGTTACAGCTTAGAATAACCTCAGTTGATTGAATTATGATACAAAGAAGAAAAAGAATCGAATAATCA------TTGTATGATAAAAATAGAATAACCGCCTATTTTTTTGTCTTGTGTACTTAGCGGGTATACACTATACAATCAACTAGAAAAAATTGTTTA----TTTGTA-----------------TTTATGGGATAAGGATTTTTTTTT-ATAACTCTAAAA-------------CTGGCCTAGAAAGCAATTTCAGAATTCTTCTGATATGGAATCGTAGTCCAAATAGAATCATGATCTAAAGATACCCATTAACCATAGTCCACAAAATATAGACCCCTCGCTCCGTCGATTCATTAGAATTTATAATTTATTGATTTAATCCGGTATAGTATAAATAGATAATCAGAAAAAGAAGAGAACATTGTTTTCTTACAAAAACTGTTAAAAAAATTCTA--------------------------------------------------------------------------------------------TTCATGTTTGCAAAAACAATGTTCTCTTTATCCCTCCAGCCTAGAAGGAAAGATCCTCCTTTTACTATGATGAAAAATTTTCTGCGCGACATAAAGACTCC-TTCTTTTTATTTATATTTAATTATTAA------------------------TATTAATTCTTATTGATGAAATTTCATTCTACAGAATAAACC-TAAACTAAAAATGAACTAAATTCGAAATAAAG--------CGAAATTTACTGAAGTATTATTCTATTAAAGAATAATGAGATGAGTTGGATAAATATCCAGATTTTTATATTCTATATATAGAAAAAGAAAAGGA------------------TTCTTTTCATGAC------ATAGTTGTAAATTCCTATAACATAATAAATCAATGGCTTTTGCCACAAGAGGAAGACACTTTTTTTT-CAATATTCTTTGATTTCAAAGATGCATTATCAATCATGTAAAACATCGAATAAAATAAATAGAGAAAAGCCGACTATCGGAATCGAACCGATGACCATCGCATTACAAATGCGATGCTCTAACCTCTGAGCTAAGCAGGCTCACATAACATAAATTCGACATGCATAGGAATTCAATAAACTCTTAGAATCTTTGCTATTAACTATTAAGCTATTCATATTCGCTATTCATAATTAATATGAATATATTAAAGAATAGAATATAGAATTTCAAATAACTGTTAAATATTATAGAACATAATAATTAATCTAGCGATATATAATTTCAATTTTTTTT--ATCACAATGAAATATTATTTTTTTT-CTTTTTTAATTAAAAAAGAAAAAAAGGAGTCGACCGTTCAAGTATTCGAAATTGCATCGGTAAATGAGTGGAAGCGAGACAGATGTATAGGGTATGTATCCACCTATATTGAATTTCGGATACAGAAATGATAAAATCGTTTTTGATTGGACCAAAGATGAGCCTCCCATAGAAGATGAAAGAAGATAGACAAT
FeBAU12       TATAAACAAATAACTATAGAAGTAATAACCAACTCATCACTTCGTATTATCTGGATCCAAAGAACCAGTCAAGATATGATATATTGTTCATATTGTTGTAGCAACTGAAATCTTTTTTTATTAAAAAAATCTGCTTCTAAGTTGTCAATCAAAATAAAAAAATAAAGGGTATGGATAAATGGAAGGATGAGAGAAAGAAAGAAAAAGAATATTGATGATATATAATTCCAATATGTAAGGTCTATGAGTCATCTCAGAAAAA-GCTGTGTAATAAAGCATCAATACGGATTCATCATTAAATGGATCTACTCATCGAACAAAAAATAAAGAGCTTCGAGCCAATAAAGACTAAGAATATTGACTCAAGAACTAATAGCTCCATTGTAGAATTGAGACCTAACCATAAAGTAAGAAGCGATGGGAACGACGGAACCTGTGAATTCAAAAGATTCTAGTGAAAATGAATTCGAATGATTCATTGATCGGGATGGCGGAACCGACCAGAGACCAATTTATCTATTCGGAAAAGTTATGAACTAATGATAGAACTGAAATAGAAATTGAAAGAGTAAATATTCGCCCGCGAAAACTTTATTTTCTTGGATTGCTAAATTTGGGTGAATCCAA-----TACGATAAAGAGTAAAACAAAAGAAAAATTCGTTTTAACATTCTAAAAACCATATATATATAT----AAGAAAAAAATAGTTATTTAATATATTAAGAAAAAAATAGTTATTTAATATATTTAGTTATCTATACAAACAAGATATACAAATTAATAATAGATTTGATCTAGATTAAATGAAATCCATGATTCAGTATATTACTTATTAAATACATGTATATCTTAATTCAAATTATA-----TCTGAATTCAAAATCACTCATAATAGCCTATTTATATTCAATCGTCGAGATTGAACAAGTCAATTCAATCAAATAAGTTTTTTAGTAAAAATGAAAATTGATAAAAAAATGAGTTCAAAAGTAAATTTCAAGGTTCATTAGTTTCTTAGGGTGTCCGGTTTATTTATCTTAGGGCTTTGACGTAGTTTATCCTAGTCTAAAATCCAACTTTATTATTTCTCGTTTATCTGATTTCATAAATTTGAAACAAAAAATAAATTTTATCAATGAATCCAAAATATGCCTATTTTGGATTACTCCAAATTGACACCTTATTTGTACATAAT----------------------------------------------------ATCTCAACAATTAAGTTCTTTTATTTAGTGGGCTGAAAATTGGAGATATATCGGAAATCCTTATAGTAATTCCGATAAATTAAGAAGGATAAATTAAGAAG--------------TCAGAAAGTTATCAAAGTTATCAAAAATAAAAATTTTTTAACATGGAATCAATTAGTTTCAACAATTCATTAATTTTAACAAAAAATATTATATCTGCCCTTCTCGAGAAAGATAAAAATTTTTCATTATTGTAAAGGTCGATGGGGAAAATAAGACTCCCCACCACCACAATGTGAGTGAAAATATACGAAAAATAAATAAAAAATCTTGTATTTTTTTCTTTATTCTTTTTTTT-AGAATTGAGAAAATAGACGAATTATTCTTTTAAACATCTTAGAAGCTTAAGATTGAAACCTGGTCTATTTCATATTGATTAGAATAGGGACTGCCGATTGTGAATTTTATATTAACAAATTACCGAGCCCATTTTGCGAGTAAAATCCATTCCGATTATTCCAATATTTTAGGACTTACTTGTTTGTCGTACAAAAAAACTTTTTGAATTCCCGGTAGAAAGAGATTTGCCTAATGACAAAGCTTTTAACGCCGCCTCAAAAACTTTATTTTATTATTTA-----TTAAAAGGATTAAATCCTTTACCTTTCAATGACACATTCAAGGAAAAATATAAATTTTCGGGATTTTTATCCAAAGGTCAATTCAAAATTGAAAACTTGGATTATGAAATTTCGAAACAAAATTTTTAAATTGGATCAATACTTCCAATTGAATGAGTATGAATAAAGAATCCATGGATGAAGATAGAAAAGTAGATTTCTACTTTTTAATCGTAACTAAATCTTCAATTTTTGTTTTGATTTGTAGCGAATAAATTGAAGCAAAATAGCTATTAAAT-AATGTCTTTAGTTTACTAGAGACATCGACATATTATTTTAGCTCGGTGGAAATAAAATCCTTTTCCTTAGGACCCTCTCAAATAGAAATAGAGAACGAAGTAACTAGAAAGATTGTTAGAATCGCCTTCTTCTAGAGGGATCATCTAGAAAGCGAGTCGTTTTGAATTGAATATATTCAAACAAAAAGCTGACATAGATGTTATGGGTATAATTTTTTTTGTAAGTTGGTTCACATCTGAAATCTAACAATTTATCCATTTCCATAAAGGAGCCGAATGAAACCAAAGTTTCATGTTCGGTTTTGAATTAGAGACGTTAAAAAGAAAAGAATTCTACCGTACGAAATAACATAAAAACAGATTCATTATCATTAAAAAAAAAAGATATGGTCCTTCTATTCAATA---------TTAAAAAATTAAATATT------------------CAAATTCTTCTTTGTTACATTACAGGAATTGATAAGAACTAAGAAATAAATATGGGAAACGGATTCGATTCCATCTTACTGGAATAGTCTACCAACAAAAGAAACTATTCTTATTTGATTGAAGTTACAGCTTAGAATAACCTCAGTTGATTGAATTATGATACAAAGAAGAAAAAGAATCGAATAATCA------TTGTATGATAAAAATAGAATAACCGCCTATTTTTTTGTCTTGTGTACTTAGCGGGTATACACTATACAATCAACTAGAAAAAATTGTTTA----TTTGTA-----------------TTTATGGGATAAGGATTTTTTTTT-ATAACTCTAAAA-------------CTGGCCTAGAAAGCAATTTCAGAATTCTTCTGATATGGAATCGTAGTCCAAATAGAATCATGATCTAAAGATACCCATTAACCATAGTCCACAAAATATAGACCCCTCGCTCCGTCGATTCATTAGAATTTATAATTTATTGATTTAATCCGGTATAGTATAAATAGATAATCAGAAAAAGAAGAGAACATTGTTTTCTTACAAAAACTGTTAAAAAAATTCTA--------------------------------------------------------------------------------------------TTCATGTTTGCAAAAACAATGTTCTCTTTATCCCTCCAGCCTAGAAGGAAAGATCCTCCTTTTACTATGATGAAAAATTTTCTGCGCGACATAAAGACTCC-TTCTTTTTATTTATATTTAATTATTAA------------------------TATTAATTCTTATTGATGAAATTTCATTCTACAGAATAAACC-TAAACTAAAAATGAACTAAATTCGAAATAAAG--------CGAAATTTACTGAAGTATTATTCTATTAAAGAATAATGAGATGAGTTGGATAAATATCCAGATTTTTATATTCTATATATAGAAAAAGAAAAGGA------------------TTCTTTTCATGAC------ATAGTTGTAAATTCCTATAACATAATAAATCAATGGCTTTTGCCACAAGAGGAAGACACTTTTTTTT-CAATATTCTTTGATTTCAAAGATGCATTATCAATCATGTAAAACATCGAATAAAATAAATAGAGAAAAGCCGACTATCGGAATCGAACCGATGACCATCGCATTACAAATGCGATGCTCTAACCTCTGAGCTAAGCAGGCTCACATAACATAAATTCGACATGCATAGGAATTCAATAAACTCTTAGAATCTTTGCTATTAACTATTAAGCTATTCATATTCGCTATTCATAATTAATATGAATATATTAAAGAATAGAATATAGAATTTCAAATAACTGTTAAATATTATAGAACATAATAATTAATCTAGCGATATATAATTTCAATTTTTTTT--ATCACAATGAAATATTATTTTTTTT-CTTTTTTAATTAAAAAAGAAAAAAAGGAGTCGACCGTTCAAGTATTCGAAATTGCATCGGTAAATGAGTGGAAGCGAGACAGATGTATAGGGTATGTATCCACCTATATTGAATTTCGGATACAGAAATGATAAAATCGTTTTTGATTGGACCAAAGATGAGCCTCCCATAGAAGATGAAAGAAGATAGACAAT
FeBAU17       TATAAACAAATAACTATAGAAGTAATAACCAACTCATCACTTCGTATTATCTGGATCCAAAGAACCAGTCAAGATATGATATATTGTTCATATTGTTGTAGCAACTGAAATCTTTTTTTATTAAAAAAATCTGCTTCTAAGTTGTCAATCAAAATAAAAAAATAAAGGGTATGGATAAATGGAAGGATGAGAGAAAGAAAGAAAAAGAATATTGATGATATATAATTCCAATATGTAAGGTCTATGAGTCATCTCAGAAAAA-GCTGTGTAATAAAGCATCAATACGGATTCATCATTAAATGGATCTACTCATCGAACAAAAAATAAAGAGCTTCGAGCCAATAAAGACTAAGAATATTGACTCAAGAACTAATAGCTCCATTGTAGAATTGAGACCTAACCATAAAGTAAGAAGCGATGGGAACGACGGAACCTGTGAATTCAAAAGATTCTAGTGAAAATGAATTCGAATGATTCATTGATCGGGATGGCGGAACCGACCAGAGACCAATTTATCTATTCGGAAAAGTTATGAACTAATGATAGAACTGAAATAGAAATTGAAAGAGTAAATATTCGCCCGCGAAAACTTTATTTTCTTGGATTGCTAAATTTGGGTGAATCCAA-----TACGATAAAGAGTAAAACAAAAGAAAAATTCGTTTTAACATTCTAAAAACCATATATATATAT----AAGAAAAAAATAGTTATTTAATATATTAAGAAAAAAATAGTTATTTAATATATTTAGTTATCTATACAAACAAGATATACAAATTAATAATAGATTTGATCTAGATTAAATGAAATCCATGATTCAGTATATTACTTATTAAATACATGTATATCTTAATTCAAATTATA-----TCTGAATTCAAAATCACTCATAATAGCCTATTTATATTCAATCGTCGAGATTGAACAAGTCAATTCAATCAAATAAGTTTTTTAGTAAAAATGAAAATTGATAAAAAAATGAGTTCAAAAGTAAATTTCAAGGTTCATTAGTTTCTTAGGGTGTCCGGTTTATTTATCTTAGGGCTTTGACGTAGTTTATCCTAGTCTAAAATCCAACTTTATTATTTCTCGTTTATCTGATTTCATAAATTTGAAACAAAAAATAAATTTTATCAATGAATCCAAAATATGCCTATTTTGGATTACTCCAAATTGACACCTTATTTGTACATAAT----------------------------------------------------ATCTCAACAATTAAGTTCTTTTATTTAGTGGGCTGAAAATTGGAGATATATCGGAAATCCTTATAGTAATTCCGATAAATTAAGAAGGATAAATTAAGAAG--------------TCAGAAAGTTATCAAAGTTATCAAAAATAAAAATTTTTTAACATGGAATCAATTAGTTTCAACAATTCATTAATTTTAACAAAAAATATTATATCTGCCCTTCTCGAGAAAGATAAAAATTTTTCATTATTGTAAAGGTCGATGGGGAAAATAAGACTCCCCACCACCACAATGTGAGTGAAAATATACGAAAAATAAATAAAAAATCTTGTATTTTTTTCTTTATTCTTTTTTTT-AGAATTGAGAAAATAGACGAATTATTCTTTTAAACATCTTAGAAGCTTAAGATTGAAACCTGGTCTATTTCATATTGATTAGAATAGGGACTGCCGATTGTGAATTTTATATTAACAAATTACCGAGCCCATTTTGCGAGTAAAATCCATTCCGATTATTCCAATATTTTAGGACTTACTTGTTTGTCGTACAAAAAAACTTTTTGAATTCCCGGTAGAAAGAGATTTGCCTAATGACAAAGCTTTTAACGCCGCCTCAAAAACTTTATTTTATTATTTA-----TTAAAAGGATTAAATCCTTTACCTTTCAATGACACATTCAAGGAAAAATATAAATTTTCGGGATTTTTATCCAAAGGTCAATTCAAAATTGAAAACTTGGATTATGAAATTTCGAAACAAAATTTTTAAATTGGATCAATACTTCCAATTGAATGAGTATGAATAAAGAATCCATGGATGAAGATAGAAAAGTAGATTTCTAATTTTTAATCGTAACTAAATCTTCAATTTTTGTTTTGATTTGTAGCGAATAAATTGAAGCAAAATAGCTATTAAAT-AATGTCTTTAGTTTACTAGAGACATCGACATATTATTTTAGCTCGGTGGAAATAAAATCCTTTTCCTTAGGACCCTCTCAAATAGAAATAGAGAACGAAGTAACTAGAAAGATTGTTAGAATCGCCTTCTTCTAGAGGGATCATCTAGAAAGCGAGTCGTTTTGAATTGAATATATTCAAACAAAAAGCTGACATAGATGTTATGGGTATAATTTTTTTTGTAAGTTGGTTCACATCTGAAATCTAACAATTTATCCATTTCCATAAAGGAGCCGAATGAAACCAAAGTTTCATGTTCGGTTTTGAATTAGAGACGTTAAAAAGAAAAGAATTCTACCGTACGAAATAACATAAAAACAGATTCATTATCATTAAAAAAAAAAGATATGGTCCTTCTATTCAATA---------TTAAAAAATTAAATATT------------------CAAATTCTTCTTTGTTACATTACAGGAATTGATAAGAACTAAGAAATAAATATGGGAAACGGATTCGATTCCATCTTACTGGAATAGTCTACCAACAAAAGAAACTATTCTTATTTGATTGAAGTTACAGCTTAGAATAACCTCAGTTGATTGAATTATGATACAAAGAAGAAAAAGAATCGAATAATCA------TTGTATGATAAAAATAGAATAACCGCCTATTTTTTTGTCTTGTGTACTTAGCGGGTATACACTATACAATCAACTAGAAAAAATTGTTTA----TTTGTA-----------------TTTATGGGATAAGGATTTTTTTTT-ATAACTCTAAAA-------------CTGGCCTAGAAAGCAATTTCAGAATTCTTCTGATATGGAATCGTAGTCCAAATAGAATCATGATCTAAAGATACCCATTAACCATAGTCCACAAAATATAGACCCCTCGCTCCGTCGATTCATTAGAATTTATAATTTATTGATTTAATCCGGTATAGTATAAATAGATAATCAGAAAAAGAAGAGAACATTGTTTTCTTACAAAAACTGTTAAAAAAATTCTA--------------------------------------------------------------------------------------------TTCATGTTTGCAAAAACAATGTTCTCTTTATCCCTCCAGCCTAGAAGGAAAGATCCTCCTTTTACTATGATGAAAAATTTTCTGCGCGACATAAAGACTCC-TTCTTTTTATTTATATTTAATTATTAA------------------------TATTAATTCTTATTGATGAAATTTCATTCTACAGAATAAACC-TAAACTAAAAATGAACTAAATTCGAAATAAAG--------CGAAATTTACTGAAGTATTATTCTATTAAAGAATAATGAGATGAGTTGGATAAATATCCAGATTTTTATATTCTATATATAGAAAAAGAAAAGGA------------------TTCTTTTCATGAC------ATAGTTGTAAATTCCTATAACATAATAAATCAATGGCTTTTGCCACAAGAGGAAGACACTTTTTTTT-CAATATTCTTTGATTTCAAAGATGCATTATCAATCATGTAAAACATCGAATAAAATAAATAGAGAAAAGCCGACTATCGGAATCGAACCGATGACCATCGCATTACAAATGCGATGCTCTAACCTCTGAGCTAAGCAGGCTCACATAACATAAATTCGACATGCATAGGAATTCAATAAACTCTTAGAATCTTTGCTATTAACTATTAAGCTATTCATATTCGCTATTCATAATTAATATGAATATATTAAAGAATAGAATATAGAATTTCAAATAACTGTTAAATATTATAGAACATAATAATTAATCTAGCGATATATAATTTCAATTTTTTTT--ATCACAATGAAATATTATTTTTTTT-CTTTTTTAATTAAAAAAGAAAAAAAGGAGTCGACCGTTCAAGTATTCGAAATTGCATCGGTAAATGAGTGGAAGCGAGACAGATGTATAGGGTATGTATCCACCTATATTGAATTTCGGATACAGAAATGATAAAATCGTTTTTGATTGGACCAAAGATGAGCCTCCCATAGAAGATGAAAGAAGATAGACAAT
FeBAP1        TATAAACAAATAACTATAGAAGGAATAACCAACTCATCACTTCGTATTATCTGGATCCAAAGAACCAGTCAAGATATGATATATTGTTCATATTGTTGTAGCAACTGAAATCTTTTTTTATTAAAAAAATCTGCTTCTAAGTTGTCAATCAAAATAAAAAAATAAAGGGTATGGATAAATGGAAGGATGAGAGAAAGAAAGAAAAAGAATATTGATGATATATAATTCCAATATGTAAGGTCTATGAGTCATCTCAGAAAAA-GCTGTGTAATAAAGCATCAATACGGATTCATCATTAAATGGATCTACTCATCGAACAAAAAATAAAGAGCTTCGAGCCAATAAAGACTAAGAATATTGACTCAAGAACTAATAGCTCCATTGTAGAATTGAGACCTAACCATAAAGTAAGAAGCGATGGGAACGACGGAACCTGTGAATTCAAAAGATTCTAGTGAAAATGAATTCGAATGATTCATTGATCGGGATGGCGGAACCGACCAGAGACCAATTTATCTATTCGGAAAAGTTATGAACTAATGATAGAACTGAAATAGAAATTGAAAGAGTAAATATTCGCCCGCGAAAACTTTATTTTCTTGGATTGCTAAATTTGGGTGAATCCAA-----TACGATAAAGAGTAAAACAAAAGAAAAATTCGTTTTAACATTCTAAAAACCATATATATATAT----AAGAAAAAAATAGTTATTTAATATA---------------------------TTTAGTTATCTATACAAACAAGATATACAAATTAATAATAGATTTGATCTAGATTAAATGAAATCCATGATTCAGTATATTACTTATTAAATACATGTATATCTTAATTCAAATTATATTATATCTGAATTCAAAATCACTCATAATAGCCTATTTATATTCAATCGTCGAGATTGAACAAGTCAATTCAATCAAATAAGTTTTTTAGTAAAAATGAAAATTGATAAAAAAATGAGTTCAAAAGTAAATTTCAAGGTTCATTAGTTTCTTAGGGTGTCCGGTTTATTTATCTTAGGGCTTTGACGTAGTTTATCCTAGTCTAAAATCCAACTTTATTATTTCTCGTTTATCTGATTTCATAAATTTGAAACAAAAAATAAATTTTATCAATGAATCCAAAATAGGCATATTTTGGATTACTCCAAATTGACACCTTATTTGTACATAAT----------------------------------------------------ATCTCAACAATTAAGTTCTTTTATTGAGTGGGCTGAAAATTGGAGATATATCGGAAATCCTTATAGTAATTCCGATAAATTAAGAAG----------------------------TCAGAAAGTTATC---------AAAAATAAAAATTTTTTAACATGGAATCAATTAGTTTCAACAATTCATTAATTTTAACAAAAAATATTATATCTGCCCTTCTCGAGAAAGATAAAAATTTTTCATTATTGTAAAGGTCGATGGGGAAAATAAGACTCCCCACCACCACAATGTGAGTGAAAATATACGAAAAATAAATAAAAAATATTGTATTTTTTTCTTTATTCTTTTTTTTTAGAATTGAGAAAATTGACGAATTATTCTTTTAAACATCTTAGAAGATTAAGATTGAAACCTGGTCTATTTCATATTGATTAGAATAGGGACTGCCGATTGTGAATTTTATATTAACAAATTACCGAGCCCATTTTGCGAGTAAAATCCATTCCGATTATTCCAATATTTTAGGACTTACTTGTTTGTCGTACAAAAAAACTTTTTGAATTCCCGGTAGAAAGAGATTTGCCTAATGACAAAGCTTTTAACGCCGCCTCAAAAACTTTATTTTATTATTTA-----TTAAAAGGATTAAATCCTTTACCTTTCAATGACACATTCAAGGAAAAATATAAATTTTCGGGATTTTTATCCAAAGGTCAATTCAAAATTGAAAACTTGGATTATGAAATTTCGAAACAAAATTTTTAAATTGGATCAATACTTCCAATTGAATGAGTATGAATAAAGAATCCATGGATGAAGATAGAAAAGTAGATTTCTAATTTCTAATCGTAACTAAATCTTCAATTTTTGTTTTGATTTGTAGCGAATAAATTGAAGCAAAATAGCTATTAAAT-AATGTCTTTAGTTTACTAGAGACATCGACATATTATTTTAGCTCGGTGGAAATAAAATCCTTTTCCTTAGGACCCTCTCAAATAGAAATAGAGAACGAAGTAACTAGAAAGATTGTTAGAATCGCCTTCTTCTAGAGGGATCATCTAGAAAGCGAGTCGTTTTGAATTGAATATATTCAAACAAAAAGCTGACATAGATGTTATGGGTATAATTTTTTTTGTAAGTTGGTTCACATCTGAAATCTAACAATTTATCCATTTCCATAAAGGAGCCGAATGAAACCAAAGTTTCATGTTCGGTTTTGAATTAGAGACGTTAAAAAGAAAAGAATTCTACCGTACGAAATAACATAAAAACAGATTCATTATCATTAAAAAAAAAAGATATGGTCCTTCTATTCAATA---------TTAAAAAATTAAATATT------------------CAAATTCTTCTTTTTTACATTACAGGAATTGATAAGAACTAAGAAATAAATATGGGAAACGGATTCGATTCCATCTTACTGGAATAGTCTACCAACAAAAGAAACTATTCTTATTTGATTGAAGTTACAGCTTAGAATAACCTCAGTTGATTGAATTATGATACAAAGAAGAAAAAGAATCGAATAATCATAATCATTGTATGATAAAAATAGAATAACCGCCTATTTTTTTGTCTTGTGTACTTAGCGGGTATACACTATACAATCAACTAGAAAAAATTGTTTATCAATTTGTA-----------------TTTATGGGATAAGGATTTTTTTT--ATAACTCTAAAA-------------CTGGCCTAGAAAGCAATTTCAGAATTCTTCTGATATGGAATCGTAGTCCAAATAGAATCATGATCTAAAGATACCCATTAACCATAGTCCACAAAATATAGACCCCTCGCTCCGTCGATTCATTAGAATTTAGAATTTATTGATTTAATCCGGTATAGTATAAATAGATAATCAGAAAAAGAAGAGAACATTGTTTTCTTACAAAAACTGTTAAAAAAATTCTA--------------------------------------------------------------------------------------------TTCATGTTTGCAAAAACAATGTTCTCTTTATCCCTCCAGCCTAGAAGGAAAGATCCTCCTTTTACTATGATGAAAAATTTTCTGCGCGACATAAAGACTCC-TTCTTTTTATTTATATTTAATTATTAA------------------------TATTAATTCTTATTGATGAAATTTCATTCTACAGAATAAACC-TAAACTAAAAATGAACTAAATTCGAAATAAAG--------CGAAATTTACTGAAGTATTATTCTATTAAAGAATAATGAGATGAGTTGGATAAATATCCAGATTTTTATATTCTATATATAGAAAAAGAAAAGGATATAGAAAAAGAAAAGGATTCTTTTCATGACCATGACATAGTTGTAAATTCCTATAACATAATAAATCAATGGCTTTTGCCACAAGAGGAAGACACTTTTTTTTTCAATATTCTTTGATTTCAAAGATGCATTATCAATCATGTAAAACATCGAATAAAATAAATAGAGAAAAGCCGACTATCGGAATCGAACCGATGACCATCGCATTACAAATGCGATGCTCTAACCTCTGAGCTAAGCAGGCTCACATAACATAAATTCGACATGCATAGGAATTCAATAAACTCTTAGAATCTTTGCTATTAACTATTAAGCTATTCATATTCGCTATTCATAATTAATATGAATATATTAAAGAATAGAATATAGAATTTCAAATAACTGTTAAATATTATAGAACATAATAATTAATCTAGCGATATATAATTTCAATTTTTTTTT-ATCACAATGAAATATTATTTTTTTT-CTTTTTTAATTAAAAAAGAAAAAAAGGAGTCGACCGTTCAAGTATTCCAAATTGCATCGGTAAATGAGTGGAAGCGAGACAGATGTATAGGGTATGTATCCACCTATATTGAATTTCGGATACAGAAATGATAAAATCGTTTTTGATTGGACCAAAGATGAACCTCCCATAGAAGATGAAAGAAGATAGACAAT
FeBAP2        TATAAACAAATAACTATAGAAGGAATAACCAACTCATCACTTCGTATTATCTGGATCCAAAGAACCAGTCAAGATATGATATATTGTTCATATTGTTGTAGCAACTGAAATCTTTTTTTATTAAAAAAATCTGCTTCTAAGTTGTCAATCAAAATAAAAAAATAAAGGGTATGGATAAATGGAAGGATGAGAGAAAGAAAGAAAAAGAATATTGATGATATATAATTCCAATATGTAAGGTCTATGAGTCATCTCAGAAAAA-GCTGTGTAATAAAGCATCAATACGGATTCATCATTAAATGGATCTACTCATCGAACAAAAAATAAAGAGCTTCGAGCCAATAAAGACTAAGAATATTGACTCAAGAACTAATAGCTCCATTGTAGAATTGAGACCTAACCATAAAGTAAGAAGCGATGGGAACGACGGAACCTGTGAATTCAAAAGATTCTAGTGAAAATGAATTCGAATGATTCATTGATCGGGATGGCGGAACCGACCAGAGACCAATTTATCTATTCGGAAAAGTTATGAACTAATGATAGAACTGAAATAGAAATTGAAAGAGTAAATATTCGCCCGCGAAAACTTTATTTTCTTGGATTGCTAAATTTGGGTGAATCCAA-----TACGATAAAGAGTAAAACAAAAGAAAAATTCGTTTTAACATTCTAAAAACCATATATATATAT----AAGAAAAAAATAGTTATTTAATATA---------------------------TTTAGTTATCTATACAAACAAGATATACAAATTAATAATAGATTTGATCTAGATTAAATGAAATCCATGATTCAGTATATTACTTATTAAATACATGTATATCTTAATTCAAATTATATTATATCTGAATTCAAAATCACTCATAATAGCCTATTTATATTCAATCGTCGAGATTGAACAAGTCAATTCAATCAAATAAGTTTTTTAGTAAAAATGAAAATTGATAAAAAAATGAGTTCAAAAGTAAATTTCAAGGTTCATTAGTTTCTTAGGGTGTCCGGTTTATTTATCTTAGGGCTTTGACGTAGTTTATCCTAGTCTAAAATCCAACTTTATTATTTCTCGTTTATCTGATTTCATAAATTTGAAACAAAAAATAAATTTTATCAATGAATCCAAAATAGGCATATTTTGGATTACTCCAAATTGACACCTTATTTGTACATAAT----------------------------------------------------ATCTCAACAATTAAGTTCTTTTATTGAGTGGGCTGAAAATTGGAGATATATCGGAAATCCTTATAGTAATTCCGATAAATTAAGAAG----------------------------TCAGAAAGTTATC---------AAAAATAAAAATTTTTTAACATGGAATCAATTAGTTTCAACAATTCATTAATTTTAACAAAAAATATTATATCTGCCCTTCTCGAGAAAGATAAAAATTTTTCATTATTGTAAAGGTCGATGGGGAAAATAAGACTCCCCACCACCACAATGTGAGTGAAAATATACGAAAAATAAATAAAAAATATTGTATTTTTTTCTTTATTCTTTTTTTTTAGAATTGAGAAAATTGACGAATTATTCTTTTAAACATCTTAGAAGATTAAGATTGAAACCTGGTCTATTTCATATTGATTAGAATAGGGACTGCCGATTGTGAATTTTATATTAACAAATTACCGAGCCCATTTTGCGAGTAAAATCCATTCCGATTATTCCAATATTTTAGGACTTACTTGTTTGTCGTACAAAAAAACTTTTTGAATTCCCGGTAGAAAGAGATTTGCCTAATGACAAAGCTTTTAACGCCGCCTCAAAAACTTTATTTTATTATTTA-----TTAAAAGGATTAAATCCTTTACCTTTCAATGACACATTCAAGGAAAAATATAAATTTTCGGGATTTTTATCCAAAGGTCAATTCAAAATTGAAAACTTGGATTATGAAATTTCGAAACAAAATTTTTAAATTGGATCAATACTTCCAATTGAATGAGTATGAATAAAGAATCCATGGATGAAGATAGAAAAGTAGATTTCTAATTTCTAATCGTAACTAAATCTTCAATTTTTGTTTTGATTTGTAGCGAATAAATTGAAGCAAAATAGCTATTAAAT-AATGTCTTTAGTTTACTAGAGACATCGACATATTATTTTAGCTCGGTGGAAATAAAATCCTTTTCCTTAGGACCCTCTCAAATAGAAATAGAGAACGAAGTAACTAGAAAGATTGTTAGAATCGCCTTCTTCTAGAGGGATCATCTAGAAAGCGAGTCGTTTTGAATTGAATATATTCAAACAAAAAGCTGACATAGATGTTATGGGTATAATTTTTTTTGTAAGTTGGTTCACATCTGAAATCTAACAATTTATCCATTTCCATAAAGGAGCCGAATGAAACCAAAGTTTCATGTTCGGTTTTGAATTAGAGACGTTAAAAAGAAAAGAATTCTACCGTACGAAATAACATAAAAACAGATTCATTATCATTAAAAAAAAAAGATATGGTCCTTCTATTCAATA---------TTAAAAAATTAAATATT------------------CAAATTCTTCTTTTTTACATTACAGGAATTGATAAGAACTAAGAAATAAATATGGGAAACGGATTCGATTCCATCTTACTGGAATAGTCTACCAACAAAAGAAACTATTCTTATTTGATTGAAGTTACAGCTTAGAATAACCTCAGTTGATTGAATTATGATACAAAGAAGAAAAAGAATCGAATAATCATAATCATTGTATGATAAAAATAGAATAACCGCCTATTTTTTTGTCTTGTGTACTTAGCGGGTATACACTATACAATCAACTAGAAAAAATTGTTTATCAATTTGTA-----------------TTTATGGGATAAGGATTTTTTTT--ATAACTCTAAAA-------------CTGGCCTAGAAAGCAATTTCAGAATTCTTCTGATATGGAATCGTAGTCCAAATAGAATCATGATCTAAAGATACCCATTAACCATAGTCCACAAAATATAGACCCCTCGCTCCGTCGATTCATTAGAATTTAGAATTTATTGATTTAATCCGGTATAGTATAAATAGATAATCAGAAAAAGAAGAGAACATTGTTTTCTTACAAAAACTGTTAAAAAAATTCTA--------------------------------------------------------------------------------------------TTCATGTTTGCAAAAACAATGTTCTCTTTATCCCTCCAGCCTAGAAGGAAAGATCCTCCTTTTACTATGATGAAAAATTTTCTGCGCGACATAAAGACTCC-TTCTTTTTATTTATATTTAATTATTAA------------------------TATTAATTCTTATTGATGAAATTTCATTCTACAGAATAAA--------------TGAACTAAATTCGAAATAAAG--------CGAAATTTACTGAAGTATTATTCTATTAAAGAATAATGAGATGAGTTGGATAAATATCCAGATTTTTATATTCTATATATAGAAAAAGAAAAGGATATAGAAAAAGAAAAGGATTCTTTTCATGACCATGACATAGTTGTAAATTCCTATAACATAATAAATCAATGGCTTTTGCCACAAGAGGAAGACACTTTTTTTTTCAATATTCTTTGATTTCAAAGATGCATTATCAATCATGTAAAACATCGAATAAAATAAATAGAGAAAAGCCGACTATCGGAATCGAACCGATGACCATCGCATTACAAATGCGATGCTCTAACCTCTGAGCTAAGCAGGCTCACATAACATAAATTCGACATGCATAGGAATTCAATAAACTCTTAGAATCTTTGCTATTAACTATTAAGCTATTCATATTCGCTATTCATAATTAATATGAATATATTAAAGAATAGAATATAGAATTTCAAATAACTGTTAAATATTATAGAACATAATAATTAATCTAGCGATATATAATTTCAATTTTTTTTT-ATCACAATGAAATATTATTTTTTTT-CTTTTTTAATTAAAAAAGAAAAAAAGGAGTCGACCGTTCAAGTATTCGAAATTGCATCGGTAAATGAGTGGAAGCGAGACAGATGTATAGGGTATGTATCCACCTATATTGAATTTCGGATACAGAAATGATAAAATCGTTTTTGATTGGACCAAAGATGAGCCTCCCATAGAAGATGAAAGAAGATAGACAAT
FeBAP8        TATAAACAAATAACTATAGAAGGAATAACCAACTCATCACTTCGTATTATCTGGATCCAAAGAACCAGTCAAGATATGATATATTGTTCATATTGTTGTAGCAACTGAAATCTTTTTTTATTAAAAAAATCTGCTTCTAAGTTGTCAATCAAAATAAAAAAATAAAGGGTATGGATAAATGGAAGGATGAGAGAAAGAAAGAAAAAGAATATTGATGATATATAATTCCAATATGTAAGGTCTATGAGTCATCTCAGAAAAA-GCTGTGTAATAAAGCATCAATACGGATTCATCATTAAATGGATCTACTCATCGAACAAAAAATAAAGAGCTTCGAGCCAATAAAGACTAAGAATATTGACTCAAGAACTAATAGCTCCATTGTAGAATTGAGACCTAACCATAAAGTAAGAAGCGATGGGAACGACGGAACCTGTGAATTCAAAAGATTCTAGTGAAAATGAATTCGAATGATTCATTGATCGGGATGGCGGAACCGACCAGAGACCAATTTATCTATTCGGAAAAGTTATGAACTAATGATAGAACTGAAATAGAAATTGAAAGAGTAAATATTCGCCCGCGAAAACTTTATTTTCTTGGATTGCTAAATTTGGGTGAATCCAA-----TACGATAAAGAGTAAAACAAAAGAAAAATTCGTTTTAACATTCTAAAAACCATATATATATAT----AAGAAAAAAATAGTTATTTAATATA---------------------------TTTAGTTATCTATACAAACAAGATATACAAATTAATAATAGATTTGATCTAGATTAAATGAAATCCATGATTCAGTATATTACTTATTAAATACATGTATATCTTAATTCAAATTATATTATATCTGAATTCAAAATCACTCATAATAGCCTATTTATATTCAATCGTCGAGATTGAACAAGTCAATTCAATCAAATAAGTTTTTTAGTAAAAATGAAAATTGATAAAAAAATGAGTTCAAAAGTAAATTTCAAGGTTCATTAGTTTCTTAGGGTGTCCGGTTTATTTATCTTAGGGCTTTGACGTAGTTTATCCTAGTCTAAAATCCAACTTTATTATTTCTCGTTTATCTGATTTCATAAATTTGAAACAAAAAATAAATTTTATCAATGAATCCAAAATAGGCATATTTTGGATTACTCCAAATTGACACCTTATTTGTACATAAT----------------------------------------------------ATCTCAACAATTAAGTTCTTTTATTGAGTGGGCTGAAAATTGGAGATATATCGGAAATCCTTATAGTAATTCCGATAAATTAAGAAG----------------------------TCAGAAAGTTATC---------AAAAATAAAAATTTTTTAACATGGAATCAATTAGTTTCAACAATTCATTAATTTTAACAAAAAATATTATATCTGCCCTTCTCGAGAAAGATAAAAATTTTTCATTATTGTAAAGGTCGATGGGGAAAATAAGACTCCCCACCACCACAATGTGAGTGAAAATATACGAAAAATAAATAAAAAATATTGTATTTTTTTCTTTATTCTTTTTTTTTAGAATTGAGAAAATTGACGAATTATTCTTTTAAACATCTTAGAAGATTAAGATTGAAACCTGGTCTATTTCATATTGATTAGAATAGGGACTGCCGATTGTGAATTTTATATTAACAAATTACCGAGCCCATTTTGCGAGTAAAATCCATTCCGATTATTCCAATATTTTAGGACTTACTTGTTTGTCGTACAAAAAAACTTTTTGAATTCCCGGTAGAAAGAGATTTGCCTAATGACAAAGCTTTTAACGCCGCCTCAAAAACTTTATTTTATTATTTA-----TTAAAAGGATTAAATCCTTTACCTTTCAATGACACATTCAAGGAAAAATATAAATTTTCGGGATTTTTATCCAAAGGTCAATTCAAAATTGAAAACTTGGATTATGAAATTTCGAAACAAAATTTTTAAATTGGATCAATACTTCCAATTGAATGAGTATGAATAAAGAATCCATGGATGAAGATAGAAAAGTAGATTTCTAATTTCTAATCGTAACTAAATCTTCAATTTTTGTTTTGATTTGTAGCGAATAAATTGAAGCAAAATAGCTATTAAAT-AATGTCTTTAGTTTACTAGAGACATCGACATATTATTTTAGCTCGGTGGAAATAAAATCCTTTTCCTTAGGACCCTCTCAAATAGAAATAGAGAACGAAGTAACTAGAAAGATTGTTAGAATCGCCTTCTTCTAGAGGGATCATCTAGAAAGCGAGTCGTTTTGAATTGAATATATTCAAACAAAAAGCTGACATAGATGTTATGGGTATAATTTTTTTTGTAAGTTGGTTCACATCTGAAATCTAACAATTTATCCATTTCCATAAAGGAGCCGAATGAAACCAAAGTTTCATGTTCGGTTTTGAAT-AGAGACGTTAAAAAGAAAAGAATTCTACCGTACGAAATAACATAAAAACAGATTCATTATCATTAAAAAAAAAAGATATGGTCCTTCTATTCAATA---------TTAAAAAATTAAATATT------------------CAAATTCTTCTTTTTTACATTACAGGAATTGATAAGAACTAAGAAATAAATATGGGAAACGGATTCGATTCCATCTTACTGGAATAGTCTACCAACAAAAGAAACTATTCTTATTTGATTGAAGTTACAGCTTAGAATAACCTCAGTTGATTGAATTATGATACAAAGAAGAAAAAGAATCGAATAATCATAATCATTGTATGATAAAAATAGAATAACCGCCTATTTTTTTGTCTTGTGTACTTAGCGGGTATACACTATACAATCAACTAGAAAAAATTGTTTATCAATTTGTA-----------------TTTATGGGATAAGGATTTTTTTT--ATAACTCTAAAA-------------CTGGCCTAGAAAGCAATTTCAGAATTCTTCTGATATGGAATCGTAGTCCAAATAGAATCATGATCTAAAGATACCCATTAACCATAGTCCACAAAATATAGACCCCTCGCTCCGTCGATTCATTAGAATTTAGAATTTATTGATTTAATCCGGTATAGTATAAATAGATAATCAGAAAAAGAAGAGAACATTGTTTTCTTACAAAAACTGTTAAAAAAATTCTA--------------------------------------------------------------------------------------------TTCATGTTTGCAAAAACAATGTTCTCTTTATCCCTCCAGCCTAGAAGGAAAGATCCTCCTTTTACTATGATGAAAAATTTTCTGCGCGACATAAAGACTCC-TTCTTTTTATTTATATTTAATTATTAA------------------------TATTAATTCTTATTGATGAAATTTCATTCTACAGAATAAACC-TAAACTAAAAATGAACTAAATTCGAAATAAAG--------CGAAATTTACTGAAGTATTATTCTATTAAAGAATAATGAGATGAGTTGGATAAATATCCAGATTTTTATATTCTATATATAGAAAAAGAAAAGGATATAGAAAAAGAAAAGGATTCTTTTCATGAC-ATGACATAGTTGTAAATTCCTATAACATAATAAATCAATGGCTTTTGCCACAAGAGGAAGACACTTTTTTTTTCAATATTCTTTGATTTCAAAGATGCATTATCAATCATGTAAAACATCGAATAAAATAAATAGAGAAAAGCCGACTATCGGAATCGAACCGATGACCATCGCATTACAAATGCGATGCTCTAACCTCTGAGCTAAGCAGGCTCACATAACATAAATTCGACATGCATAGGAATTCAATAAACTCTTAGAATCTTTGCTATTAACTATTAAGCTATTCATATTCGCTATTCATAATTAATATGAATATATTAAAGAATAGAATATAGAATTTCAAATAACTGTTAAATATTATAGAACATAATAATTAATCTAGCGATATATAATTTCAATTTTTTTTT-ATCACAATGAAATATTATTTTTTTT-CTTTTTTAATTAAAAAAGAAAAAAAGGAGTCGACCGTTCAAGTATTCGAAATTGCATCGGTAAATGAGTGGAAGCGAGACAGATGTATAGGGTATGTATCCACCTATATTGAATTTCGGATACAGAAATGATAAAATCGTTTTTGATTGGACCAAAGATGAGCCTCCCATAGAAGATGAAAGA-GATAGACAAT
IPOse1        TATAAACAAATAACTATAGAAGTAATAACCAACTCATCACTTCGTATTATCTGGATCCAAAGAACCAGTCAAGATATGATATATTGTTCATATTGTTGTAGCAACTGAAATCTTTTTTTATTAAAAAAATCTGTTTCTAAGTTGTCAATCAAAATAAAAAAATAAAGGGTATGGATAAATGGAAGGATGAGAGAAAGAAAGAAAAAGAATATTGATGATATATAATTCCAATATGTAAGGTCTATGAGTCATCTCAGAAAAA-GCTGTGTAATAAAGCATCAATACGGATTCATCATTAAATGGATCTACTCATCGAACAAAAAATAAAGAGCTTCGAGCCAATAAAGACTAAGAATATTGACTCAAGAACTAATAGCTCCATTGTAGAATTGAGACCTAACCATAAAGTAAGAAGCGATGGGAACGACGGAACCTGTGAATTCAAAAGATTCTAGTGAAAATGAATTCGAATGATTCATTGATCGGGATGGCGGAACCGACCAGAGACCAATTTATCTATTCGGAAAAGTTATGAACTAATGATAGAACTGAAATAGAAATTGAAAGAGTAAATATTCGCCCGCGAAAACTTTATTTTCTTGGATTGCTAAATTTGGGTGAATCCAA-----TACGATAAAGAGTAAAACAAAAGAAAAATTCGTTTTAACATTCTAAAAACCATATATATATATATATAAGAAAAAAATAGTTATTTAATATA---------------------------TTTAGTTATCTATACAAACAAGATATACAAATTAATAATAGATTTGATCTAGATTAAATGAAATCCATGATTCAGTATATTACTTATTAAATACATGTATATCTTAATTCAAATTATATTATATCTGAATTCAAAATCACTCATAATAGCCTATTTATATTCAATCGTCGAGATTGAACAAGTCAATTCAATCAAATAAGTTTTTTAGTAAAAATGAAAATTGATAAAAAAATGAGTTCAAAAGTAAATTTCAAGGTTCATTAGTTTTTTAGGGTGTCCGGTTTATTTATCTTAGGGCTTTGACGTAGTTTATCCTAGTCTAAAATCCAACTTTATTATTTCTCGTTTATCTGATTTCATAAATTTGAAACAAAAAATAAATTTTATCAATGAATCCAAAATATGCCTATTTTGGATTACTCCAAATTGACACCTTATTTGTACATAATAAATTGACACCTTATTTGTACATAAT--------------------------ATCTCAACAATTAAGTTCTTTTATTGAGTGGGCTGAAAATTGGAGATATATCGGAAATCCCTATAGTAATTCCGATAAATTAAGAAGGATAAATTAAGAAG--------------TCAGAAAGTTATC---------AAAAATAAAAATTTTTTAACATGGAATCAATTAGTTTCAACAATTCATTAATTTTAACAAAAAATATTATATCTGCCCTTCTCGAGAAAGATAAAAATTTTTCATTATTGTAAAGGTCGATGGGGAAAATAAGACTCCCCACCACCACAATGTGAGTGAAAATATACGAAAAATAAATAAAAAATCTTGTATTTTTTTCTTTATTCTTTTTTTT-AGAATTGAGAAAATAGACGAATTATTCTTTTAAACATCTTAGAAGATTAAGATTGAAACCTGGTCTATTTCATATTGATTAGAATAGGGACTGCCGATTGTGAATTTTATATTAACAAATTACCGAGCCCATTTTGCGAGTAAAATCCATTCCGATTATTCCAATATTTTAGGACTTACTTGTTTGTCGTACAAAAAAACTTTTTGAATTCCCGGTAGAAAGAGATTTGCCTAATGACAAAGCTTTTAACGCCGCCTCAAAAACTTTATTTTATTATTTA-----TTAAAAGGATTAAATCCTTTACCTTTCAATGACACATTCAAGGAAAAATATAAATTTTCGGGATTTTTATCCAAAGGTCAATTCAAAATTGAAAACTTGGATTATGAAATTTCGAAACAAAATTTTTAAATTGGATCAATACTTCCAATTGAATGAGTATGAATAAAGAATCCATGGATGAAGATAGAAAAGTAGATTTCTAATTTCTAATCGTAACTAAATCTTCAATTTTTGTTTTGATTTGTAGCAAATAAATTGAAGCAAAATAGCTATTAAAT-AATGTCTTTAGTTTACTAGAGACATCGACATATTATTTTAGCTCGGTGGAAATAAAATCCTTTTCCTTAGGACCCTCTCAAATAGAAATAGAGAACGAAGTAACTAGAAAGATTGTTAGAATCGCCTTCTTCTAGAGGGATCATCTAGAAAGCGAGTCGTTTTGAATTGAATATATTCAAACAAAAAGCTGACATAGATGTTATGGGTATAATTTTTTTTGTAAGTTGGTTCACATCTGAAATCTAACAATTTATCCATTTCCATAAAGGAGCCGAATGAAACCAAAGTTTCATGTTCGGTTT-GAATTAGAGACGTTAAAAAGAAAAGAATTCTACCGTACGAAATAACATAAAAACAGATTCATTATCATTAAAAAAAAAAGATATGGTCCTTCTATTCAATA---------TTAAAAAATTAAATATT------------------CAAATTTTTCTTTTTTACATTACAGGAATTGATAAGAACTAAGAAATAAATATGGGAAACGGATTCGATTCCATCTTACTGGAATAGTCTACCAACAAAAGAAACTATTCTTATTTGATTGAAGTTACAGCTTAGAATAACCTCAGTTGATTGAATTATGATACAAAGAAAAAAAAGAATCGAATAATCATAATCATTGTATGATGAAAATAGAATAACCGCCTATTTTTTTGTCTTGTGTACTTAGCGGGTATACACTATACAATCAACTAGAAAAAATTGTTTATCAATTTGTA-----------------TTTATGGGATAAGGATTTTTTTTT-ATAACTCTAAAA-------------CTGGCCTAGAAAGCAATTTGAGAATTCTTCTGATATGGAATCGTAGTCCAAATAGAATCATGATCTAAAGATACCCATTAACCATAGTCCACAAAATATAGACCCCTCGCTCCGTCGATTCATTAGAATTTATAATTTATTGATTTAATCCGGTATAGTATAAATAGATAATCAGAAAAAGAAGAGAACATTGTTTTCTTACAAAAACTGTTAAAAAAATTCTA--------------------------------------------------------------------------------------------TTCATGTTTGCAAAAACAATGTTCTCTTTATCCCTCCAGCCTAGAAGGAAAGATCCTCCTTTTACTATGATGAAAAATTTTCTGCGCGACATAAAGACTCC-T-CTTTT-ATTTATATTTAAATATTAA-------------------------------TCTTATTGATGAAATTTCATTCTACAGAATAAACC-TAAACTAAAAATGAACTAAATTCGAAATAAAG--------CGAAATTTACTGAAGTATTATTCTATTAAAGAATAATGAGATGAGTTGGATAAATATCCAGATTTTTATATTCTATATATAGAAAAAGAAAAGGA------------------TTCTTTTCATGAC------ATAGTTGTAAATTCCTATAACATAATAAATCAATGGCTTTTGCCACAAGAGGAAGACACTTTTTTTTTCAATATTCTTTGATTTCAAAGATGCATTATCAATCATGTAAAACATCGAATAAAATAAATAGAGAAAAGCCGACTATCGGAATCGAACCGATGACCATCGCATTACAAATGCGATGCTCTAACCTCTGAGCTAAGCAGGCTCACATAACATAAATTCGACATGCATAGGAATTCAATAAACTCTTAGAATCTTTGCTATTAACTATTAAGCTATTCATATTCGCTATTCATAATTAATATGAATATATTAAAGAATAGAATATAGAATTTCAAATAACTGTTAAATATTATAGAACATAATAATTAATCTAGCGATATATAATTTCAATTTTTTTTT-ATCACAATGAAATATTATTTTTTTT-CTTTTTTAATTAAAAAAGAAAAAAAGGAGTCGACCGTTCAAGTATTCGAAATTGCATCGGTAAATGAGTGGAAGCGAGACAGATGTATAGGGTATGTATCCACCTATATTGAATTTCGGATACAGAAATGATAAAATCGTTTTTGATTGGACCAAAGATGAGCCTCCCATAGAAGATGAAAGAAGATAGACAAT
IPOse2        TATAAACAAATAACTATAGAAGTAATAACCAACTCATCACTTCGTATTATCTGGATCCAAAGAACCAGTCAAGATATGATATATTGTTCATATTGTTGTAGCAACTGAAATCTTTTTTTATTAAAAAAATCTGTTTCTAAGTTGTCAATCAAAATAAAAAAATAAAGGGTATGGATAAATGGAAGGATGAGAGAAAGAAAGAAAAAGAATATTGATGATATATAATTCCAATATGTAAGGTCTATGAGTCATCTCAGAAAAA-GCTGTGTAATAAAGCATCAATACGGATTCATCATTAAATGGATCTACTCATCGAACAAAAAATAAAGAGCTTCGAGCCAATAAAGACTAAGAATATTGACTCAAGAACTAATAGCTCCATTGTAGAATTGAGACCTAACCATAAAGTAAGAAGCGATGGGAACGACGGAACCTGTGAATTCAAAAGATTCTAGTGAAAATGAATTCGAATGATTCATTGATCGGGATGGCGGAACCGACCAGAGACCAATTTATCTATTCGGAAAAGTTATGAACTAATGATAGAACTGAAATAGAAATTGAAAGAGTAAATATTCGCCCGCGAAAACTTTATTTTCTTGGATTGCTAAATTTGGGTGAATCCAA-----TACGATAAAGAGTAAAACAAAAGAAAAATTCGTTTTAACATTCTAAAAACCATATATATATATATATAAGAAAAAAATAGTTATTTAATATA---------------------------TTTAGTTATCTATACAAACAAGATATACAAATTAATAATAGATTTGATCTAGATTAAATGAAATCCATGATTCAGTATATTACTTATTAAATACATGTATATCTTAATTCAAATTATATTATATCTGAATTCAAAATCACTCATAATAGCCTATTTATAT-CAATCGTCGAGATTGAACAAGTCAATTCAATCAAATAAGTTTTTTAGTAAAAATGAAAATTGATAAAAAAATGAGTTCAAAAGTAAATTTCAAGGTTCATTAGTTTTTTAGGGTGTCCGGTTTATTTATCTTAGGGCTTTGACGTAGTTTATCCTAGTCTAAAATCCAACTTTATTATTTCTCGTTTATCTGATTTCATAAATTTGAAACAAAAAATAAATTTTATCAATGAATCCAAAATATGCCTATTTTGGATTACTCCAAATTGACACCTTATTTGTACATAATAAATTGACACCTTATTTGTACATAAT--------------------------ATCTCAACAATTAAGTTCTTTTATTGAGTGGGCTGAAAATTGGAGATATATCGGAAATCCCTATAGTAATTCCGATAAATTAAGAAGGATAAATTAAGAAG--------------TCAGAAAGTTATC---------AAAAATAAAAATTTTTTAACATGGAATCAATTAGTTTCAACAATTCATTAATTTTAACAAAAAATATTATATCTGCCCTTCTCGAGAAAGATAAAAATTTTTCATTATTGTAAAGGTCGATGGGGAAAATAAGACTCCCCACCACCACAATGTGAGTGAAAATATACGAAAAATAAATAAAAAATCTTGTATTTTTTTCTTTATTCTTTTTTTT-AGAATTGAGAAAATAGACGAATTATTCTTTTAAACATCTTAGAAGATTAAGATTGAAACCTGGTCTATTTCATATTGATTAGAATAGGGACTGCCGATTGTGAATTTTATATTAACAAATTACCGAGCCCATTTTGCGAGTAAAATCCATTCCGATTATTCCAATATTTTAGGACTTACTTGTTTGTCGTACAAAAAAACTTTTTGAATTCCCGGTAGAAAGAGATTTGCCTAATGACAAAGCTTTTAACGCCGCCTCAAAAACTTTATTTTATTATTTA-----TTAAAAGGATTAAATCCTTTACCTTTCAATGACACATTCAAGGAAAAATATAAATTTTCGGGATTTTTATCCAAAGGTCAATTCAAAATTGAAAACTTGGATTATGAAATTTCGAAACAAAATTTTTAAATTGGATCAATACTTCCAATTGAATGAGTATGAATAAAGAATCCATGGATGAAGATAGAAAAGTAGATTTCTAATTTCTAATCGTAACTAAATCTTCAATTTTTGTTTTGATTTGTAGCAAATAAATTGAAGCAAAATAGCTATTAAAT-AATGTCTTTAGTTTACTAGAGACATCGACATATTATTTTAGCTCGGTGGAAATAAAATCCTTTTCCTTAGGACCCTCTCAAATAGAAATAGAGAACGAAGTAACTAGAAAGATTGTTAGAATCGCCTTCTTCTAGAGGGATCATCTAGAAAGCGAGTCGTTTTGAATTGAATATATTCAAACAAAAAGCTGACATAGATGTTATGGGTATAATTTTTTTTGTAAGTTGGTTCACATCTGAAATCTAACAATTTATCCATTTCCATAAAGGAGCCGAATGAAACCAAAGTTTCATGTTCGGTTT-GAATTAGAGACGTTAAAAAGAAAAGAATTCTACCGTACGAAATAACATAAAAACAGATTCATTATCATTAAAAAAAAAAGATATGGTCCTTCTATTCAATA---------TTAAAAAATTAAATATT------------------CAAATTTTTCTTTTTTACATTACAGGAATTGATAAGAACTAAGAAATAAATATGGGAAACGGATTCGATTCCATCTTACTGGAATAGTCTACCAACAAAAGAAACTATTCTTATTTGATTGAAGTTACAGCTTAGAATAACCTCAGTTGATTGAATTATGATACAAAGAAGAAAAAGAATCGAATAATCATAATCATTGTATGATGAAAATAGAATAACCGCCTATTTTTTTGTCTTGTGTACTTAGCGGGTATACACTATACAATCAACTAGAAAAAATTGTTTATCAATTTGTA-----------------TTTATGGGATAAGGATTTTTTTTT-ATAACTCTAAAA-------------CTGGCCTAGAAAGCAATTTGAGAATTCTTCTGATATGGAATCGTAGTCCAAATAGAATCATGATCTAAGGATACCCATTACCCATAGTCCACAAAATATAGACCCCTCGCTCCGTCGATTCATTAGAATTTATAATTTATTGATTTAATCCGGTATAGTATAAATAGATAATCAGAAAAAGAAGAGAACATTGTTTTCTTACAAAAACTGTTAAAAAAATTCTA--------------------------------------------------------------------------------------------TTCATGTTTGCAAAAACAATGTTCTCTTTATCCCTCCAGCCTAGAAGGAAAGATCCTCCTTTTACTATGATGAAAAATTTTCTGCGCGACATAAAGACTCC-T-CTTTT-ATTTATATTTAAATATTAA-------------------------------TCTTATTGATGAAATTTCATTCTACAGAATAAACC-TAAACTAAAAATGAACTAAATTCGAAATAAAG--------CGAAATTTACTGAAGTATTATTCTATTAAAGAATAATGAGATGAGTTGGATAAATATCCAGATTTTTATATTCTATATATAGAAAAAGAAAAGGA------------------TTCTTTTCATGAC------ATAGTTGTAAATTCCTATAACATAATAAATCAATGGCTTTTGCCACAAGAGGAAGACACTTTTTTTTTCAATATTCTTTGATTTCAAAGATGCATTATCAATCATGTAAAACATCGAATAAAATAAATAGAGAAAAGCCGACTATCGGAATCGAACCGATGACCATCGCATTACAAATGCGATGCTCTAACCTCTGAGCTAAGCAGGCTCACATAACATAAATTCGACATGCATAGGAATTCAATAAACTCTTAGAATCTTTGCTATTAACTATTAAGCTATTCATATTCGCTATTCATAATTAATATGAATATATTAAAGAATAGAATATAGAATTTCAAATAACTGTTAAATATTATAGAACATAATAATTAATCTAGCGATATATAATTTCAATTTTTTTTT-ATCACAATGAAATATTATTTTTTTT-CTTTTTTAATTAAAAAAGAAAAAAAGGAGTCGACCGTTCAAGTATTCGAAATTGCATCGGTAAATGAGTGGAAGCGAGACAGATGTATAGGGTATGTATCCACCTATATTGAATTTCGGATACAGAAATGATAAAATCGTTTTTGATTGGACCAAAGATGAGCCTCCCATAGAAGATGAAAGAAGATAGACAAT
IPOse3        TATAAACAAATAACTATAGAAGTAATAACCAACTCATCACTTCGTATTATCTGGATCCAAAGAACCAGTCAAGATATGATATATTGTTCATATTGTTGTAGCAGCTGAAATCTTTTTTTATTAAAAAAATCTGTTTCTAAGTTGTCAATCAAAATAAAAAAATAAAGGGTATGGATAAATGGAAGGATGAGAGAAAGAAAGAAAAAGAATATTGATGATATATAATTCCAATATGTAAGGTCTATGAGTCATCTCAGAAAAA-GCTGTGTAATAAAGCATCAATACGGATTCATCATTAAATGGATCTACTCATCGAACAAAAAATAAAGAGCTTCGAGCCAATAAAGACTAAGAATATTGACTCAAGAACTAATAGCTCCATTGTAGAATTGAGACCTAACCATAAAGTAAGAAGCGATGGGAACGACGGAACCTGTGAATTCAAAAGATTCTAGTGAAAATGAATTCGAATGATTCATTGATCGGGATGGCGGAACCGACCAGAGACCAATTTATCTATTCGGAAAAGTTATGAACTAATGATAGAACTGAAATAGAAATTGAAAGAGTAAATATTCGCCCGCGAAAACTTTATTTTCTTGGATTGCTAAATTTGGGTGAATCCAA-----TACGATAAAGAGTAAAACAAAAGAAAAATTCGTTTTAACATTCTAAAAACCATATATATATATATATAAGAAAAAAATAGTTATTTAATATA---------------------------TTTAGTTATCTATACAAACAAGATATACAAATTAATAATAGATTTGATCTAGATTAAATGAAATCCATGATTCAGTATATTACTTATTAAATACATGTATATCTTAATTCAAATTATATTATATCTGAATTCAAAATCACTCATAATAGCCTATTTATATTCAATCGTCGAGATTGAACAAGTCAATTCAATCAAATAAGTTTTTTAGTAAAAATGAAAATTGATAAAAAAATGAGTTCAAAAGTAAATTTCAAGGTTCATTAGTTTTTTAGGGTGTCCGGTTTATTTATCTTAGGGCTTTGACGTAGTTTATCCTAGTCTAAAATCCAACTTTATTATTTCTCGTTTATCTGATTTCATAAATTTGAAACAAAAAATAAATTTTATCAATGAATCCAAAATATGCCTATTTTGGATTACTCCAAATTGACACCTTATTTGTACATAATAAATTGACACCTTATTTGTACATAAT--------------------------ATCTCAACAATTAAGTTCTTTTATTGAGTGGGCTGAAAATTGGAGATATATCGGAAATCCCTATAGTAATTCCGATAAATTAAGAAGGATAAATTAAGAAG--------------TCAGAAAGTTATC---------AAAAATAAAAATTTTTTAACATGGAATCAATTAGTTTCAACAATTCATTAATTTTAACAAAAAATATTATATCTGCCCTTCTCGAGAAAGATAAAAATTTTTCATTATTGTAAAGGTCGATGGGGAAAATAAGACTCCCCACCACCACAATGTGAGTGAAAATATACGAAAAATAAATAAAAAATCTTGTATTTTTTTCTTTATTCTTTTTTTT-AGAATTGAGAAAATAGACGAATTATTCTTTTAAACATCTTAGAAGATTAAGATTGAAACCTGGTCTATTTCATATTGATTAGAATAGGGACTGCCGATTGTGAATTTTATATTAACAAATTACCGAGCCCATTTTGCGAGTAAAATCCATTCCGATTATTCCAATATTTTAGGACTTACTTGTTTGTCGTACAAAAAAACTTTTTGAATTCCCGGTAGAAAGAGATTTGCCTAATGACAAAGCTTTTAACGCCGCCTCAAAAACTTTATTTTATTATTTA-----TTAAAAGGATTAAATCCTTTACCTTTCAATGACACATTCAAGGAAAAATATAAATTTTCGGGATTTTTATCCAAAGGTCAATTCAAAATTGAAAACTTGGATTATGAAATTTCGAAACAAAATTTTTAAATTGGATCAATACTTCCAATTGAATGAGTATGAATAAAGAATCCATGGATGAAGATAGAAAAGTAGATTTCTAATTTCTAATCGTAACTAAATCTTCAATTTTTGTTTTGATTTGTAGCAAATAAATTGAAGCAAAATAGCTATTAAAT-AATGTCTTTAGTTTACTAGAGACATCGACATATTATTTTAGCTCGGTGGAAATAAAATCCTTTTCCTTAGGACCCTCTCAAATAGAAATAGAGAACGAAGTAACTAGAAAGATTGTTAGAATCGCCTTCTTCTAGAGGGATCATCTAGAAAGCGAGTCGTTTTGAATTGAATATATTCAAACAAAAAGCTGACATAGATGTTATGGGTATAATTTTTTTTGTAAGTTGGTTCACATCTGAAATCTAACAATTTATCCATTTCCATAAAGGAGCCGAATGAAACCAAAGTTTCATGTTCGGTTT-GAATTAGAGACGTTAAAAAGAAAAGAATTCTACCGTACGAAATAACATAAAAACAGATTCATTATCATTAAAAAAAAAAGATATGGTCCTTCTATTCAATA---------TTAAAAAATTAAATATT------------------CAAATTTTTCTTTTTTACATTACAGGAATTGATAAGAACTAAGAAATAAATATGGGAAACGGATTCGATTCCATCTTACTGGAATAGTCTACCAACAAAAGAAACTATTCTTATTTGATTGAAGTTACAGCTTAGAATAACCTCAGTTGATTGAATTATGATACAAAGAAGAAAAAGAATCGAATAATCATAATCATTGTATGATGAAAATAGAATAACCGCCTATTTTTTTGTCTTGGGTACTTAGCGGGTATACACTATACAATCAACTAGAAAAAATTGTTTATCAATTTGTA-----------------TTTATGGGATAAGGATTTTTTTTT-ATAACTCTAAAA-------------CTGGCCTAGAAAGCAATTTGAGAATTCTTCTGATATGGAATCGTAGTCCAAATAGAATCATGATCTAAAGATACCCATTAACCATAGTCCACAAAATATAGACCCCTCGCTCCGTCGATTCATTAGAATTTATAATTTATTGATTTAATCCGGTATAGTATAAATAGATAATCAGAAAAAGAAGAGAACATTGTTTTCTTACAAAAACTGTTAAAAAAATTCTA--------------------------------------------------------------------------------------------TTCATGTTTGCAAAAACAATGTTCTCTTTATCCCTCCAGCCTAGAAGGAAAGATCCTCCTTTTACTATGATGAAAAATTTTCTGCGCGACATAAAGACTCC-T-CTTTT-ATTTATATTTAAATATTAA-------------------------------TCTTATTGATGAAATTTCATTCTACAGAATAAACC-TAAACTAAAAATGAACTAAATTCGAAATAAAG--------CGAAATTTACTGAAGTATTATTCTATTAAAGAATAATGAGATGAGTTGGATAAATATCCAGATTTTTATATTCTATATATAGAAAAAGAAAAGGA------------------TTCTTTTCATGAC------ATAGTTGTAAATTCCTATAACATAATAAATCAATGGCTTTTGCCACAAGAGGAAGACACTTTTTTTTTCAATATTCTTTGATTTCAAAGATGCATTATCAATCATGTAAAACATCGAATAAAATAAATAGAGAAAAGCCGACTATCGGAATCGAACCGATGACCATCGCATTACAAATGCGATGCTCTAACCTCTGAGCTAAGCAGGCTCACATAACATAAATTCGACATGCATAGGAATTCAATAAACTCTTAGAATCTTTGCTATTAACTATTAAGCTATTCATATTCGCTATTCATAATTAATATGAATATATTAAAGAATAGAATATAGAATTTCAAATAACTGTTAAATATTATAGAACATAATAATTAATCTAGCGATATATAATTTCAATTTTTTTTT-ATCACAATGAAATATTATTTTTTTT-CTTTTTTAATTAAAAAAGAAAAAAAGGAGTCGACCGTTCAAGTATTCGAAATTGCATCGGTAAATGAGTGGAAGCGAGACAGATGTATAGGGTATGTATCCACCTATATTGAATTTCGGATACAGAAATGATAAAATCGTTTTTGATTGGACCAAAGATGAGCCTCCCATAGAAGATGAAAGAAGATAGACAAT
IPCAL1        TATAAACAAATAACTATAGAAGTAATAACCAACTCATCACTTCGTATTATCTGGATCCAAAGAACCAGTCAAGATATGATATATTGTTCATATTGTTGTAGCAACTGAAATCTTTTTTTATTAAAAAAATCTGCTTCTAAGTTGTCAATCAAAATAAAAAAATAAAGGGTATGGATAAATGGAAGGATGAGAGAAAGAAAGAAAAAGAATATTGATGATATATAATTCCAATATGTAAGGTCTATGAGTCATCTCAGAAAAA-GCTGTGTAATAAAGCATCAATACGGATTCATCATTAAATGGATCTACTCATCGAACAAAAAATAAAGAGCTTCGAGCCAATAAAGACTAAGAATATTGACTCAAGAACTAATAGCTCCATTGTAGAATTGAGACCTAACCATAAAGTAAGAAGCGATGGGAACGACGGAACCTGTGAATTCAAAAGATTCTAGTGAAAATGAATTCGAATGATTCATTGATCGGGATGGCGGAACCGACCAGAGACCAATTTATCTATTCGGAAAAGTTATGAACTAATGATAGAACTGAAATAGAAATTGAAAGAGTAAATATTCGCCCGCGAAAACTTTATTTTCTTGGATTGCTAAATTTGGGTGAATCCAA-----TACGATAAAGAGTAAAACAAAAGAAAAATTCGTTTTAACATTCTAAAAACCATATATATATAT----AAGAAAAAAATAGTTATTTAATATATTAAGAAAAAAATAGTTATTTAATATATTTAGTTATCTATACAAACAAGATATACAAATTAATAATAGATTTGATCTAGATTAAATGAAATCCATGATTCAGTATATTACTTATTAAATACATGTATATCTTAATTCAAATTATA-----TCTGAATTCAAAATCACTCATAATAGCCTATTTATATTCAATCGTCGAGATTGAACAAGTCAATTCAATCAAATAAGTTTTTTAGTAAAAATGAAAATTGATAAAAAAATGAGTTCAAAAGTAAATTTCAAGGTTCATTAGTTTCTTAGGGTGTCCGGTTTATTTATCTTAGGGCTTTGACGTAGTTTATCCTAGTCTAAAATCCAACTTTATTATTTCTCGTTTATCTGATTTCATAAATTTGAAACAAAAAATAAATTTTATCAATGAATCCAAAATATGCCTATTTTGGATTACTCCAAATTGACACCTTATTTGTACATAAT----------------------------------------------------ATCTCAACAATTAAGTTCTTTTATTTAGTGGGCTGAAAATTGGAGATATATCGGAAATCCTTATAGTAATTCCGATAAATTAAGAAGGATAAATTAAGAAG--------------TCAGAAAGTTATCAAAGTTATCAAAAATAAAAATTTTTTAACATGGAATCAATTAGTTTCAACAATTCATTAATTTTAACAAAAAATATTATATCTGCCCTTCTCGAGAAAGATAAAAATTTTTCATTATTGTAAAGGTCGATGGGGAAAATAAGACTCCCCACCACCACAATGTGAGTGAAAATATACGAAAAATAAATAAAAAATCTTGTATTTTTTTCTTTATTCTTTTTTTT-AGAATTGAGAAAATAGACGAATTATTCTTTTAAACATCTTAGAAGATTAAGATTGAAACCTGGTCTATTTCATATTGATTAGAATAGGGACTGCCGATTGTGAATTTTATATTAACAAATTACCGAGCCCATTTTGCGAGTAAAATCCATTCCGATTATTCCAATATTTTAGGACTTACTTGTTTGTCGTACAAAAAAACTTTTTGAATTCCCGGTAGAAAGAGATTTGCCTAATGACAAAGCTTTTAACGCCGCCTCAAAAACTTTATTTTATTATTTA-----TTAAAAGGATTAAATCCTTTACCTTTCAATGACACATTCAAGGAAAAATATAAATTTTCGGGATTTTTATCCAAAGGTCAATTCAAAATTGAAAACTTGGATTATGAAATTTCGAAACAAAATTTTTAAATTGGATCAATACTTCCAATTGAATGAGTATGAATAAAGAATCCATGGATGAAGATAGAAAAGTAGATTTCTAATTTTTAATCGTAACTAAATCTTCAATTTTTGTTTTGATTTGTAGCGAATAAATTGAAGCAAAATAGCTATTAAAT-AATGTCTTTAGTTTACTAGAGACATCGACATATTATTTTAGCTCGGTGGAAATAAAATCCTTTTCCTTAGGACCCTCTCAAATAGAAATAGAGAACGAAGTAACTAGAAAGATTGTTAGAATCGCCTTCTTCTAGAGGGATCATCTAGAAAGCGAGTCGTTTTGAATTGAATATATTCAAACAAAAAGCTGACATAGATGTTATGGGTATAATTTTTTTTGTAAGTTGGTTCACATCTGAAATCTAACAATTTATCCATTTCCATAAAGGAGCCGAATGAAACCAAAGTTTCATGTTCGGTTTTGAATTAGAGACGTTAAAAAGAAAAGAATTCTACCGTACGAAATAACATAAAAACAGATTCATTATCATTAAAAAAAAAAGATATGGTCCTTCTATTCAATA---------TTAAAAAATTAAATATT------------------CAAATTCTTCTTTGTTACATTACAGGAATTGATAAGAACTAAGAAATAAATATGGGAAACGGATTCGATTCCATCTTACTGGAATAGTCTACCAACAAAAGAAACTATTCTTATTTGATTGAAGTTACAGCTTAGAATAACCTCAGTTGATTGAATTATGATACAAAGAAGAAAAAGAATCGAATAATCA------TTGTATGATAAAAATAGAATAACCGCCTATTTTTTTGTCTTGTGTACTTAGCGGGTATACACTATACAATCAACTAGAAAAAATTGTTTA----TTTGTA-----------------TTTATGGGATAAGGATTTTTTTTT-ATAACTCTAAAA-------------CTGGCCTAGAAAGCAATTTCAGAATTCTTCTGATATGGAATCGTAGTCCAAATAGAATCATGATCTAAAGATACCCATTAACCATAGTCCACAAAATATAGACCCCTCGCTCCGTCGATTCATTAGAATTTATAATTTATTGATTTAATCCGGTATAGTATAAATAGATAATCAGAAAAAGAAGAGAACATTGTTTTCTTACAAAAACTGTTAAAAAAATTCTA--------------------------------------------------------------------------------------------TTCATGTTTGCAAAAACAATGTTCTCTTTATCCCTCCAGCCTAGAAGGAAAGATCCTCCTTTTACTATGATGAAAAATTTTCTGCGCGACATAAAGACTCC-TTCTTTTTATTTATATTTAATTATTAA------------------------TATTAATTCTTATTGATGAAATTTCATTCTACAGAATAAACC-TAAACTAAAAATGAACTAAATTCGAAATAAAG--------CGAAATTTACTGAAGTATTATTCTATTAAAGAATAATGAGATGAGTTGGATAAATATCCAGATTTTTATATTCTATATATAGAAAAAGAAAAGGA------------------TTCTTTTCATGAC------ATAGTTGTAAATTCCTATAACATAATAAATCAATGGCTTTTGCCACAAGAGGAAGACACTTTTTTTT-CAATATTCTTTGATTTCAAAGATGCATTATCAATCATGTAAAACATCGAATAAAATAAATAGAGAAAAGCCGACTATCGGAATCGAACCGATGACCATCGCATTACAAATGCGATGCTCTAACCTCTGAGCTAAGCAGGCTCACATAACATAAATTCGACATGCATAGGAATTCAATAAACTCTTAGAATCTTTGCTATTAACTATTAAGCTATTCATATTCGCTATTCATAATTAATATGAATATATTAAAGAATAGAATATAGAATTTCAAATAACTGTTAAATATTATAGAACATAATAATTAATCTAGCGATATATAATTTCAATTTTTTTT--ATCACAATGAAATATTATTTTTTTT-CTTTTT-AATTAAAAAAGAAAAAAAGGAGTCGACCGTTCAAGTATTCGAAATTGCATCGGTAAATGAGTGGAAGCGAGACAGATGTATAGGGTATGTATCCACCTATATTGAATTTCGGATACAGAAATGATAAAATCGTTTTTGATTGGACCAAAGATGAGCCTCCCATAGAAGATGAAAGAAGATAGACAAT
IPCAL2        TATAAACAAATAACTATAGAAGTAATAACCAACTCATCACTTCGTATTATCTGGATCCAAAGAACCAGTCAAGATATGATATATTGTTCATATTGTTGTAGCAACTGAAATCTTTTTTTATTAAAAAAATCTGCTTCTAAGTTGTCAATCAAAATAAAAAAATAAAGGGTATGGATAAATGGAAGGATGAGAGAAAGAAAGAAAAAGAATATTGATGATATATAATTCCAATATGTAAGGTCTATGAGTCATCTCAGAAAAA-GCTGTGTAATAAAGCATCAATACGGATTCATCATTAAATGGATCTACTCATCGAACAAAAAATAAAGAGCTTCGAGCCAATAAAGACTAAGAATATTGACTCAAGAACTAATAGCTCCATTGTAGAATTGAGACCTAACCATAAAGTAAGAAGCGATGGGAACGACGGAACCTGTGAATTCAAAAGATTCTAGTGAAAATGAATTCGAATGATTCATTGATCGGGATGGCGGAACCGACCAGAGACCAATTTATCTATTCGGAAAAGTTATGAACTAATGATAGAACTGAAATAGAAATTGAAAGAGTAAATATTCGCCCGCGAAAACTTTATTTTCTTGGATTGCTAAATTTGGGTGAATCCAA-----TACGATAAAGAGTAAAACAAAAGAAAAATTCGTTTTAACATTCTAAAAACCATATATATATAT----AAGAAAAAAATAGTTATTTAATATATTAAGAAAAAAATAGTTATTTAATATATTTAGTTATCTATACAAACAAGATATACAAATTAATAATAGATTTGATCTAGATTAAATGAAATCCATGATTCAGTATATTACTTATTAAATACATGTATATCTTAATTCAAATTATA-----TCTGAATTCAAAATCACTCATAATAGCCTATTTATATTCAATCGTCGAGATTGAACAAGTCAATTCAATCAAATAAGTTTTTTAGTAAAAATGAAAATTGATAAAAAAATGAGTTCAAAAGTAAATTTCAAGGTTCATTAGTTTCTTAGGGTGTCCGGTTTATTTATCTTAGGGCTTTGACGTAGTTTATCCTAGTCTAAAATCCAACTTTATTATTTCTCGTTTATCTGATTTCATAAATTTGAAACAAAAAATAAATTTTATCAATGAATCCAAAATATGCCTATTTTGGATTACTCCAAATTGACACCTTATTTGTACATAAT----------------------------------------------------ATCTCAACAATTAAGTTCTTTTATTTAGTGGGCTGAAAATTGGAGATATATCGGAAATCCTTATAGTAATTCCGATAAATTAAGAAGGATAAATTAAGAAG--------------TCAGAAAGTTATCAAAGTTATCAAAAATAAAAATTTTTTAACATGGAATCAATTAGTTTCAACAATTCATTAATTTTAACAAAAAATATTATATCTGCCCTTCTCGAGAAAGATAAAAATTTTTCATTATTGTAAAGGTCGATGGGGAAAATAAGACTCCCCACCACCACAATGTGAGTGAAAATATACGAAAAATAAATAAAAAATCTTGTATTTTTTTCTTTATTCTTTTTTTT-AGAATTGAGAAAATAGACGAATTATTCTTTTAAACATCTTAGAAGATTAAGATTGAAACCTGGTCTATTTCATATTGATTAGAATAGGGACTGCCGATTGTGAATTTTATATTAACAAATTACCGAGCCCATTTTGCGAGTAAAATCCATTCCGATTATTCCAATATTTTAGGACTTACTTGTTTGTCGTACAAAAAAACTTTTTGAATTCCCGGTAGAAAGAGATTTGCCTAATGACAAAGCTTTTAACGCCGCCTCAAAAACTTTATTTTATTATTTA-----TTAAAAGGATTAAATCCTTTACCTTTCAATGACACATTCAAGGAAAAATATAAATTTTCGGGATTTTTATCCAAAGGTCAATTCAAAATTGAAAACTTGGATTATGAAATTTCGAAACAAAATTTTTAAATTGGATCAATACTTCCAATTGAATGAGTATGAATAAAGAATCCATGGATGAAGATAGAAAAGTAGATTTCTAATTTTTAATCGTAACTAAATCTTCAATTTTTGTTTTGATTTGTAGCGAATAAATTGAAGCAAAATAGCTATTAAAT-AATGTCTTTAGTTTACTAGAGACATCGACATATTATTTTAGCTCGGTGGAAATAAAATCCTTTTCCTTAGGACCCTCTCAAATAGAAATAGAGAACGAAGTAACTAGAAAGATTGTTAGAATCGCCTTCTTCTAGAGGGATCATCTAGAAAGCGAGTCGTTTTGAATTGAATATATTCAAACAAAAAGCTGACATAGATGTTATGGGTATAATTTTTTTTGTAAGTTGGTTCACATCTGAAATCTAACAATTTATCCATTTCCATAAAGGAGCCGAATGAAACCAAAGTTTCATGTTCGGTTTTGAATTAGAGACGTTAAAAAGAAAAGAATTCTACCGTACGAAATAACATAAAAACAGATTCATTATCATTAAAAAAAAAAGATATGGTCCTTCTATTCAATA---------TTAAAAAATTAAATATT------------------CAAATTCTTCTTTGTTACATTACAGGAATTGATAAGAACTAAGAAATAAATATGGGAAACGGATTCGATTCCATCTTACTGGAATAGTCTACCAACAAAAGAAACTATTCTTATTTGATTGAAGTTACAGCTTAGAATAACCTCAGTTGATTGAATTATGATACAAAGAAGAAAAAGAATCGAATAATCA------TTGTATGATAAAAATAGAATAACCGCCTATTTTTTTGTCTTGTGTACTTAGCGGGTATACACTATACAATCAACTAGAAAAAATTGTTTA----TTTGTA-----------------TTTATGGGATAAGGATTTTTTTTT-ATAACTCTAAAA-------------CTGGCCTAGAAAGCAATTTCAGAATTCTTCTGATATGGAATCGTAGTCCAAATAGAATCATGATCTAAAGATACCCATTAACCATAGTCCACAAAATATAGACCCCTCGCTCCGTCGATTCATTAGAATTTATAATTTATTGATTTAATCCGGTATAGTATAAATAGATAATCAGAAAAAGAAGAGAACATTGTTTTCTTACAAAAACTGTTAAAAAAATTCTA--------------------------------------------------------------------------------------------TTCATGTTTGCAAAAACAATGTTCTCTTTATCCCTCCAGCCTAGAAGGAAAGATCCTCCTTTTACTATGATGAAAAATTTTCTGCGCGACATAAAGACTCC-TTCTTTTTATTTATATTTAATTATTAA------------------------TATTAATTCTTATTGATGAAATTTCATTCTACAGAATAAACC-TAAACTAAAAATGAACTAAATTCGAAATAAAG--------CGAAATTTACTGAAGTATTATTCTATTAAAGAATAATGAGATGAGTTGGATAAATATCCAGATTTTTATATTCTATATATAGAAAAAGAAAAGGA------------------TTCTTTTCATGAC------ATAGTTGTAAATTCCTATAACATAATAAATCAATGGCTTTTGCCACAAGAGGAAGACACTTTTTTTT-CAATATTCTTTGATTTCAAAGATGCATTATCAATCATGTAAAACATCGAATAAAATAAATAGAGAAAAGCCGACTATCGGAATCGAACCGATGACCATCGCATTACAAATGCGATGCTCTAACCTCTGAGCTAAGCAGGCTCACATAACATAAATTCGACATGCATAGGAATTCAATAAACTCTTAGAATCTTTGCTATTAACTATTAAGCTATTCATATTCGCTATTCATAATTAATATGAATATATTAAAGAATAGAATATAGAATTTCAAATAACTGTTAAATATTATAGAACATAATAATTAATCTAGCGATATATAATTTCAATTTTTTTT--ATCACAATGAAATATTATTTTTTTT-CTTTTT-AATTAAAAAAGAAAAAAAGGAGTCGACCGTTCAAGTATTCGAAATTGCATCGGTAAATGAGTGGAAGCGAGACAGATGTATAGGGTATGTATCCACCTATATTGAATTTCGGATACAGAAATGATAAAATCGTTTTTGATTGGACCAAAGATGAGCCTCCCATAGAAGATGAAAGAAGATAGACAAT
HoSTR         TATAAACAAATAACTATAGAAGTAATAACCAACTCATCACTTCGTATTATCTGGATCCAAAGAACCAGTCAAGATATGATATATTGTTCATATTGTTGTAACAACTGAAATCTTTTTTTATTAAAAAAATCTGCTTCTAAGTTGTCAATCAAAATAAAAAAATAAAGGGTATGGATAAATGGAAGGATGAGAGAAAGAAAGAAAAAGAATATTGATGATATATAATTCCAATATGTAAGGTCTATGAGTCATCTCAGAAAAA-GCTGTGTAATAAAGCATCAATACGGATTCATCATTAAATGGATCTACTCATCGAACAAAAAATAAAGAGCTTCGAGCCAATAAAGACTAAGAATATTGACTCAAGAACTAATAGCTCCATTGTAGAATTGAGACCTAACCATAAAGTAAGAAGCGATGGGAACGACGGAACCTGTGAATTCAAAAGATTCTAGTGAAAATGAATTCGAATGATTCATTGATCGGGATGGCGGAACCGACCAGAGACCAATTTATCTATTCGGAAAAGTTATGAACTAATGATAGAACTGAAATAGAAATTGAAAGAGTAAATATTCGCCCGCGAAAACTTTATTTTCTTGGATTGCTAAATTTGGGTGAATCCAA-----TACGATAAAGAGTAAAACAAAAGAAAAATTCGTTCTAACATTCTAAAAACCATATATATATAT----AAGAAAAAAATAGTTATTTAATATA---------------------------TTTAGTTATCTATACAAACAAGATATACAAATTAATAATAGATTTGATCTAGATTAAATGAAATCCATGATTCAGTATATTACTTATTAAATACATGTATATCTTAATTCAAATTATATTATATCTGAATTCAAAATCACTCATAATAGCCTATTTATATTCAATCGTCGAGATTGAACAAGTCAATTCAATCAAATAAGTTTTTTAGTAAAAATGAAAATTGATAAAAAAATGAGTTCAAAAGTAAATTTCAAGGTTCATTAGTTTCTTAGGGTGTCCGGTTTATTTATCTTAGGGCTTTGACGTAGTTTATCCTAGTCTAAAATCCAACTTTATTATTTCTCGTTTATCTGATTTCATAAATTTGAAACAAAAAATAAATTTTATCAATGAATCCAAAATATGACTATTTTGGATTACTCCAAATTGACACCTTATTTGTACATAAT----------------------------------------------------ATCTCAACAATTAAGTTCTTTTATTGAGTGGGCTGAAAATTGGAGATATATCGGAAATCCTTATAGTAATTCCGATAAATTAAGAAGGATAAATTAAGAAG--------------TCAGAAAGTTATC---------AAAAATAAAAATTTTTTAACATGGAATCAATTAGTTTCAACAATTCATTAATTTTAACAAAAAATATTATATCTGCCCTTCTCGAGAAAGATAAAAATTTTTCATTATTGTAAAGGTCGATGGGGAAAATAAGACTCCCCACCACCACAATGTGAGTGAAAATATACGAAAAATAAATAAAAAATCTTGTATTTTTTTCTTTATTCTTTTTTTT-AGAATTGAGAAAATAGACGAATTATTCTTTTAAACATCTTAGAAGATTAAGATTGAAACCTGGTCTATTTCATATTGATTAGAATAGGGACTGCCGATTGTGAATTTTATATTAACAAATTACCGAGCCCATTTTGCGAGTAAAATCCATTCCGATTATTCCAATATTTTAGGACTTACTTGTTTGTCGTACAAAAAAACTTTTTGAATTCCCGGTAGAAAGAGATTTGCCTAATGACAAAGCTTTTAACGCCGCCTCAAAAACTTTATT-----AGTTA-----TTAAAAGGATTAAATCCTTTACCTTTCAATGACACATTCAAGGAAAAATATAAATTTTCGGGATTTTTATCCAAAGGTCAATTCAAAATTGAAAACTTGGATTATGAAATTTCGAAACAAAATTTTTAAATTGGATCAATACTTCCAATTGAATGAGTATGAATAAAGAATCCATGGATGAAGATAGAAAAGTAGATTTCTAATTTCTAATCGTAACTAAATCTTCAATTTTTGTTTTGATTTGTAGCGAATAAATTGAAGCAAAATAGCTATTAAAT-AATGTCTTTAGTTTACTAGAGACATCGACATATTATTTTAGCTCGGTGGAAATCAAATCCTTTTCCTTAGGACCCTCTCAAATAGAAATAGAGAACGAAGTAACTAGAAAGATTGTTAGAATCGCCTTCTTCTAGAGGGATCATCTAGAAAGCGAGTCGTTTTGAATTGAATATATTCAAACAAAAAGCTGACATAGATGTTATGGGTATAATTTTTTTTGTAAGTTGGTTCACATCTGAAATCTAACAATTTATCCATTTCCATAAAGGAGCCGAATGAAACCAAAGTTTCATGTTCGGTTTTGAATTAGAGACGTTAAAAAGAAAAGAATTCTACCGTACGAAATAACATAAAAACAGATTCATTATCATTAAAAAAAAAAGATATGGTCCTTCTATTCAATA---------TTAAAAAATTAAATATT------------------CAAATTCTTCTTTTTTACATTACAGGAATTGATAAGAACTAAGAAATAAATATGGGAAACGGATTCGATTCCATCTTACTGGAATAGTCTACCAACAAAAGAAACTATTCTTATTTGATTGAAGTTACAGCTTAGAATAACCTCAGTTGATTGAATTATGATACAAAGAAGAAAAAGAATCGAATAATCATAATCATTGTATGATGAAAATAGAATAACCGCCTATTTTTTTGTCTTGTGTACTTAGCGGGTATACACTATACAATCAACTAGAAAAAATTGTTTATCAATTTGTA-----------------TTTATGGGATAAGGATTTTTTTTT-ATAACTCTAAAA-------------CTGGCCTAGAAAGCAATTTGAGAATTCTTCTGATATGGAATCGTAGTCCAAATAGAATCATGATCTAAAGATACCCATTAACCATAGTCCACAAAATATAGACCCCTCGCTCCGTCGATTCATTAGAATTTATAATTTATTGATTTAATCCGGTATAGTATAAATAGATAATCAGAAAAAGAAGAGAACATGGTTTTCTTACAAAAACTGTTAAAAAATTTCTA--------------------------------------------------------------------------------------------TTCATGTTTGCAAAAACAATGTTCTCTTTATCCCTCCAGCCTAGAAGGAAAGATCCTCCTTTTACTATGATGAAAAATTTTCTGCGCGACATAAAGACTCC-TTCTTTTTATTTATATTTAATTATTAA------------------------TATTAATTCTTATTGATGAAATTTCATTCTACAGAATAAACC-TAAACTAAAAATGAACTAAATTCGAAATAAAG--------CGAAATTTACTGAAGTATTATTCTATTAAAGAATAATGAGATGAGTTGGATAAATATCCAGATTTTTATATTCTATATATAGAAAAAGAAAAGGATATAGAAAAAGAAAAGGATTCTTTTCATGAC------ATAGTTGTAAATTCCTATAACATAATAAATCAATGGCTTTTGCCACAAGAGGAAGACACTTTTTTTT-CAATATTCTTTGATTTCAAAGATGCATTATCAATCATGTAAAACATCGAATAAAATAAATAGAGAAAAGCCGACTATCGGAATCGAACCGATGACCATCGCATTACAAATGCGATGCTCTAACCTCTGAGCTAAGCAGGCTCACATAACATAAATTCGACATGCATAGGAATTCAATAAACTCTTAGAATCTTTGCTATTAACTATTAAGCTATTCATATTCGCTATTCATAATTAATATGAATATATTAAAGAATAGAATATAGAATTTCAAATAACTGTTAAATATTATAGAACATAATAATTAATCTAGCGATATATAATTTCAATTTTTTTT--ATCACAATGAAATATTATTTTTTTT-CTTTTTTAATTAAAAAAGAAAAAAAGGAGTCGACCGTTCAAGTATTCGAAATTGCATCGGTAAATGAGTGGAAGCGAGACAGATGTATAGGGTATGTATCCACCTATATTGAATTTCGGATACAGAAATGATAAAATCGTTTTTGATTGGACCAAAGATGAGCCTCCCATAGAAGA------AAGATAGACAAT
HoA2P6(STR)   TATAAACAAATAACTATAGAAGTAATAACCAACTCATCACTTCGTATTATCTGGATCCAAAGAACCAGTCAAGATATGATATATTGTTCATATTGTTGTAACAACTGAAATCTTTTTTTATTAAAAAAATCTGCTTCTAAGTTGTCAATCAAAATAAAAAAATAAAGGGTATGGATAAATGGAAGGATGAGAGAAAGAAAGAAAAAGAATATTGATGATATATAATTCCAATATGTAAGGTCTATGAGTCATCTCAGAAAAA-GCTGTGTAATAAAGCATCAATACGGATTCATCATTAAATGGATCTACTCATCGAACAAAAAATAAAGAGCTTCGAGCCAATAAAGACTAAGAATATTGACTCAAGAACTAATAGCTCCATTGTAGAATTGAGACCTAACCATAAAGTAAGAAGCGATGGGAACGACGGAACCTGTGAATTCAAAAGATTCTAGTGAAAATGAATTCGAATGATTCATTGATCGGGATGGCGGAACCGACCAGAGACCAATTTATCTATTCGGAAAAGTTATGAACTAATGATAGAACTGAAATAGAAATTGAAAGAGTAAATATTCGCCCGCGAAAACTTTATTTTCTTGGATTGCTAAATTTGGGTGAATCCAA-----TACGATAAAGAGTAAAACAAAAGAAAAATTCGTTCTAACATTCTAAAAACCATATATATATAT----AAGAAAAAAATAGTTATTTAATATA---------------------------TTTAGTTATCTATACAAACAAGATATACAAATTAATAATAGATTTGATCTAGATTAAATGAAATCCATGATTCAGTATATTACTTATTAAATACATGTATATCTTAaTTCAAATTATATTATATCTGAATTCAAAATCACTCATAATAGCCTATTTATATTCAATCGTCGAGATTGAACAAGTCAATTCAATCAAATAAGTTTTTTAGTAAAAATGAAAATTGATAAAAAAATGAGTTCAAAAGTAAATTTCAAGGTTCATTAGTTTCTTAGGGTGTCCGGTTTATTTATCTTAGGGCTTTGACGTAGTTTATCCTAGTCTAAAATCCAACTTTATTATTTCTCGTTTATCTGATTTCATAAATTTGAAACAAAAAATAAATTTTATCAATGAATCCAAAATATGACTATTTTGGATTACTCCAAATTGACACCTTATTTGTACATAAT----------------------------------------------------ATCTCAACAATTAAGTTCTTTTATTGAGTGGGCTGAAAATTGGAGATATATCGGAAATCCTTATAGTAATTCCGATAAATTAAGAAGGATAAATTAAGAAG--------------TCAGAAAGTTATC---------AAAAATAAAAATTTTTTAACATGGAATCAATTAGTTTCAACAATTCATTAATTTTAACAAAAAATATTATATCTGCCCTTCTCGAGAAAGATAAAAATTTTTCATTATTGTAAAGGTCGATGGGGAAAATAAGACTCCCCACCACCACAATGTGAGTGAAAATATACGAAAAATAAATAAAAAATCTTGTATTTTTTTCTTTATTCTTTTTTTT-AGAATTGAGAAAATAGACGAATTATTCTTTTAAACATCTTAGAAGATTAAGATTGAAACCTGGTCTATTTCATATTGATTAGAATAGGGACTGCCGATTGTGAATTTTATATTAACAAATTACCGAGCCCATTTTGCGAGTAAAATCCATTCCGATTATTCCAATATTTTAGGACTTACTTGTTTGTCGTACAAAAAAACTTTTTGAATTCCCGGTAGAAAGAGATTTGCCTAATGACAAAGCTTTTAACGCCGCCTCAAAAACTTTATT-----AGTTA-----TTAAAAGGATTAAATCCTTTACCTTTCAATGACACATTCAAGGAAAAATATAAATTTTCGGGATTTTTATCCAAAGGTCAATTCAAAATTGAAAACTTGGATTATGAAATTTCGAAACAAAATTTTTAAATTGGATCAATACTTCCAATTGAATGAGTATGAATAAAGAATCCATGGATGAAGATAGAAAAGTAGATTTCTAATTTCTAATCGTAACTAAATCTTCAATTTTTGTTTTGATTTGTAGCGAATAAATTGAAGCAAAATAGCTATTAAAT-AATGTCTTTAGTTTACTAGAGACATCGACATATTATTTTAGCTCGGTGGAAATCAAATCCTTTTCCTTAGGACCCTCTCAAATAGAAATAGAGAACGAAGTAACTAGAAAGATTGTTAGAATCGCCTTCTTCTAGAGGGATCATCTAGAAAGCGAGTCGTTTTGAATTGAATATATTCAAACAAAAAGCTGACATAGATGTTATGGGTATAATTTTTTTTGTAAGTTGGTTCACATCTGAAATCTAACAATTTATCCATTTCCATAAAGGAGCCGAATGAAACCAAAGTTTCATGTTCGGTTTTGAATTAGAGACGTTAAAAAGAAAAGAATTCTACCGTACGAAATAACATAAAAACAGATTCATTATCATTAAAAAAAAAAGATATGGTCCTTCTATTCAATA---------TTAAAAAATTAAATATT------------------CAAATTCTTCTTTTTTACATTACAGGAATTGATAAGAACTAAGAAATAAATATGGGAAACGGATTCGATTCCATCTTACTGGAATAGTCTACCAACAAAAGAAACTATTCTTATTTGATTGAAGTTACAGCTTAGAATAACCTCAGTTGATTGAATTATGATACAAAGAAGAAAAAGAATCGAATAATCATAATCATTGTATGATGAAAATAGAATAACCGCCTATTTTTTTGTCTTGTGTACTTAGCGGGTATACACTATACAATCAACTAGAAAAAATTGTTTATCAATTTGTA-----------------TTTATGGGATAAGGATTTTTTTTT-ATAACTCTAAAA-------------CTGGCCTAGAAAGCAATTTGAGAATTCTTCTGATATGGAATCGTAGTCCAAATAGAATCATGATCTAAAGATACCCATTAACCATAGTCCACAAAATATAGACCCCTCGCTCCGTCGATTCATTAGAATTTATAATTTATTGATTTAATCCGGTATAGTATAAATAGATAATCAGAAAAAGAAGAGAACATGGTTTTCTTACAAAAACTGTTAAAAAATTTCTA--------------------------------------------------------------------------------------------TTCATGTTTGCAAAAACAATGTTCTCTTTATCCCTCCAGCCTAGAAGGAAAGATCCTCCTTTTACTATGATGAAAAATTTTCTGCGCGACATAAAGACTCC-TTCTTTTTATTTATATTTAATTATTAA------------------------TATTAATTCTTATTGATGAAATTTCATTCTACAGAATAAACC-TAAACTAAAAATGAACTAAATTCGAAATAAAG--------CGAAATTTACTGAAGTATTATTCTATTAAAGAATAATGAGATGAGTTGGATAAATATCCAGATTTTTATATTCTATATATAGAAAAAGAAAAGGATATAGAAAAAGAAAAGGATTCTTTTCATGAC------ATAGTTGTAAATTCCTATAACATAATAAATCAATGGCTTTTGCCACAAGAGGAAGACACTTTTTTTT-CAATATTCTTTGATTTCAAAGATGCATTATCAATCATGTAAAACATCGAATAAAATAAATAGAGAAAAGCCGACTATCGGAATCGAACCGATGACCATCGCATTACAAATGCGATGCTCTAACCTCTGAGCTAAGCAGGCTCACATAACATAAATTCGACATGCATAGGAATTCAATAAACTCTTAGAATCTTTGCTATTAACTATTAAGCTATTCATATTCGCTATTCATAATTAATATGAATATATTAAAGAATAGAATATAGAATTTCAAATAACTGTTAAATATTATAGAACATAATAATTAATCTAGCGATATATAATTTCAATTTTTTTT--ATCACAATGAAATATTATTTTTTTT-CTTTTTTAATTAAAAAAGAAAAAAAGGAGTCGACCGTTCAAGTATTCGAAATTGCATCGGTAAATGAGTGGAAGCGAGACAGATGTATAGGGTATGTATCCACCTATATTGAATTTCGGATACAGAAATGATAAAATCGTTTTTGATTGGACCAAAGATGAGCCTCCCATAGAAGA------AAGATAGACAAT
HoA2F8(STR)   TATAAACAAATAACTATAGAAGTAATAACCAACTCATCACTTCGTATTATCTGGATCCAAAGAACCAGTCAAGATATGATATATTGTTCATATTGTTGTAACAACTGAAATCTTTTTTTATTAAAAAAATCTGCTTCTAAGTTGTCAATCAAAATAAAAAAATAAAGGGTATGGATAAATGGAAGGATGAGAGAAAGAAAGAAAAAGAATATTGATGATATATAATTCCAATATGTAAGGTCTATGAGTCATCTCAGAAAAA-GCTGTGTAATAAAGCATCAATACGGATTCATCATTAAATGGATCTACTCATCGAACAAAAAATAAAGAGCTTCGAGCCAATAAAGACTAAGAATATTGACTCAAGAACTAATAGCTCCATTGTAGAATTGAGACCTAACCATAAAGTAAGAAGCGATGGGAACGACGGAACCTGTGAATTCAAAAGATTCTAGTGAAAATGAATTCGAATGATTCATTGATCGGGATGGCGGAACCGACCAGAGACCAATTTATCTATTCGGAAAAGTTATGAACTAATGATAGAACTGAAATAGAAATTGAAAGAGTAAATATTCGCCCGCGAAAACTTTATTTTCTTGGATTGCTAAATTTGGGTGAATCCAA-----TACGATAAAGAGTAAAACAAAAGAAAAATTCGTTCTAACATTCTAAAAACCATATATATATAT----AAGAAAAAAATAGTTATTTAATATA---------------------------TTTAGTTATCTATACAAACAAGATATACAAATTAATAATAGATTTGATCTAGATTAAATGAAATCCATGATTCAGTATATTACTTATTAAATACATGTATATCTTAATTCAAATTATATTATATCTGAATTCAAAATCACTCATAATAGCCTATTTATATTCAATCGTCGAGATTGAACAAGTCAATTCAATCAAATAAGTTTTTTAGTAAAAATGAAAATTGATAAAAAAATGAGTTCAAAAGTAAATTTCAAGGTTCATTAGTTTCTTAGGGTGTCCGGTTTATTTATCTTAGGGCTTTGACGTAGTTTATCCTAGTCTAAAATCCAACTTTATTATTTCTCGTTTATCTGATTTCATAAATTTGAAACAAAAAATAAATTTTATCAATGAATCCAAAATATGACTATTTTGGATTACTCCAAATTGACACCTTATTTGTACATAAT----------------------------------------------------ATCTCAACAATTAAGTTCTTTTATTGAGTGGGCTGAAAATTGGAGATATATCGGAAATCCTTATAGTAATTCCGATAAATTAAGAAGGATAAATTAAGAAG--------------TCAGAAAGTTATC---------AAAAATAAAAATTTTTTAACATGGAATCAATTAGTTTCAACAATTCATTAATTTTAACAAAAAATATTATATCTGCCCTTCTCGAGAAAGATAAAAATTTTTCATTATTGTAAAGGTCGATGGGGAAAATAAGACTCCCCACCACCACAATGTGAGTGAAAATATACGAAAAATAAATAAAAAATCTTGTATTTTTTTCTTTATTCTTTTTTTT-AGAATTGAGAAAATAGACGAATTATTCTTTTAAACATCTTAGAAGATTAAGATTGAAACCTGGTCTATTTCATATTGATTAGAATAGGGACTGCCGATTGTGAATTTTATATTAACAAATTACCGAGCCCATTTTGCGAGTAAAATCCATTCCGATTATTCCAATATTTTAGGACTTACTTGTTTGTCGTACAAAAAAACTTTTTGAATTCCCGGTAGAAAGAGATTTGCCTAATGACAAAGCTTTTAACGCCGCCTCAAAAACTTTATT-----AGTTA-----TTAAAAGGATTAAATCCTTTACCTTTCAATGACACATTCAAGGAAAAATATAAATTTTCGGGATTTTTATCCAAAGGTCAATTCAAAATTGAAAACTTGGATTATGAAATTTCGAAACAAAATTTTTAAATTGGATCAATACTTCCAATTGAATGAGTATGAATAAAGAATCCATGGATGAAGATAGAAAAGTAGATTTCTAATTTCTAATCGTAACTAAATCTTCAATTTTTGTTTTGATTTGTAGCGAATAAATTGAAGCAAAATAGCTATTAAAT-AATGTCTTTAGTTTACTAGAGACATCGACATATTATTTTAGCTCGGTGGAAATCAAATCCTTTTCCTTAGGACCCTCTCAAATAGAAATAGAGAACGAAGTAACTAGAAAGATTGTTAGAATCGCCTTCTTCTAGAGGGATCATCTAGAAAGCGAGTCGTTTTGAATTGAATATATTCAAACAAAAAGCTGACATAGATGTTATGGGTATAATTTTTTTTGTAAGTTGGTTCACATCTGAAATCTAACAATTTATCCATTTCCATAAAGGAGCCGAATGAAACCAAAGTTTCATGTTCGGTTTTGAATTAGAGACGTTAAAAAGAAAAGAATTCTACCGTACGAAATAACATAAAAACAGATTCATTATCATTAAAAAAAAAAGATATGGTCCTTCTATTCAATA---------TTAAAAAATTAAATATT------------------CAAATTCTTCTTTTTTACATTACAGGAATTGATAAGAACTAAGAAATAAATATGGGAAACGGATTCGATTCCATCTTACTGGAATAGTCTACCAACAAAAGAAACTATTCTTATTTGATTGAAGTTACAGCTTAGAATAACCTCAGTTGATTGAATTATGATACAAAGAAGAAAAAGAATCGAATAATCATAATCATTGTATGATGAAAATAGAATAACCGCCTATTTTTTTGTCTTGTGTACTTAGCGGGTATACACTATACAATCAACTAGAAAAAATTGTTTATCAATTTGTA-----------------TTTATGGGATAAGGATTTTTTTTT-ATAACTCTAAAA-------------CTGGCCTAGAAAGCAATTTGAGAATTCTTCTGATATGGAATCGTAGTCCAAATAGAATCATGATCTAAAGATACCCATTAACCATAGTCCACAAAATATAGACCCCTCGCTCCGTCGATTCATTAGAATTTATAATTTATTGATTTAATCCGGTATAGTATAAATAGATAATCAGAAAAAGAAGAGAACATGGTTTTCTTACAAAAACTGTTAAAAAATTTCTA--------------------------------------------------------------------------------------------TTCATGTTTGCAAAAACAATGTTCTCTTTATCCCTCCAGCCTAGAAGGAAAGATCCTCCTTTTACTATGATGAAAAATTTTCTGCGCGACATAAAGACTCC-TTCTTTTTATTTATATTTAATTATTAA------------------------TATTAATTCTTATTGATGAAATTTCATTCTACAGAATAAACC-TAAACTAAAAATGAACTAAATTCGAAATAAAG--------CGAAATTTACTGAAGTATTATTCTATTAAAGAATAATGAGATGAGTTGGATAAATATCCAGATTTTTATATTCTATATATAGAAAAAGAAAAGGATATAGAAAAAGAAAAGGATTCTTTTCATGAC------ATAGTTGTAAATTCCTATAACATAATAAATCAATGGCTTTTGCCACAAGAGGAAGACACTTTTTTTT-CAATATTCTTTGATTTCAAAGATGCATTATCAATCATGTAAAACATCGAATAAAATAAATAGAGAAAAGCCGACTATCGGAATCGAACCGATGACCATCGCATTACAAATGCGATGCTCTAACCTCTGAGCTAAGCAGGCTCACATAACATAAATTCGACATGCATAGGAATTCAATAAACTCTTAGAATCTTTGCTATTAACTATTAAGCTATTCATATTCGCTATTCATAATTAATATGAATATATTAAAGAATAGAATATAGAATTTCAAATAACTGTTAAATATTATAGAACATAATAATTAATCTAGCGATATATAATTTCAATTTTTTTT--ATCACAATGAAATATTATTTTTTTT-CTTTTTTAATTAAAAAAGAAAAAAAGGAGTCGACCGTTCAAGTATTCGAAATTGCATCGGTAAATGAGTGGAAGCGAGACAGATGTATAGGGTATGTATCCACCTATATTGAATTTCGGATACAGAAATGATAAAATCGTTTTTGATTGGACCAAAGATGAGCCTCCCATAGAAGA------AAGATAGACAAT
HoFOR(1)      TATAAACAAATAACTATAGAAGTAATAACCAACTCATCACTTCGTATTATCTGGATCCAAAGAACCAGTCAAGATATGATATATTGTTCATATTGTTGTAACAACTGAAATCTTTTTTTATTAAAAAAATCTGCTTCTAAGTTGTCAATCAAAATAAAAAAATAAAGGGTATGGATAAATGGAAGGATGAGAGAAAGAAAGAAAAAGAATATTGATGATATATAATTCCAATATGTAAGGTCTATGAGTCATCTCAGAAAAA-GCTGTGTAATAAAGCATCAATACGGATTCATCATTAAATGGATCTACTCATCGAACAAAAAATAAAGAGCTTCGAGCCAATAAAGACTAAGAATATTGACTCAAGAACTAATAGCTCCATTGTAGAATTGAGACCTAACCATAAAGTAAGAAGCGATGGGAACGACGGAACCTGTGAATTCAAAAGATTCTAGTGAAAATGAATTCGAATGATTCATTGATCGGGATGGCGGAACCGACCAGAGACCAATTTATCTATTCGGAAAAGTTATGAACTAATGATAGAACTGAAATAGAAATTGAAAGAGTAAATATTCGCCCGCGAAAACTTTATTTTCTTGGATTGCTAAATTTGGGTGAATCCAA-----TACGATAAAGAGTAAAACAAAAGAAAAATTCGTTCTAACATTCTAAAAACCATATATATATAT----AAGAAAAAAATAGTTATTTAATATA---------------------------TTTAGTTATCTATACAAACAAGATATACAAATTAATAATAGATTTGATCTAGATTAAATGAAATCCATGATTCAGTATATTACTTATTAAATACATGTATATCTTAATTCAAATTATA-----TCTGAaTTCAAAATCACTCATAATAGCCTATTTATATTCAATCGTCGAGATTGAACAAGTCAATTCAATCAAATAAGTTTTTTAGTAAAAATGAAAATTGATAAAAAAATGAGTTCAAAAGTAAATTTCAAGGTTCATGAGTTTCTTAGGGTGTCCGGTTTATTTATCTTAGGGCTTTGACGTAGTTTATCCTAGTCTAAAATCCAACTTTATTATTTCTCGTTTATCTGATTTCATAAATTTGAAACAAAAAATAAATTTTATCAATGAATCCAAAATATGACTATTTTGGATTACTCCAAATTGACACCTTATTTGTACATAAT----------------------------------------------------ATCTCAACAATTAAGTTCTTTTATTGAGTGGGCTGAAAATTGGAGATATATCGGAAATCCTTATAGTAATTCCGATAAATTAAGAAGGATAAATTAAGAAG--------------TCAGAAAGTTATC---------AAAAATAAAAATTTTTTAACATGGAATCAATTAGTTTCAACAATTCATTAATTTTAACAAAAAATATTATATCTGCCCTTCTCGAGAAAGATAAAAATTTTTCATTATTGTAAAGGTCGATGGGGAAAATAAGACTCCCCACCACCACAATGTGAGTGAAAATATACGAAAAATAAATAAAAAATCTTGTATTTTTTTCTTTATTCTTTTTTTT-AGAATTGAGAAAATAGACGAATTATTCTTTTAAACATCTTAGAAGATTAAGATTGAAACCTGGTCTATTTCATATTGATTAGAATAGGGACTGCCGATTGTGAATTTTATATTAACAAATTACCGAGCCCATTTTGCGAGTAAAATCCATTCCGATTATTCCAATATTTTAGGACTTACTTGTTTGTCGTACAAAAAAACTTTTTGAATTCCCGGTAGAAAGAGATTTGCCTAATGACAAAGCTTTTAACGCCGCCTCAAAAACTTTATT-----AGTTA-----TTAAAAGGATTAAATCCTTTACCTTTCAATGACACATTCAAGGAAAAATATAAATTTTCGGGATTTTTATCCAAAGGTCAATTCAAAATTGAAAACTTGGATTATGAAATTTCGAAACAAAATTTTTAAATTGGATCAATACTTCCAATTGAATGAGTATGAATAAAGAATCCATGGATGAAGATAGAAAAGTAGATTTCTAATTTCTAATCGTAACTAAATCTTCAATTTTTGTTTTGATTTGTAGCGAATAAATTGAAGCAAAATAGCTATTAAAT-AATGTCTTTAGTTTACTAGAGACATCGACATATTATTTTAGCTCGGTGGAAATCAAATCCTTTTCCTTAGGACCCTCTCAAATAGAAATAGAGAACGAAGTAACTAGAAAGATTGTTAGAATCGCCTTCTTCTAGAGGGATCATCTAGAAAGCGAGTCGTTTTGAATTGAATATATTCAAACAAAAAGCTGACATAGATGTTATGGGTATAATTTTTTTTGTAAGTTGGTTCACATCTGAAATCTAACAATTTATCCATTTCCATAAAGGAGCCGAATGAAACCAAAGTTTCATGTTCGGTTTTGAATTAGAGACGTTAAAAAGAAAAGAATTCTACCGTACGAAATAACATAAAAACAGATTCATTATCATTAAAAAAAAAAGATATGGTCCTTCTATTCAATA---------TTAAAAAATTAAATATT------------------CAAATTCTTCTTTTTTACATTACAGGAATTGATAAGAACTAAGAAATAAATATGGGAAACGGATTCGATTCCATCTTACTGGAATAGTCTACCAACAAAAGAAACTATTCTTATTTGATTGAAGTTACAGCTTAAAATAACCTCAGTTGATTGAATTATGATACAAAGAAGAAAAAGAATCGAATAATCATAATCATTGTATGATGAAAATAGAATAACCGCCTATTTTTTTGTCTTGTGTACTTAGCGGGTATACACTATACAATCAACTAGAAAAAATTGTTTATCAATTTGTA-----------------TTTATGGGATAAGGATTTTTTTTT-ATAACTCTAAAA-------------CTGGCCTAGAAAGCAATTTGAGAATTCTTCTGATATGGAATCGTAGTCCAAATAGAATCATGATCTAAAGATACCCATTAACCATAGTCCACAAAATATAGACCCCTCGCTCCGTCGATTCATTAGAATTTATAATTTATTGATTTAATCCGGTATAGTATAAATAGATAATCAGAAAAAGAAGAGAACATGGTTTTCTTACAAAAACTGTTAAAAAAATTCTA--------------------------------------------------------------------------------------------TTCATGTTTGCAAAAACAATGTTCTCTTTATCCCTCCAGCCTAGAAGGAAAGATCCTCCTTTTACTATGATGAAAAATTTTCTGCGCGACATAAAGACTCC-T-CTTTTTATTTATATTTAATTATTAA------------------------TATTAAT-CTTATTGATGAAATTTCATTCTACAGAATAAACC-TAAACTAAAAATGAACTAAATTCGAAATAAAG--------CGAAATTTACTGAAGTATTATTCTATTAAAGAATAATGAGATGAGTTGGATAAATATCCAGATTTTTATATTCTATATATAGAAAAAGAAAAGGATATAGAAAAAGAAAAGGATTCTTTTCATGAC------ATAGTTGTAAATTCCTATAACATAATAAATCAATGGCTTTTGCCACAAGAGGAAGACACTTTTTTTT-CAATATTCTTTGATTTCAAAGATGCATTATCAATCATGTAAAACATCGAATAAAATAAATAGAGAAAAGCCGACTATCGGAATCGAACCGATGACCATCGCATTACAAATGCGATGCTCTAACCTCTGAGCTAAGCAGGCTCACATAACATAAATTCGACATGCATAGGAATTCAATAAACTCTTAGAATCTTTGCTATTAACTATTAAGCTATTCATATTCGCTATTCATAATTAATATGAATATATTAAAGAATAGAATATAGAATTTCAAATAACTGTTAAATATTATAGAACATAATAATTAATCTAGCGATATATAATTTCAATTTTTTTT--ATCACAATGAAATATTATTTTTTTT-CTTTTTTAATTAAAAAAGAAAAAAAGGAGTCGACCGTTCAAGTATTCGAAATTGCATCGGTAAATGAGTGGAAGCGAGACAGATGTATAGGGTATGTATCCACCTATATTGAATTTCGGATACAGAAATGATAAAATCGTTTTTGATTGGACCAAAGATGAGCCTCCCATAGAAGA------AAGATAGACAAT
HoFOR2        TATAAACAAATAACTATAGAAGTAATAACCAACTCATCACTTCGTATTATCTGGATCCAAAGAACCAGTCAAGATATGATATATTGTTCATATTGTTGTAACAACTGAAATCTTTTTTTATTAAAAAAATCTGCTTCTAAGTTGTCAATCAAAATAAAAAAATAAAGGGTATGGATAAATGGAAGGATGAGAGAAAGAAAGAAAAAGAATATTGATGATATATAATTCCAATATGTAAGGTCTATGAGTCATCTCAGAAAAA-GCTGTGTAATAAAGCATCAATACGGATTCATCATTAAATGGATCTACTCATCGAACAAAAAATAAAGAGCTTCGAGCCAATAAAGACTAAGAATATTGACTCAAGAACTAATAGCTCCATTGTAGAATTGAGACCTAACCATAAAGTAAGAAGCGATGGGAACGACGGAACCTGTGAATTCAAAAGATTCTAGTGAAAATGAATTCGAATGATTCATTGATCGGGATGGCGGAACCGACCAGAGACCAATTTATCTATTCGGAAAAGTTATGAACTAATGATAGAACTGAAATAGAAATTGAAAGAGTAAATATTCGCCCGCGAAAACTTTATTTTCTTGGATTGCTAAATTTGGGTGAATCCAA-----TACGATAAAGAGTAAAACAAAAGAAAAATTCGTTCTAACATTCTAAAAACCATATATATATAT----AAGAAAAAAATAGTTATTTAATATA---------------------------TTTAGTTATCTATACAAACAAGATATACAAATTAATAATAGATTTGATCTAGATTAAATGAAATCCATGATTCAGTATATTACTTATTAAATACATGTATATCTTAATTCAAATTATA-----TCTGAATTCAAAATCACTCATAATAGCCTATTTATATTCAATCGTCGAGATTGAACAAGTCAATTCAATCAAATAAGTTTTTTAGTAAAAATGAAAATTGATAAAAAAATGAGTTCAAAAGTAAATTTCAAGGTTCATGAGTTTCTTAGGGTGTCCGGTTTATTTATCTTAGGGCTTTGACGTAGTTTATCCTAGTCTAAAATCCAACTTTATTATTTCTCGTTTATCTGATTTCATAAATTTGAAACAAAAAATAAATTTTATCAATGAATCCAAAATATGACTATTTTGGATTACTCCAAATTGACACCTTATTTGTACATAAT----------------------------------------------------ATCTCAACAATTAAGTTCTTTTATTGAGTGGGCTGAAAATTGGAGATATATCGGAAATCCTTATAGTAATTCCGATAAATTAAGAAGGATAAATTAAGAAG--------------TCAGAAAGTTATC---------AAAAATAAAAATTTTTTAACATGGAATCAATTAGTTTCAACAATTCATTAATTTTAACAAAAAATATTATATCTGCCCTTCTCGAGAAAGATAAAAATTTTTCATTATTGTAAAGGTCGATGGGGAAAATAAGACTCCCCACCACCACAATGTGAGTGAAAATATACGAAAAATAAATAAAAAATCTTGTATTTTTTTCTTTATTCTTTTTTTT-AGAATTGAGAAAATAGACGAATTATTCTTTTAAACATCTTAGAAGATTAAGATTGAAACCTGGTCTATTTCATATTGATTAGAATAGGGACTGCCGATTGTGAATTTTATATTAACAAATTACCGAGCCCATTTTGCGAGTAAAATCCATTCCGATTATTCCAATATTTTAGGACTTACTTGTTTGTCGTACAAAAAAACTTTTTGAATTCCCGGTAGAAAGAGATTTGCCTAATGACAAAGCTTTTAACGCCGCCTCAAAAACTTTATT-----AGTTA-----TTAAAAGGATTAAATCCTTTACCTTTCAATGACACATTCAAGGAAAAATATAAATTTTCGGGATTTTTATCCAAAGGTCAATTCAAAATTGAAAACTTGGATTATGAAATTTCGAAACAAAATTTTTAAATTGGATCAATACTTCCAATTGAATGAGTATGAATAAAGAATCCATGGATGAAGATAGAAAAGTAGATTTCTAATTTCTAATCGTAACTAAATCTTCAATTTTTGTTTTGATTTGTAGCGAATAAATTGAAGCAAAATAGCTATTAAAT-AATGTCTTTAGTTTACTAGAGACATCGACATATTATTTTAGCTCGGTGGAAATCAAATCCTTTTCCTTAGGACCCTCTCAAATAGAAATAGAGAACGAAGTAACTAGAAAGATTGTTAGAATCGCCTTCTTCTAGAGGGATCATCTAGAAAGCGAGTCGTTTTGAATTGAATATATTCAAACAAAAAGCTGACATAGATGTTATGGGTATAATTTTTTTTGTAAGTTGGTTCACATCTGAAATCTAACAATTTATCCATTTCCATAAAGGAGCCGAATGAAACCAAAGTTTCATGTTCGGTTTTGAATTAGAGACGTTAAAAAGAAAAGAATTCTACCGTACGAAATAACATAAAAACAGATTCATTATCATTAAAAAAAAAAGATATGGTCCTTCTATTCAATA---------TTAAAAAATTAAATATT------------------CAAATTCTTCTTTTTTACATTACAGGAATTGATAAGAACTAAGAAATAAATATGGGAAACGGATTCGATTCCATCTTACTGGAATAGTCTACCAACAAAAGAAACTATTCTTATTTGATTGAAGTTACAGCTTAGAATAACCTCAGTTGATTGAATTATGATACAAAGAAGAAAAAGAATCGAATAATCATAATCATTGTATGATGAAAATAGAATAACCGCCTATTTTTTTGTCTTGTGTACTTAGCGGGTATACACTATACAATCAACTAGAAAAAATTGTTTATCAATTTGTA-----------------TTTATGGGATAAGGATTTTTTTTT-ATAACTCTAAAA-------------CTGGCCTAGAAAGCAATTTGAGAATTCTTCTGATATGGAATCGTAGTCCAAATAGAATCATGATCTAAAGATACCCATTAACCATAGTCCACAAAATATAGACCCCTCGCTCCGTCGATTCATTAGAATTTATAATTTATTGATTTAATCCGGTATAGTATAAATAGATAATCAGAAAAAGAAGAGAACATGGTTTTCTTACAAAAACTGTTAAAAAATTTCTA--------------------------------------------------------------------------------------------TTCATGTTTGCAAAAACAATGTTCTCTTTATCCCTCCAGCCTAGAAGGAAAGATCCTCCTTTTACTATGATGAAAAATTTTCTGCGCGACATAAAGACTCC-TTCTTTTTATTTATATTTAATTATTAA------------------------TATTAATTCTTATTGATGAAATTTCATTCTACAGAATAAACC-TAAACTAAAAATGAACTAAATTCGAAATAAAG--------CGAAATTTACTGAAGTATTATTCTATTAAAGAATAATGAGATGAGTTGGATAAATATCCAGATTTTTATATTCTATATATAGAAAAAGAAAAGGATATAGAAAAAGAAAAGGATTCTTTTCATGAC------ATAGTTGTAAATTCCTATAACATAATAAATCAATGGCTTTTGCCACAAGAGGAAGACACTTTTTTTT-CAATATTCTTTGATTTCAAAGATGCATTATCAATCATGTAAAACATCGAATAAAATAAATAGAGAAAAGCCGACTATCGGAATCGAACCGATGACCATCGCATTACAAATGCGATGCTCTAACCTCTGAGCTAAGCAGGCTCACATAACATAAATTCGACATGCATAGGAATTCAATAAACTCTTAGAATCTTTGCTATTAACTATTAAGCTATTCATATTCGCTATTCATAATTAATATGAATATATTAAAGAATAGAATATAGAATTTCAAATAACTGTTAAATATTATAGAACATAATAATTAATCTAGCGATATATAATTTCAATTTTTTTT--ATCACAATGAAATATTATTTTTTTT-CTTTTTTAATTAAAAAAGAAAAAAAGGAGTCGACCGTTCAAGTATTCGAAATTGCATCGGTAAATGAGTGGAAGCGAGACAGATGTATAGGGTATGTATCCACCTATATTGAATTTCGGATACAGAAATGATAAAATCGTTTTTGATTGGACCAAAGATGAGCCTCCCATAGAAGA------AAGATAGACAAT
HoA3P25(FOR)  TATAAACAAATAACTATAGAAGTAATAACCAACTCATCACTTCGTATTATCTGGATCCAAAGAACCAGTCAAGATATGATATATTGTTCATATTGTTGTAACAACTGAAATCTTTTTTTATTAAAAAAATCTGCTTCTAAGTTGTCAATCAAAATAAAAAAATAAAGGGTATGGATAAATGGAAGGATGAGAGAAAGAAAGAAAAAGAATATTGATGATATATAATTCCAATATGTAAGGTCTATGAGTCATCTCAGAAAAA-GCTGTGTAATAAAGCATCAATACGGATTCATCATTAAATGGATCTACTCATCGAACAAAAAATAAAGAGCTTCGAGCCAATAAAGACTAAGAATATTGACTCAAGAACTAATAGCTCCATTGTAGAATTGAGACCTAACCATAAAGTAAGAAGCGATGGGAACGACGGAACCTGTGAATTCAAAAGATTCTAGTGAAAATGAATTCGAATGATTCATTGATCGGGATGGCGGAACCGACCAGAGACCAATTTATCTATTCGGAAAAGTTATGAACTAATGATAGAACTGAAATAGAAATTGAAAGAGTAAATATTCGCCCGCGAAAACTTTATTTTCTTGGATTGCTAAATTTGGGTGAATCCAA-----TACGATAAAGAGTAAAACAAAAGAAAAATTCGTTCTAACATTCTAAAAACCATATATATATAT----AAGAAAAAAATAGTTATTTAATATA---------------------------TTTAGTTATCTATACAAACAAGATATACAAATTAATAATAGATTTGATCTAGATTAAATGAAATCCATGATTCAGTATATTACTTATTAAATACATGTATATCTTAATTCAAATTATATTATATCTGAATTCAAAATCACTCATAATAGCCTATTTATATTCAATCGTCGAGATTGAACAAGTCAATTCAATCAAATAAGTTTTTTAGTAAAAATGAAAATTGATAAAAAAATGAGTTCAAAAGTAAATTTCAAGGTTCATGAGTTTCTTAGGGTGTCCGGTTTATTTATCTTAGGGCTTTGACGTAGTTTATCCTAGTCTAAAATCCAACTTTATTATTTCTCGTTTATCTGATTTCATAAATTTGAAACAAAAAATAAATTTTATCAATGAATCCAAAATATGACTATTTTGGATTACTCCAAATTGACACCTTATTTGTACATAAT----------------------------------------------------ATCTCAACAATTAAGTTCTTTTATTGAGTGGGCTGAAAATTGGAGATATATCGGAAATCCTTATAGTAATTCCGATAAATTAAGAAGGATAAATTAAGAAG--------------TCAGAAAGTTATC---------AAAAATAAAAATTTTTTAACATGGAATCAATTAGTTTCAACAATTCATTAATTTTAACAAAAAATATTATATCTGCCCTTCTCGAGAAAGATAAAAATTTTTCATTATTGTAAAGGTCGATGGGGAAAATAAGACTCCCCACCACCACAATGTGAGTGAAAATATACGAAAAATAAATAAAAAATCTTGTATTTTTTTCTTTATTCTTTTTTTT-AGAATTGAGAAAATAGACGAATTATTCTTTTAAACATCTTAGAAGATTAAGATTGAAACCTGGTCTATTTCATATTGATTAGAATAGGGACTGCCGATTGTGAATTTTATATTAACAAATTACCGAGCCCATTTTGCGAGTAAAATCCATTCCGATTATTCCAATATTTTAGGACTTACTTGTTTGTCGTACAAAAAAACTTTTTGAATTCCCGGTAGAAAGAGATTTGCCTAATGACAAAGCTTTTAACGCCGCCTCAAAAACTTTATT-----AGTTA-----TTAAAAGGATTAAATCCTTTACCTTTCAATGACACATTCAAGGAAAAATATAAATTTTCGGGATTTTTATCCAAAGGTCAATTCAAAATTGAAAACTTGGATTATGAAATTTCGAAACAAAATTTTTAAATTGGATCAATACTTCCAATTGAATGAGTATGAATAAAGAATCCATGGATGAAGATAGAAAAGTAGATTTCTAATTTCTAATCGTAACTAAATCTTCAATTTTTGTTTTGATTTGTAGCGAATAAATTGAAGCAAAATAGCTATTAAAT-AATGTCTTTAGTTTACTAGAGACATCGACATATTATTTTAGCTCGGTGGAAATCAAATCCTTTTCCTTAGGACCCTCTCAAATAGAAATAGAGAACGAAGTAACTAGAAAGATTGTTAGAATCGCCTTCTTCTAGAGGGATCATCTAGAAAGCGAGTCGTTTTGAATTGAATATATTCAAACAAAAAGCTGACATAGATGTTATGGGTATAATTTTTTTTGTAAGTTGGTTCACATCTGAAATCTAACAATTTATCCATTTCCATAAAGGAGCCGAATGAAACCAAAGTTTCATGTTCGGTTTTGAATTAGAGACGTTAAAAAGAAAAGAATTCTACCGTACGAAATAACATAAAAACAGATTCATTATCATTAAAAAAAAAAGATATGGTCCTTCTATTCAATA---------TTAAAAAATTAAATATT------------------CAAATTCTTCTTTTTTACATTACAGGAATTGATAAGAACTAAGAAATAAATATGGGAAACGGATTCGATTCCATCTTACTGGAATAGTCTACCAACAAAAGAAACTATTCTTATTTGATTGAAGTTACAGCTTAGAATAACCTCAGTTGATTGAATTATGATACAAAGAAGAAAAAGAATCGAATAATCATAATCATTGTATGATGAAAATAGAATAACCGCCTATTTTTTTGTCTTGTGTACTTAGCGGGTATACACTATACAATCAACTAGAAAAAATTGTTTATCAATTTGTA-----------------TTTATGGGATAAGGATTTTTTTTT-ATAACTCTAAAA-------------CTGGCCTAGAAAGCAATTTGAGAATTCTTCTGATATGGAATCGTAGTCCAAATAGAATCATGATCTAAAGATACCCATTAACCATAGTCCACAAAATATAGACCCCTCGCTCCGTCGATTCATTAGAATTTATAATTTATTGATTTAATCCGGTATAGTATAAATAGATAATCAGAAAAAGAAGAGAACATGGTTTTCTTACAAAAACTGTTAAAAAATTTCTA--------------------------------------------------------------------------------------------TTCATGTTTGCAAAAACAATGTTCTCTTTATCCCTCCAGCCTAGAAGGAAAGATCCTCCTTTTACTATGATGAAAAATTTTCTGCGCGACATAAAGACTCC-TTCTTTTTATTTATATTTAATTATTAA------------------------TATTAATTCTTATTGATGAAATTTCATTCTACAGAATAAACC-TAAACTAAAAATGAACTAAATTCGAAATAAAG--------CGAAATTTACTGAAGTATTATTCTATTAAAGAATAATGAGATGAGTTGGATAAATATCCAGATTTTTATATTCTATATATAGAAAAAGAAAAGGATATAGAAAAAGAAAAGGATTCTTTTCATGAC------ATAGTTGTAAATTCCTATAACATAATAAATCAATGGCTTTTGCCACAAGAGGAAGACACTTTTTTTT-CAATATTCTTTGATTTCAAAGATGCATTATCAATCATGTAAAACATCGAATAAAATAAATAGAGAAAAGCCGACTATCGGAATCGAACCGATGACCATCGCATTACAAATGCGATGCTCTAACCTCTGAGCTAAGCAGGCTCACATAACATAAATTCGACATGCATAGGAATTCAATAAACTCTTAGAATCTTTGCTATTAACTATTAAGCTATTCATATTCGCTATTCATAATTAATATGAATATATTAAAGAATAGAATATAGAATTTCAAATAACTGTTAAATATTATAGAACATAATAATTAATCTAGCGATATATAATTTCAATTTTTTTT--ATCACAATGAAATATTATTTTTTTT-CTTTTTTAATTAAAAAAGAAAAAAAGGAGTCGACCGTTCAAGTATTCGAAATTGCATCGGTAAATGAGTGGAAGCGAGACAGATGTATAGGGTATGTATCCACCTATATTGAATTTCGGATACAGAAATGATAAAATCGTTTTTGATTGGACCAAAGATGAGCCTCCCATAGAAGA------AAGATAGACAAT
HoFAL         TATAAACAAATAACTATAGAAGTAATAACCAACTCATCACTTCGTATTATCTGGATCCAAAGAACCAGTCAAGATATGATATATTGTTCATATTGTTGTAACAACTGAAATCTTTTTTTATTAAAAAAATCTGCTTCTAAGTTGTCAATCAAAATAAAAAAATAAAGGGTATGGATAAATGGAAGGATGAGAGAAAGAAAGAAAAAGAATATTGATGATATATAATTCCAATATGTAAGGTCTATGAGTCATCTCAGAAAAA-GCTGTGTAATAAAGCATCAATACGGATTCATCATTAAATGGATCTACTCATCGAACAAAAAATAAAGAGCTTCGAGCCAATAAAGACTAAGAATATTGACTCAAGAACTAATAGCTCCATTGTAGAATTGAGACCTAACCATAAAGTAAGAAGCGATGGGAACGACGGAACCTGTGAATTCAAAAGATTCTAGTGAAAATGAATTCGAATGATTCATTGATCGGGATGGCGGAACCGACCAGAGACCAATTTATCTATTCGGAAAAGTTATGAACTAATGATAGAACTGAAATAGAAATTGAAAGAGTAAATATTCGCCCGCGAAAACTTTATTTTCTTGGATTGCTAAATTTGGGTGAATCCAA-----TACGATAAAGAGTAAAACAAAAGAAAAATTCGTTCTAACATTCTAAAAACCATATATATATAT----AAGAAAAAAATAGTTATTTAATATA---------------------------TTTAGTTATCTATACAAACAAGATATACAAATTAATAATAGATTTGATCTAGATTAAATGAAATCCATGATTCAGTATATTACTTATTAAATACATGTATATCTTAATTCAAATTATATTATATCTGAATTCAAAATCACTCATAATAGCCTATTTATATTCAATCGTCGAGATTGAACAAGTCAATTCAATCAAATAAGTTTTTTAGTAAAAATGAAAATTGATAAAAAAATGAGTTCAAAAGTAAATTTCAAGGTTCATTAGTTTCTTAGGGTGTCCGGTTTATTTATCTTAGGGCTTTGACGTAGTTTATCCTAGTCTAAAATCCAACTTTATTATTTCTCGTTTATCTGATTTCATAAATTTGAAACAAAAAATAAATTTTATCAATGAATCCAAAATATGACTATTTTGGATTACTCCAAATTGACACCTTATTTGTACATAAT----------------------------------------------------ATCTCAACAATTAAGTTCTTTTATTGAGTGGGCTGAAAATTGGAGATATATCGGAAATCCTTATAGTAATTCCGATAAATTAAGAAGGATAAATTAAGAAG--------------TCAGAAAGTTATC---------AAAAATAAAAATTTTTTAACATGGAATCAATTAGTTTCAACAATTCATTAATTTTAACAAAAAATATTATATCTGCCCTTCTCGAGAAAGATAAAAATTTTTCATTATTGTAAAGGTCGATGGGGAAAATAAGACTCCCCACCACCACAATGTGAGTGAAAATATACGAAAAATAAATAAAAAATCTTGTATTTTTTTCTTTATTCTTTTTTTT-AGAATTGAGAAAATAGACGAATTATTCTTTTAAACATCTTAGAAGATTAAGATTGAAACCTGGTCTATTTCATATTGATTAGAATAGGGACTGCCGATTGTGAATTTTATATTAACAAATTACCGAGCCCATTTTGCGAGTAAAATCCATTCCGATTATTCCAATATTTTAGGACTTACTTGTTTGTCGTACAAAAAAACTTTTTGAATTCCCGGTAGAAAGAGATTTGCCTAATGACAAAGCTTTTAACGCCGCCTCAAAAACTTTATT-----AGTTA-----TTAAAAGGATTAAATCCTTTACCTTTCAATGACACATTCAAGGAAAAATATAAATTTTCGGGATTTTTATCCAAAGGTCAATTCAAAATTGAAAACTTGGATTATGAAATTTCGAAACAAAATTTTTAAATTGGATCAATACTTCCAATTGAATGAGTATGAATAAAGAATCCATGGATGAAGATAGAAAAGTAGATTTCTAATTTCTAATCGTAACTAAATCTTCAATTTTTGTTTTGATTTGTAGCGAATAAATTGAAGCAAAATAGCTATTAAAT-AATGTCTTTAGTTTACTAGAGACATCGACATATTATTTTAGCTCGGTGGAAATCAAATCCTTTTCCTTAGGACCCTCTCAAATAGAAATAGAGAACGAAGTAACTAGAAAGATTGTTAGAATCGCCTTCTTCTAGAGGGATCATCTAGAAAGCGAGTCGTTTTGAATTGAATATATTCAAACAAAAAGCTGACATAGATGTTATGGGTATAATTTTTTTTGTAAGTTGGTTCACATCTGAAATCTAACAATTTATCCATTTCCATAAAGGAGCCGAATGAAACCAAAGTTTCATGTTCGGTTTTGAATTAGAGACGTTAAAAAGAAAAGAATTCTACCGTACGAAATAACATAAAAACAGATTCATTATCATTAAAAAAAAAAGATATGGTCCTTCTATTCAATA---------TTAAAAAATTAAATATT------------------CAAATTCTTCTTTTTTACATTACAGGAATTGATAAGAACTAAGAAATAAATATGGGAAACGGATTCGATTCCATCTTACTGGAATAGTCTACCAACAAAAGAAACTATTCTTATTTGATTGAAGTTACAGCTTAGAATAACCTCAGTTGATTGAATTATGATACAAAGAAGAAAAAGAATCGAATAATCATAATCATTGTATGATGAAAATAGAATAACCGCCTATTTTTTTGTCTTGKGTACTTAGCGGGTATACACTATACAATCAACTAGAAAAAATTGTTTATCAATTTGTA-----------------TTTATGGGATAAGGATTTTTTTTT-ATAACTCTAAAA-------------CTGGCCTAGAAAGCAATTTGAGAATTCTTCTGATATGGAATCGTAGTCCAAATAGAATCATGATCTAAAGATACCCATTAACCATAGTCCACAAAATATAGACCCCTCGCTCCGTCGATTCATTAGAATTTATAATTTATTGATTTAATCCGGTATAGTATAAATAGATAATCAGAAAAAGAAGAGAACATGGTTTTCTTACAAAAACTGTTAAAAAATTTCTA--------------------------------------------------------------------------------------------TTCATGTTTGCAAAAACAATGTTCTCTTTATCCCTCCAGCCTAGAAGGAAAGATCCTCCTTTTACTATGATGAAAAATTTTCTGCGCGACATAAAGACTCC-TTCTTTTTATTTATATTTAATTATTAA------------------------TATTAATTCTTATTGATGAAATTTCATTCTACAGAATAAACC-TAAACTAAAAATGAACTAAATTCGAAATAAAG--------CGAAATTTACTGAAGTATTATTCTATTAAAGAATAATGAGATGAGTTGGATAAATATCCAGATTTTTATATTCTATATATAGAAAAAGAAAAGGATATAGAAAAAGAAAAGGATTCTTTTCATGAC------ATAGTTGTAAATTCCTATAACATAATAAATCAATGGCTTTTGCCACAAGAGGAAGACACTTTTTTTT-CAATATTCTTTGATTTCAAAGATGCATTATCAATCATGTAAAACATCGAATAAAATAAATAGAGAAAAGCCGACTATCGGAATCGAACCGATGACCATCGCATTACAAATGCGATGCTCTAACCTCTGAGCTAAGCAGGCTCACATAACATAAATTCGACATGCATAGGAATTCAATAAACTCTTAGAATCTTTGCTATTAACTATTAAGCTATTCATATTCGCTATTCATAATTAATATGAATATATTAAAGAATAGAATATAGAATTTCAAATAACTGTTAAATATTATAGAACATAATAATTAATCTAGCGATATATAATTTCAATTTTTTTT--ATCACAATGAAATATTATTTTTTTT-CTTTTTTAATTAAAAAAGAAAAAAAGGAGTCGACCGTTCAAGTATTCGAAATTGCATCGGTAAATGAGTGGAAGCGAGACAGATGTATAGGGTATGTATCCACCTATATTGAATTTCGGATACAGAAATGATAAAATCGTTTTTGATTGGACCAAAGATGAGCCTCCCATAGAAGA------AAGATAGACAAT
HoS1P25(FAL)  TATAAACAAATAACTATAGAAGTAATAACCAACTCATCACTTCGTATTATCTGGATCCAAAGAACCAGTCAAGATATGATATATTGTTCATATTGTTGTAACAACTGAAATCTTTTTTTATTAAAAAAATCTGCTTCTAAGTTGTCAATCAAAATAAAAAAATAAAGGGTATGGATAAATGGAAGGATGAGAGAAAGAAAGAAAAAGAATATTGATGATATATAATTCCAATATGTAAGGTCTATGAGTCATCTCAGAAAAA-GCTGTGTAATAAAGCATCAATACGGATTCATCATTAAATGGATCTACTCATCGAACAAAAAATAAAGAGCTTCGAGCCAATAAAGACTAAGAATATTGACTCAAGAACTAATAGCTCCATTGTAGAATTGAGACCTAACCATAAAGTAAGAAGCGATGGGAACGACGGAACCTGTGAATTCAAAAGATTCTAGTGAAAATGAATTCGAATGATTCATTGATCGGGATGGCGGAACCGACCAGAGACCAATTTATCTATTCGGAAAAGTTATGAACTAATGATAGAACTGAAATAGAAATTGAAAGAGTAAATATTCGCCCGCGAAAACTTTATTTTCTTGGATTGCTAAATTTGGGTGAATCCAA-----TACGATAAAGAGTAAAACAAAAGAAAAATTCGTTCTAACATTCTAAAAACCATATATATATAT----AAGAAAAAAATAGTTATTTAATATA---------------------------TTTAGTTATCTATACAAACAAGATATACAAATTAATAATAGATTTGATCTAGATTAAATGAAATCCATGATTCAGTATATTACTTATTAAATACATGTATATCTTAATTCAAATTATATTATATCTGAATTCAAAATCACTCATAATAGCCTATTTATATTCAATCGTCGAGATTGAACAAGTCAATTCAATCAAATAAGTTTTTTAGTAAAAATGAAAATTGATAAAAAAATGAGTTCAAAAGTAAATTTCAAGGTTCATTAGTTTCTTAGGGTGTCCGGTTTATTTATCTTAGGGCTTTGACGTAGTTTATCCTAGTCTAAAATCCAACTTTATTATTTCTCGTTTATCTGATTTCATAAATTTGAAACAAAAAATAAATTTTATCAATGAATCCAAAATATGACTATTTTGGATTACTCCAAATTGACACCTTATTTGTACATAAT----------------------------------------------------ATCTCAACAATTAAGTTCTTTTATTGAGTGGGCTGAAAATTGGAGATATATCGGAAATCCTTATAGTAATTCCGATAAATTAAGAAGGATAAATTAAGAAG--------------TCAGAAAGTTATC---------AAAAATAAAAATTTTTTAACATGGAATCAATTAGTTTCAACAATTCATTAATTTTAACAAAAAATATTATATCTGCCCTTCTCGAGAAAGATAAAAATTTTTCATTATTGTAAAGGTCGATGGGGAAAATAAGACTCCCCACCACCACAATGTGAGTGAAAATATACGAAAAATAAATAAAAAATCTTGTATTTTTTTCTTTATTCTTTTTTTT-AGAATTGAGAAAATAGACGAATTATTCTTTTAAACATCTTAGAAGATTAAGATTGAAACCTGGTCTATTTCATATTGATTAGAATAGGGACTGCCGATTGTGAATTTTATATTAACAAATTACCGAGCCCATTTTGCGAGTAAAATCCATTCCGATTATTCCAATATTTTAGGACTTACTTGTTTGTCGTACAAAAAAACTTTTTGAATTCCCGGTAGAAAGAGATTTGCCTAATGACAAAGCTTTTAACGCCGCCTCAAAAACTTTATT-----AGTTA-----TTAAAAGGATTAAATCCTTTACCTTTCAATGACACATTCAAGGAAAAATATAAATTTTCGGGATTTTTATCCAAAGGTCAATTCAAAATTGAAAACTTGGATTATGAAATTTCGAAACAAAATTTTTAAATTGGATCAATACTTCCAATTGAATGAGTATGAATAAAGAATCCATGGATGAAGATAGAAAAGTAGATTTCTAATTTCTAATCGTAACTAAATCTTCAATTTTTGTTTTGATTTGTAGCGAATAAATTGAAGCAAAATAGCTATTAAAT-AATGTCTTTAGTTTACTAGAGACATCGACATATTATTTTAGCTCGGTGGAAATCAAATCCTTTTCCTTAGGACCCTCTCAAATAGAAATAGAGAACGAAGTAACTAGAAAGATTGTTAGAATCGCCTTCTTCTAGAGGGATCATCTAGAAAGCGAGTCGTTTTGAATTGAATATATTCAAACAAAAAGCTGACATAGATGTTATGGGTATAATTTTTTTTGTAAGTTGGTTCACATCTGAAATCTAACAATTTATCCATTTCCATAAAGGAGCCGAATGAAACCAAAGTTTCATGTTCGGTTTTGAATTAGAGACGTTAAAAAGAAAAGAATTCTACCGTACGAAATAACATAAAAACAGATTCATTATCATTAAAAAAAAAAGATATGGTCCTTCTATTCAATA---------TTAAAAAATTAAATATT------------------CAAATTCTTCTTTTTTACATTACAGGAATTGATAAGAACTAAGAAATAAATATGGGAAACGGATTCGATTCCATCTTACTGGAATAGTCTACCAACAAAAGAAACTATTCTTATTTGATTGAAGTTACAGCTTAGAATAACCTCAGTTGATTGAATTATGATACAAAGAAGAAAAAGAATCGAATAATCATAATCATTGTATGATGAAAATAGAATAACCGCCTATTTTTTTGTCTTGTGTACTTAGCGGGTATACACTATACAATCAACTAGAAAAAATTGTTTATCAATTTGTA-----------------TTTATGGGATAAGGATTTTTTTTT-ATAACTCTAAAA-------------CTGGCCTAGAAAGCAATTTGAGAATTCTTCTGATATGGAATCGTAGTCCAAATAGAATCATGATCTAAAGATACCCATTAACCATAGTCCACAAAATATAGACCCCTCGCTCCGTCGATTCATTAGAATTTATAATTTATTGATTTAATCCGGTATAGTATAAATAGATAATCAGAAAAAGAAGAGAACATGGTTTTCTTACAAAAACTGTTAAAAAATTTCTA--------------------------------------------------------------------------------------------TTCATGTTTGCAAAAACAATGTTCTCTTTATCCCTCCAGCCTAGAAGGAAAGATCCTCCTTTTACTATGATGAAAAATTTTCTGCGCGACATAAAGACTCC-TTCTTTTTATTTATATTTAATTATTAA------------------------TATTAATTCTTATTGATGAAATTTCATTCTACAGAATAAACC-TAAACTAAAAATGAACTAAATTCGAAATAAAG--------CGAAATTTACTGAAGTATTATTCTATTAAAGAATAATGAGATGAGTTGGATAAATATCCAGATTTTTATATTCTATATATAGAAAAAGAAAAGGATATAGAAAAAGAAAAGGATTCTTTTCATGAC------ATAGTTGTAAATTCCTATAACATAATAAATCAATGGCTTTTGCCACAAGAGGAAGACACTTTTTTTT-CAATATTCTTTGATTTCAAAGATGCATTATCAATCATGTAAAACATCGAATAAAATAAATAGAGAAAAGCCGACTATCGGAATCGAACCGATGACCATCGCATTACAAATGCGATGCTCTAACCTCTGAGCTAAGCAGGCTCACATAACATAAATTCGACATGCATAGGAATTCAATAAACTCTTAGAATCTTTGCTATTAACTATTAAGCTATTCATATTCGCTATTCATAATTAATATGAATATATTAAAGAATAGAATATAGAATTTCAAATAACTGTTAAATATTATAGAACATAATAATTAATCTAGCGATATATAATTTCAATTTTTTTT--ATCACAATGAAATATTATTTTTTTT-CTTTTTTAATTAAAAAAGAAAAAAAGGAGTCGACCGTTCAAGTATTCGAAATTGCATCGGTAAATGAGTGGAAGCGAGACAGATGTATAGGGTATGTATCCACCTATATTGAATTTCGGATACAGAAATGATAAAATCGTTTTTGATTGGACCAAAGATGAGCCTCCCATAGAAGA------AAGATAGACAAT
HoDON         TATAAACAAATAACTATAGAAGTAATAACCAACTCATCACTTCGTATTATCTGGATCCAAAGAACCAGTCAAGATATGATATATTGTTCATATTGTTGTAACAACTGAAATCTTTTTTTATTAAAAAAATCTGCTTCTAAGTTGTCAATCAAAATAAAAAAATAAAGGGTATGGATAAATGGAAGGATGAGAGAAAGAAAGAAAAAGAATATTGATGATATATAATTCCAATATGTAAGGTCTATGAGTCATCTCAGAAAAA-GCTGTGTAATAAAGCATCAATACGGATTCATCATTAAATGGATCTACTCATCGAACAAAAAATAAAGAGCTTCGAGCCAATAAAGACTAAGAATATTGACTCAAGAACTAATAGCTCCATTGTAGAATTGAGACCTAACCATAAAGTAAGAAGCGATGGGAACGACGGAACCTGTGAATTCAAAAGATTCTAGTGAAAATGAATTCGAATGATTCATTGATCGGGATGGCGGAACCGACCAGAGACCAATTTATCTATTCGGAAAAGTTATGAACTAATGATAGAACTGAAATAGAAATTGAAAGAGTAAATATTCGCCCGCGAAAACTTTATTTTCTTGGATTGCTAAATTTGGGTGAATCCAA-----TACGATAAAGAGTAAAACAAAAGAAAAATTCGTTCTAACATTCTAAAAACCATATATATATAT----AAGAAAAAAATAGTTATTTAATATA---------------------------TTTAGTTATCTATACAAACAAGATATACAAATTAATAATAGATTTGATCTAGATTAAATGAAATCCATGATTCAGTATATTACTTATTAAATACATGTATATCTTAATTCAAATTATATTATATCTGAATTCAAAATCACTCATAATAGCCTATTTATATTCAATCGTCGAGATTGAACAAGTCAATTCAATCAAATAAGTTTTTTAGTAAAAATGAAAATTGATAAAAAAATGAGTTCAAAAGTAAATTTCAAGGTTCATTAGTTTCTTAGGGTGTCCGGTTTATTTATCTTAGGGCTTTGACGTAGTTTATCCTAGTCTAAAATCCAACTTTATTATTTCTCGTTTATCTGATTTCATAAATTTGAAACAAAAAATAAATTTTATCAATGAATCCAAAATATGACTATTTTGGATTACTCCAAATTGACACCTTATTTGTACATAAT----------------------------------------------------ATCTCAACAATTAAGTTCTTTTATTGAGTGGGCTGAAAATTGGAGATATATCGGAAATCCTTATAGTAATTCCGATAAATTAAGAAGGATAAATTAAGAAG--------------TCAGAAAGTTATC---------AAAAATAAAAATTTTTTAACATGGAATCAATTAGTTTCAACAATTCATTAATTTTAACAAAAAATATTATATCTGCCCTTCTCGAGAAAGATAAAAATTTTTCATTATTGTAAAGGTCGATGGGGAAAATAAGACTCCCCACCACCACAATGTGAGTGAAAATATACGAAAAATAAATAAAAAATCTTGTATTTTTTTCTTTATTCTTTTTTTT-AGAATTGAGAAAATAGACGAATTATTCTTTTAAACATCTTAGAAGATTAAGATTGAAACCTGGTCTATTTCATATTGATTAGAATAGGGACTGCCGATTGTGAATTTTATATTAACAAATTACCGAGCCCATTTTGCGAGTAAAATCCATTCCGATTATTCCAATATTTTAGGACTTACTTGTTTGTCGTACAAAAAAACTTTTTGAATTCCCGGTAGAAAGAGATTTGCCTAATGACAAAGCTTTTAACGCCGCCTCAAAAACTTTATT-----AGTTA-----TTAAAAGGATTAAATCCTTTACCTTTCAATGACACATTCAAGGAAAAATATAAATTTTCGGGATTTTTATCCAAAGGTCAATTCAAAATTGAAAACTTGGATTATGAAATTTCGAAACAAAATTTTTAAATTGGATCAATACTTCCAATTGAATGAGTATGAATAAAGAATCCATGGATGAAGATAGAAAAGTAGATTTCTAATTTCTAATCGTAACTAAATCTTCAATTTTTGTTTTGATTTGTAGCGAATAAATTGAAGCAAAATAGCTATTAAAT-AATGTCTTTAGTTTACTAGAGACATCGACATATTATTTTAGCTCGGTGGAAATCAAATCCTTTTCCTTAGGACCCTCTCAAATAGAAATAGAGAACGAAGTAACTAGAAAGATTGTTAGAATCGCCTTCTTCTAGAGGGATCATCTAGAAAGCGAGTCGTTTTGAATTGAATATATTCAAACAAAAAGCTGACATAGATGTTATGGGTATAATTTTTTTTGTAAGTTGGTTCACATCTGAAATCTAACAATTTATCCATTTCCATAAAGGAGCCGAATGAAACCAAAGTTTCATGTTCGGTTTTGAATTAGAGACGTTAAAAAGAAAAGAATTCTACCGTACGAAATAACATAAAAACAGATTCATTATCATTAAAAAAAAAAGATATGGTCCTTCTATTCAATA---------TTAAAAAATTAAATATT------------------CAAATTCTTCTTTTTTACATTACAGGAATTGATAAGAACTAAGAAATAAATATGGGAAACGGATTCGATTCCATCTTACTGGAATAGTCTACCAACAAAAGAAACTATTCTTATTTGATTGAAGTTACAGCTTAGAATAACCTCAGTTGATTGAATTATGATACAAAGAAGAAAAAGAATCGAATAATCATAATCATTGTATGATGAAAATAGAATAACCGCCTATTTTTTTGTCTTGTGTACTTAGCGGGTATACACTATACAATCAACTAGAAAAAATTGTTTATCAATTTGTA-----------------TTTATGGGATAAGGATTTTTTTTT-ATAACTCTAAAA-------------CTGGCCTAGAAAGCAATTTGAGAATTCTTCTGATATGGAATCGTAGTCCAAATAGAATCATGATCTAAAGATACCCATTAACCATAGTCCACAAAATATAGACCCCTCGCTCCGTCGATTCATTAGAATTTATAATTTATTGATTTAATCCGGTATAGTATAAATAGATAATCAGAAAAAGAAGAGAACATGGTTTTCTTACAAAAACTGTTAAAAAATTTCTA--------------------------------------------------------------------------------------------TTCATGTTTGCAAAAACAATGTTCTCTTTATCCCTCCAGCCTAGAAGGAAAGATCCTCCTTTTACTATGATGAAAAATTTTCTGCGCGACATAAAGACTCC-TTCTTTTTATTTATATTTAATTATTAA------------------------TATTAATTCTTATTGATGAAATTTCATTCTACAGAATAAACC-TAAACTAAAAATGAACTAAATTCGAAATAAAG--------CGAAATTTACTGAAGTATTATTCTATTAAAGAATAATGAGATGAGTTGGATAAATATCCAGATTTTTATATTCTATATATAGAAAAAGAAAAGGATATAGAAAAAGAAAAGGATTCTTTTCATGAC------ATAGTTGTAAATTCCTATAACATAATAAATCAATGGCTTTTGCCACAAGAGGAAGACACTTTTTTTT-CAATATTCTTTGATTTCAAAGATGCATTATCAATCATGTAAAACATCGAATAAAATAAATAGAGAAAAGCCGACTATCGGAATCGAACCGATGACCATCGCATTACAAATGCGATGCTCTAACCTCTGAGCTAAGCAGGCTCACATAACATAAATTCGACATGCATAGGAATTCAATAAACTCTTAGAATCTTTGCTATTAACTATTAAGCTATTCATATTCGCTATTCATAATTAATATGAATATATTAAAGAATAGAATATAGAATTTCAAATAACTGTTAAATATTATAGAACATAATAATTAATCTAGCGATATATAATTTCAATTTTTTTT--ATCACAATGAAATATTATTTTTTTT-CTTTTTTAATTAAAAAAGAAAAAAAGGAGTCGACCGTTCAAGTATTCGAAATTGCATCGGTAAATGAGTGGAAGCGAGACAGATGTATAGGGTATGTATCCACCTATATTGAATTTCGGATACAGAAATGATAAAATCGTTTTTGATTGGACCAAAGATGAGCCTCCCATAGAAGA------AAGATAGACAAT
HoS2F25(DON)  TATAAACAAATAACTATAGAAGTAATAACCAACTCATCACTTCGTATTATCTGGATCCAAAGAACCAGTCAAGATATGATATATTGTTCATATTGTTGTAACAACTGAAATCTTTTTTTATTAAAAAAATCTGCTTCTAAGTTGTCAATCAAAATAAAAAAATAAAGGGTATGGATAAATGGAAGGATGAGAGAAAGAAAGAAAAAGAATATTGATGATATATAATTCCAATATGTAAGGTCTATGAGTCATCTCAGAAAAA-GCTGTGTAATAAAGCATCAATACGGATTCATCATTAAATGGATCTACTCATCGAACAAAAAATAAAGAGCTTCGAGCCAATAAAGACTAAGAATATTGACTCAAGAACTAATAGCTCCATTGTAGAATTGAGACCTAACCATAAAGTAAGAAGCGATGGGAACGACGGAACCTGTGAATTCAAAAGATTCTAGTGAAAATGAATTCGAATGATTCATTGATCGGGATGGCGGAACCGACCAGAGACCAATTTATCTATTCGGAAAAGTTATGAACTAATGATAGAACTGAAATAGAAATTGAAAGAGTAAATATTCGCCCGCGAAAACTTTATTTTCTTGGATTGCTAAATTTGGGTGAATCCAA-----TACGATAAAGAGTAAAACAAAAGAAAAATTCGTTCTAACATTCTAAAAACCATATATATATAT----AAGAAAAAAATAGTTATTTAATATA---------------------------TTTAGTTATCTATACAAACAAGATATACAAATTAATAATAGATTTGATCTAGATTAAATGAAATCCATGATTCAGTATATTACTTATTAAATACATGTATATCTTAATTCAAATTATATTATATCTGAATTCAAAATCACTCATAATAGCCTATTTATATTCAATCGTCGAGATTGAACAAGTCAATTCAATCAAATAAGTTTTTTAGTAAAAATGAAAATTGATAAAAAAATGAGTTCAAAAGTAAATTTCAAGGTTCATTAGTTTCTTAGGGTGTCCGGTTTATTTATCTTAGGGCTTTGACGTAGTTTATCCTAGTCTAAAATCCAACTTTATTATTTCTCGTTTATCTGATTTCATAAATTTGAAACAAAAAATAAATTTTATCAATGAATCCAAAATATGACTATTTTGGATTACTCCAAATTGACACCTTATTTGTACATAAT----------------------------------------------------ATCTCAACAATTAAGTTCTTTTATTGAGTGGGCTGAAAATTGGAGATATATCGGAAATCCTTATAGTAATTCCGATAAATTAAGAAGGATAAATTAAGAAG--------------TCAGAAAGTTATC---------AAAAATAAAAATTTTTTAACATGGAATCAATTAGTTTCAACAATTCATTAATTTTAACAAAAAATATTATATCTGCCCTTCTCGAGAAAGATAAAAATTTTTCATTATTGTAAAGGTCGATGGGGAAAATAAGACTCCCCACCACCACAATGTGAGTGAAAATATACGAAAAATAAATAAAAAATCTTGTATTTTTTTCTTTATTCTTTTTTTT-AGAATTGAGAAAATAGACGAATTATTCTTTTAAACATCTTAGAAGATTAAGATTGAAACCTGGTCTATTTCATATTGATTAGAATAGGGACTGCCGATTGTGAATTTTATATTAACAAATTACCGAGCCCATTTTGCGAGTAAAATCCATTCCGATTATTCCAATATTTTAGGACTTACTTGTTTGTCGTACAAAAAAACTTTTTGAATTCCCGGTAGAAAGAGATTTGCCTAATGACAAAGCTTTTAACGCCGCCTCAAAAACTTTATT-----AGTTA-----TTAAAAGGATTAAATCCTTTACCTTTCAATGACACATTCAAGGAAAAATATAAATTTTCGGGATTTTTATCCAAAGGTCAATTCAAAATTGAAAACTTGGATTATGAAATTTCGAAACAAAATTTTTAAATTGGATCAATACTTCCAATTGAATGAGTATGAATAAAGAATCCATGGATGAAGATAGAAAAGTAGATTTCTAATTTCTAATCGTAACTAAATCTTCAATTTTTGTTTTGATTTGTAGCGAATAAATTGAAGCAAAATAGCTATTAAAT-AATGTCTTTAGTTTACTAGAGACATCGACATATTATTTTAGCTCGGTGGAAATCAAATCCTTTTCCTTAGGACCCTCTCAAATAGAAATAGAGAACGAAGTAACTAGAAAGATTGTTAGAATCGCCTTCTTCTAGAGGGATCATCTAGAAAGCGAGTCGTTTTGAATTGAATATATTCAAACAAAAAGCTGACATAGATGTTATGGGTATAATTTTTTTTGTAAGTTGGTTCACATCTGAAATCTAACAATTTATCCATTTCCATAAAGGAGCCGAATGAAACCAAAGTTTCATGTTCGGTTTTGAATTAGAGACGTTAAAAAGAAAAGAATTCTACCGTACGAAATAACATAAAAACAGATTCATTATCATTAAAAAAAAAAGATATGGTCCTTCTATTCAATA---------TTAAAAAATTAAATATT------------------CAAATTCTTCTTTTTTACATTACAGGAATTGATAAGAACTAAGAAATAAATATGGGAAACGGATTCGATTCCATCTTACTGGAATAGTCTACCAACAAAAGAAACTATTCTTATTTGATTGAAGTTACAGCTTAGAATAACCTCAGTTGATTGAATTATGATACAAAGAAGAAAAAGAATCGAATAATCATAATCATTGTATGATGAAAATAGAATAACCGCCTATTTTTTTGTCTTGTGTACTTAGCGGGTATACACTATACAATCAACTAGAAAAAATTGTTTATCAATTTGTA-----------------TTTATGGGATAAGGATTTTTTTTT-ATAACTCTAAAA-------------CTGGCCTAGAAAGCAATTTGAGAATTCTTCTGATATGGAATCGTAGTCCAAATAGAATCATGATCTAAAGATACCCATTAACCATAGTCCACAAAATATAGACCCCTCGCTCCGTCGATTCATTAGAATTTATAATTTATTGATTTAATCCGGTATAGTATAAATAGATAATCAGAAAAAGAAGAGAACATGGTTTTCTTACAAAAACTGTTAAAAAATTTCTA--------------------------------------------------------------------------------------------TTCATGTTTGCAAAAACAATGTTCTCTTTATCCCTCCAGCCTAGAAGGAAAGATCCTCCTTTTACTATGATGAAAAATTTTCTGCGCGACATAAAGACTCC-TTCTTTTTATTTATATTTAATTATTAA------------------------TATTAATTCTTATTGATGAAATTTCATTCTACAGAATAAACC-TAAACTAAAAATGAACTAAATTCGAAATAAAG--------CGAAATTTACTGAAGTATTATTCTATTAAAGAATAATGAGATGAGTTGGATAAATATCCAGATTTTTATATTCTATATATAGAAAAAGAAAAGGATATAGAAAAAGAAAAGGATTCTTTTCATGAC------ATAGTTGTAAATTCCTATAACATAATAAATCAATGGCTTTTGCCACAAGAGGAAGACACTTTTTTTT-CAATATTCTTTGATTTCAAAGATGCATTATCAATCATGTAAAACATCGAATAAAATAAATAGAGAAAAGCCGACTATCGGAATCGAACCGATGACCATCGCATTACAAATGCGATGCTCTAACCTCTGAGCTAAGCAGGCTCACATAACATAAATTCGACATGCATAGGAATTCAATAAACTCTTAGAATCTTTGCTATTAACTATTAAGCTATTCATATTCGCTATTCATAATTAATATGAATATATTAAAGAATAGAATATAGAATTTCAAATAACTGTTAAATATTATAGAACATAATAATTAATCTAGCGATATATAATTTCAATTTTTTTT--ATCACAATGAAATATTATTTTTTTT-CTTTTTTAATTAAAAAAGAAAAAAAGGAGTCGACCGTTCAAGTATTCGAAATTGCATCGGTAAATGAGTGGAAGCGAGACAGATGTATAGGGTATGTATCCACCTATATTGAATTTCGGATACAGAAATGATAAAATCGTTTTTGATTGGACCAAAGATGAGCCTCCCATAGAAGA------AAGATAGACAAT
HoS2P30(DON)  TATAAACAAATAACTATAGAAGTAATAACCAACTCATCACTTCGTATTATCTGGATCCAAAGAACCAGTCAAGATATGATATATTGTTCATATTGTTGTAACAACTGAAATCTTTTTTTATTAAAAAAATCTGCTTCTAAGTTGTCAATCAAAATAAAAAAATAAAGGGTATGGATAAATGGAAGGATGAGAGAAAGAAAGAAAAAGAATATTGATGATATATAATTCCAATATGTAAGGTCTATGAGTCATCTCAGAAAAA-GCTGTGTAATAAAGCATCAATACGGATTCATCATTAAATGGATCTACTCATCGAACAAAAAATAAAGAGCTTCGAGCCAATAAAGACTAAGAATATTGACTCAAGAACTAATAGCTCCATTGTAGAATTGAGACCTAACCATAAAGTAAGAAGCGATGGGAACGACGGAACCTGTGAATTCAAAAGATTCTAGTGAAAATGAATTCGAATGATTCATTGATCGGGATGGCGGAACCGACCAGAGACCAATTTATCTATTCGGAAAAGTTATGAACTAATGATAGAACTGAAATAGAAATTGAAAGAGTAAATATTCGCCCGCGAAAACTTTATTTTCTTGGATTGCTAAATTTGGGTGAATCCAA-----TACGATAAAGAGTAAAACAAAAGAAAAATTCGTTCTAACATTCTAAAAACCATATATATATAT----AAGAAAAAAATAGTTATTTAATATA---------------------------TTTAGTTATCTATACAAACAAGATATACAAATTAATAATAGATTTGATCTAGATTAAATGAAATCCATGATTCAGTATATTACTTATTAAATACATGTATATCTTAATTCAAATTATATTATATCTGAATTCAAAATCACTCATAATAGCCTATTTATATTCAATCGTCGAGATTGAACAAGTCAATTCAATCAAATAAGTTTTTTAGTAAAAATGAAAATTGATAAAAAAATGAGTTCAAAAGTAAATTTCAAGGTTCATTAGTTTCTTAGGGTGTCCGGTTTATTTATCTTAGGGCTTTGACGTAGTTTATCCTAGTCTAAAATCCAACTTTATTATTTCTCGTTTATCTGATTTCATAAATTTGAAACAAAAAATAAATTTTATCAATGAATCCAAAATATGACTATTTTGGATTACTCCAAATTGACACCTTATTTGTACATAAT----------------------------------------------------ATCTCAACAATTAAGTTCTTTTATTGAGTGGGCTGAAAATTGGAGATATATCGGAAATCCTTATAGTAATTCCGATAAATTAAGAAGGATAAATTAAGAAG--------------TCAGAAAGTTATC---------AAAAATAAAAATTTTTTAACATGGAATCAATTAGTTTCAACAATTCATTAATTTTAACAAAAAATATTATATCTGCCCTTCTCGAGAAAGATAAAAATTTTTCATTATTGTAAAGGTCGATGGGGAAAATAAGACTCCCCACCACCACAATGTGAGTGAAAATATACGAAAAATAAATAAAAAATCTTGTATTTTTTTCTTTATTCTTTTTTTT-AGAATTGAGAAAATAGACGAATTATTCTTTTAAACATCTTAGAAGATTAAGATTGAAACCTGGTCTATTTCATATTGATTAGAATAGGGACTGCCGATTGTGAATTTTATATTAACAAATTACCGAGCCCATTTTGCGAGTAAAATCCATTCCGATTATTCCAATATTTTAGGACTTACTTGTTTGTCGTACAAAAAAACTTTTTGAATTCCCGGTAGAAAGAGATTTGCCTAATGACAAAGCTTTTAACGCCGCCTCAAAAACTTTATT-----AGTTA-----TTAAAAGGATTAAATCCTTTACCTTTCAATGACACATTCAAGGAAAAATATAAATTTTCGGGATTTTTATCCAAAGGTCAATTCAAAATTGAAAACTTGGATTATGAAATTTCGAAACAAAATTTTTAAATTGGATCAATACTTCCAATTGAATGAGTATGAATAAAGAATCCATGGATGAAGATAGAAAAGTAGATTTCTAATTTCTAATCGTAACTAAATCTTCAATTTTTGTTTTGATTTGTAGCGAATAAATTGAAGCAAAATAGCTATTAAAT-AATGTCTTTAGTTTACTAGAGACATCGACATATTATTTTAGCTCGGTGGAAATCAAATCCTTTTCCTTAGGACCCTCTCAAATAGAAATAGAGAACGAAGTAACTAGAAAGATTGTTAGAATCGCCTTCTTCTAGAGGGATCATCTAGAAAGCGAGTCGTTTTGAATTGAATATATTCAAACAAAAAGCTGACATAGATGTTATGGGTATAATTTTTTTTGTAAGTTGGTTCACATCTGAAATCTAACAATTTATCCATTTCCATAAAGGAGCCGAATGAAACCAAAGTTTCATGTTCGGTTTTGAATTAGAGACGTTAAAAAGAAAAGAATTCTACCGTACGAAATAACATAAAAACAGATTCATTATCATTAAAAAAAAAAGATATGGTCCTTCTATTCAATA---------TTAAAAAATTAAATATT------------------CAAATTCTTCTTTTTTACATTACAGGAATTGATAAGAACTAAGAAATAAATATGGGAAACGGATTCGATTCCATCTTACTGGAATAGTCTACCAACAAAAGAAACTATTCTTATTTGATTGAAGTTACAGCTTAGAATAACCTCAGTTGATTGAATTATGATACAAAGAAGAAAAAGAATCGAATAATCATAATCATTGTATGATGAAAATAGAATAACCGCCTATTTTTTTGTCTTGTGTACTTAGCGGGTATACACTATACAATCAACTAGAAAAAATTGTTTATCAATTTGTA-----------------TTTATGGGATAAGGATTTTTTTTT-ATAACTCTAAAA-------------CTGGCCTAGAAAGCAATTTGAGAATTCTTCTGATATGGAATCGTAGTCCAAATAGAATCATGATCTAAAGATACCCATTAACCATAGTCCACAAAATATAGACCCCTCGCTCCGTCGATTCATTAGAATTTATAATTTATTGATTTAATCCGGTATAGTATAAATAGATAATCAGAAAAAGAAGAGAACATGGTTTTCTTACAAAAACTGTTAAAAAATTTCTA--------------------------------------------------------------------------------------------TTCATGTTTGCAAAAACAATGTTCTCTTTATCCCTCCAGCCTAGAAGGAAAGATCCTCCTTTTACTATGATGAAAAATTTTCTGCGCGACATAAAGACTCC-TTCTTTTTATTTATATTTAATTATTAA------------------------TATTAATTCTTATTGATGAAATTTCATTCTACAGAATAAACC-TAAACTAAAAATGAACTAAATTCGAAATAAAG--------CGAAATTTACTGAAGTATTATTCTATTAAAGAATAATGAGATGAGTTGGATAAATATCCAGATTTTTATATTCTATATATAGAAAAAGAAAAGGATATAGAAAAAGAAAAGGATTCTTTTCATGAC------ATAGTTGTAAATTCCTATAACATAATAAATCAATGGCTTTTGCCACAAGAGGAAGACACTTTTTTTT-CAATATTCTTTGATTTCAAAGATGCATTATCAATCATGTAAAACATCGAATAAAATAAATAGAGAAAAGCCGACTATCGGAATCGAACCGATGACCATCGCATTACAAATGCGATGCTCTAACCTCTGAGCTAAGCAGGCTCACATAACATAAATTCGACATGCATAGGAATTCAATAAACTCTTAGAATCTTTGCTATTAACTATTAAGCTATTCATATTCGCTATTCATAATTAATATGAATATATTAAAGAATAGAATATAGAATTTCAAATAACTGTTAAATATTATAGAACATAATAATTAATCTAGCGATATATAATTTCAATTTTTTTT--ATCACAATGAAATATTATTTTTTTT-CTTTTTTAATTAAAAAAGAAAAAAAGGAGTCGACCGTTCAAGTATTCGAAATTGCATCGGTAAATGAGTGGAAGCGAGACAGATGTATAGGGTATGTATCCACCTATATTGAATTTCGGATACAGAAATGATAAAATCGTTTTTGATTGGACCAAAGATGAGCCTCCCATAGAAGA------AAGATAGACAAT
HoBAR         TATAAACAAATAACTATAGAAGTAATAACCAACTCATCACTTCGTATTATCTGGATCCAAAGAACCAGTCAAGATATGATATATTGTTCATATTGTTGTAACAACTGAAATCTTTTTTTATTAAAAAAATCTGCTTCTAAGTTGTCAATCAAAATAAAAAAATAAAGGGTATGGATAAATGGAAGGATGAGAGAAAGAAAGAAAAAGAATATTGATGATATATAATTCCAATATGTAAGGTCTATGAGTCATCTCAGAAAAA-GCTGTGTAATAAAGCATCAATACGGATTCATCATTAAATGGATCTACTCATCGAACAAAAAATAAAGAGCTTCGAGCCAATAAAGACTAAGAATATTGACTCAAGAACTAATAGCTCCATTGTAGAATTGAGACCTAACCATAAAGTAAGAAGCGATGGGAACGACGGAACCTGTGAATTCAAAAGATTCTAGTGAAAATGAATTCGAATGATTCATTGATCGGGATGGCGGAACCGACCAGAGACCAATTTATCTATTCGGAAAAGTTATGAACTAATGATAGAACTGAAATAGAAATTGAAAGAGTAAATATTCGCCCGCGAAAACTTTATTTTCTTGGATTGCTAAATTTGGGTGAATCCAA-----TACGATAAAGAGTAAAACAAAAGAAAAATTCGTTCTAACATTCTAAAAACCATATATATATAT----AAGAAAAAAATAGTTATTTAATATA---------------------------TTTAGTTATCTATACAAACAAGATATACAAATTAATAATAGATTTGATCTAGATTAAATGAAATCCATGATTCAGTATATTACTTATTAAATACATGTATATCTTAATTCAAATTATATTATATCTGAATTCAAAATCACTCATAATAGCCTATTTATATTCAATCGTCGAGATTGAACAAGTCAATTCAATCAAATAAGTTTTTTAGTAAAAATGAAAATTGATAAAAAAATGAGTTCAAAAGTAAATTTCAAGGTTCATTAGTTTCTTAGGGTGTCCGGTTTATTTATCTTAGGGCTTTGACGTAGTTTATCCTAGTCTAAAATCCAACTTTATTATTTCTCGTTTATCTGATTTCATAAATTTGAAACAAAAAATAAATTTTATCAATGAATCCAAAATATGACTATTTTGGATTACTCCAAATTGACACCTTATTTGTACATAAT----------------------------------------------------ATCTCAACAATTAAGTTCTTTTATTGAGTGGGCTGAAAATTGGAGATATATCGGAAATCCTTATAGTAATTCCGATAAATTAAGAAGGATAAATTAAGAAG--------------TCAGAAAGTTATC---------AAAAATAAAAATTTTTTAACATGGAATCAATTAGTTTCAACAATTCATTAATTTTAACAAAAAATATTATATCTGCCCTTCTCGAGAAAGATAAAAATTTTTCATTATTGTAAAGGTCGATGGGGAAAATAAGACTCCCCACCACCACAATGTGAGTGAAAATATACGAAAAATAAATAAAAAATCTTGTATTTTTTTCTTTATTCTTTTTTTT-AGAATTGAGAAAATAGACGAATTATTCTTTTAAACATCTTAGAAGATTAAGATTGAAACCTGGTCTATTTCATATTGATTAGAATAGGGACTGCCGATTGTGAATTTTATATTAACAAATTACCGAGCCCATTTTGCGAGTAAAATCCATTCCGATTATTCCAATATTTTAGGACTTACTTGTTTGTCGTACAAAAAAACTTTTTGAATTCCCGGTAGAAAGAGATTTGCCTAATGACAAAGCTTTTAACGCCGCCTCAAAAACTTTATT-----AGTTA-----TTAAAAGGATTAAATCCTTTACCTTTCAATGACACATTCAAGGAAAAATATAAATTTTCGGGATTTTTATCCAAAGGTCAATTCAAAATTGAAAACTTGGATTATGAAATTTCGAAACAAAATTTTTAAATTGGATCAATACTTCCAATTGAATGAGTATGAATAAAGAATCCATGGATGAAGATAGAAAAGTAGATTTCTAATTTCTAATCGTAACTAAATCTTCAATTTTTGTTTTGATTTGTAGCGAATAAATTGAAGCAAAATAGCTATTAAAT-AATGTCTTTAGTTTACTAGAGACATCGACATATTATTTTAGCTCGGTGGAAATCAAATCCTTTTCCTTAGGACCCTCTCAAATAGAAATAGAGAACGAAGTAACTAGAAAGATTGTTAGAATCGCCTTCTTCTAGAGGGATCATCTAGAAAGCGAGTCGTTTTGAATTGAATATATTCAAACAAAAAGCTGACATAGATGTTATGGGTATAATTTTTTTTGTAAGTTGGTTCACATCTGAAATCTAACAATTTATCCATTTCCATAAAGGAGCCGAATGAAACCAAAGTTTCATGTTCGGTTTTGAATTAGAGACGTTAAAAAGAAAAGAATTCTACCGTACGAAATAACATAAAAACAGATTCATTATCATTAAAAAAAAAAGATATGGTCCTTCTATTCAATA---------TTAAAAAATTAAATATT------------------CAAATTCTTCTTTTTTACATTACAGGAATTGATAAGAACTAAGAAATAAATATGGGAAACGGATTCGATTCCATCTTACTGGAATAGTCTACCAACAAAAGAAACTATTCTTATTTGATTGAAGTTACAGCTTAGAATAACCTCAGTTGATTGAATTATGATACAAAGAAGAAAAAGAATCGAATAATCATAATCATTGTATGATGAAAATAGAATAACCGCCTATTTTTTTGTCTTGTGTACTTAGCGGGTATACACTATACAATCAACTAGAAAAAATTGTTTATCAATTTGTA-----------------TTTATGGGATAAGGATTTTTTTTT-ATAACTCTAAAA-------------CTGGCCTAGAAAGCAATTTGAGAATTCTTCTGATATGGAATCGTAGTCCAAATAGAATCATGATCTAAAGATACCCATTAACCATAGTCCACAAAATATAGACCCCTCGCTCCGTCGATTCATTAGAATTTATAATTTATTGATTTAATCCGGTATAGTATAAATAGATAATCAGAAAAAGAAGAGAACATGGTTTTCTTACAAAAACTGTTAAAAAATTTCTA--------------------------------------------------------------------------------------------TTCATGTTTGCAAAAACAATGTTCTCTTTATCCCTCCAGCCTAGAAGGAAAGATCCTCCTTTTACTATGATGAAAAATTTTCTGCGCGACATAAAGACTCC-TTCTTTTTATTTATATTTAATTATTAA------------------------TATTAATTCTTATTGATGAAATTTCATTCTACAGAATAAACC-TAAACTAAAAATGAACTAAATTCGAAATAAAG--------CGAAATTTACTGAAGTATTATTCTATTAAAGAATAATGAGATGAGTTGGATAAATATCCAGATTTTTATATTCTATATATAGAAAAAGAAAAGGATATAGAAAAAGAAAAGGATTCTTTTCATGAC------ATAGTTGTAAATTCCTATAACATAATAAATCAATGGCTTTTGCCACAAGAGGAAGACACTTTTTTTT-CAATATTCTTTGATTTCAAAGATGCATTATCAATCATGTAAAACATCGAATAAAATAAATAGAGAAAAGCCGACTATCGGAATCGAACCGATGACCATCGCATTACAAATGCGATGCTCTAACCTCTGAGCTAAGCAGGCTCACATAACATAAATTCGACATGCATAGGAATTCAATAAACTCTTAGAATCTTTGCTATTAACTATTAAGCTATTCATATTCGCTATTCATAATTAATATGAATATATTAAAGAATAGAATATAGAATTTCAAATAACTGTTAAATATTATAGAACATAATAATTAATCTAGCGATATATAATTTCAATTTTTTTT--ATCACAATGAAATATTATTTTTTTT-CTTTTTTAATTAAAAAAGAAAAAAAGGAGTCGACCGTTCAAGTATTCGAAATTGCATCGGTAAATGAGTGGAAGCGAGACAGATGTATAGGGTATGTATCCACCTATATTGAATTTCGGATACAGAAATGATAAAATCGTTTTTGATTGGACCAAAGATGAGCCTCCCATAGAAGA------AAGATAGACAAT
HoAL2P6(BAR)  TATAAACAAATAACTATAGAAGTAATAACCAACTCATCACTTCGTATTATCTGGATCCAAAGAACCAGTCAAGATATGATATATTGTTCATATTGTTGTAACAACTGAAATCTTTTTTTATTAAAAAAATCTGCTTCTAAGTTGTCAATCAAAATAAAAAAATAAAGGGTATGGATAAATGGAAGGATGAGAGAAAGAAAGAAAAAGAATATTGATGATATATAATTCCAATATGTAAGGTCTATGAGTCATCTCAGAAAAA-GCTGTGTAATAAAGCATCAATACGGATTCATCATTAAATGGATCTACTCATCGAACAAAAAATAAAGAGCTTCGAGCCAATAAAGACTAAGAATATTGACTCAAGAACTAATAGCTCCATTGTAGAATTGAGACCTAACCATAAAGTAAGAAGCGATGGGAACGACGGAACCTGTGAATTCAAAAGATTCTAGTGAAAATGAATTCGAATGATTCATTGATCGGGATGGCGGAACCGACCAGAGACCAATTTATCTATTCGGAAAAGTTATGAACTAATGATAGAACTGAAATAGAAATTGAAAGAGTAAATATTCGCCCGCGAAAACTTTATTTTCTTGGATTGCTAAATTTGGGTGAATCCAA-----TACGATAAAGAGTAAAACAAAAGAAAAATTCGTTCTAACATTCTAAAAACCATATATATATAT----AAGAAAAAAATAGTTATTTAATATA---------------------------TTTAGTTATCTATACAAACAAGATATACAAATTAATAATAGATTTGATCTAGATTAAATGAAATCCATGATTCAGTATATTACTTATTAAATACATGTATATCTTAaTTCAAATTATATTATATCTGAATTCAAAATCACTCATAATAGCCTATTTATATTCAATCGTCGAGATTGAACAAGTCAATTCAATCAAATAAGTTTTTTAGTAAAAATGAAAATTGATAAAAAAATGAGTTCAAAAGTAAATTTCAAGGTTCATTAGTTTCTTAGGGTGTCCGGTTTATTTATCTTAGGGCTTTGACGTAGTTTATCCTAGTCTAAAATCCAACTTTATTATTTCTCGTTTATCTGATTTCATAAATTTGAAACAAAAAATAAATTTTATCAATGAATCCAAAATATGACTATTTTGGATTACTCCAAATTGACACCTTATTTGTACATAAT----------------------------------------------------ATCTCAACAATTAAGTTCTTTTATTGAGTGGGCTGAAAATTGGAGATATATCGGAAATCCTTATAGTAATTCCGATAAATTAAGAAGGATAAATTAAGAAG--------------TCAGAAAGTTATC---------AAAAATAAAAATTTTTTAACATGGAATCAATTAGTTTCAACAATTCATTAATTTTAACAAAAAATATTATATCTGCCCTTCTCGAGAAAGATAAAAATTTTTCATTATTGTAAAGGTCGATGGGGAAAATAAGACTCCCCACCACCACAATGTGAGTGAAAATATACGAAAAATAAATAAAAAATCTTGTATTTTTTTCTTTATTCTTTTTTTT-AGAATTGAGAAAATAGACGAATTATTCTTTTAAACATCTTAGAAGATTAAGATTGAAACCTGGTCTATTTCATATTGATTAGAATAGGGACTGCCGATTGTGAATTTTATATTAACAAATTACCGAGCCCATTTTGCGAGTAAAATCCATTCCGATTATTCCAATATTTTAGGACTTACTTGTTTGTCGTACAAAAAAACTTTTTGAATTCCCGGTAGAAAGAGATTTGCCTAATGACAAAGCTTTTAACGCCGCCTCAAAAACTTTATT-----AGTTA-----TTAAAAGGATTAAATCCTTTACCTTTCAATGACACATTCAAGGAAAAATATAAATTTTCGGGATTTTTATCCAAAGGTCAATTCAAAATTGAAAACTTGGATTATGAAATTTCGAAACAAAATTTTTAAATTGGATCAATACTTCCAATTGAATGAGTATGAATAAAGAATCCATGGATGAAGATAGAAAAGTAGATTTCTAATTTCTAATCGTAACTAAATCTTCAATTTTTGTTTTGATTTGTAGCGAATAAATTGAAGCAAAATAGCTATTAAAT-AATGTCTTTAGTTTACTAGAGACATCGACATATTATTTTAGCTCGGTGGAAATCAAATCCTTTTCCTTAGGACCCTCTCAAATAGAAATAGAGAACGAAGTAACTAGAAAGATTGTTAGAATCGCCTTCTTCTAGAGGGATCATCTAGAAAGCGAGTCGTTTTGAATTGAATATATTCAAACAAAAAGCTGACATAGATGTTATGGGTATAATTTTTTTTGTAAGTTGGTTCACATCTGAAATCTAACAATTTATCCATTTCCATAAAGGAGCCGAATGAAACCAAAGTTTCATGTTCGGTTTTGAATTAGAGACGTTAAAAAGAAAAGAATTCTACCGTACGAAATAACATAAAAACAGATTCATTATCATTAAAAAAAAAAGATATGGTCCTTCTATTCAATA---------TTAAAAAATTAAATATT------------------CAAATTCTTCTTTTTTACATTACAGGAATTGATAAGAACTAAGAAATAAATATGGGAAACGGATTCGATTCCATCTTACTGGAATAGTCTACCAACAAAAGAAACTATTCTTATTTGATTGAAGTTACAGCTTAGAATAACCTCAGTTGATTGAATTATGATACAAAGAAGAAAAAGAATCGAATAATCATAATCATTGTATGATGAAAATAGAATAACCGCCTATTTTTTTGTCTTGTGTACTTAGCGGGTATACACTATACAATCAACTAGAAAAAATTGTTTATCAATTTGTA-----------------TTTATGGGATAAGGATTTTTTTTT-ATAACTCTAAAA-------------CTGGCCTAGAAAGCAATTTGAGAATTCTTCTGATATGGAATCGTAGTCCAAATAGAATCATGATCTAAAGATACCCATTAACCATAGTCCACAAAATATAGACCCCTCGCTCCGTCGATTCATTAGAATTTATAATTTATTGATTTAATCCGGTATAGTATAAATAGATAATCAGAAAAAGAAGAGAACATGGTTTTCTTACAAAAACTGTTAAAAAATTTCTA--------------------------------------------------------------------------------------------TTCATGTTTGCAAAAACAATGTTCTCTTTATCCCTCCAGCCTAGAAGGAAAGATCCTCCTTTTACTATGATGAAAAATTTTCTGCGCGACATAAAGACTCC-TTCTTTTTATTTATATTTAATTATTAA------------------------TATTAATTCTTATTGATGAAATTTCATTCTACAGAATAAACC-TAAACTAAAAATGAACTAAATTCGAAATAAAG--------CGAAATTTACTGAAGTATTATTCTATTAAAGAATAATGAGATGAGTTGGATAAATATCCAGATTTTTATATTCTATATATAGAAAAAGAAAAGGATATAGAAAAAGAAAAGGATTCTTTTCATGAC------ATAGTTGTAAATTCCTATAACATAATAAATCAATGGCTTTTGCCACAAGAGGAAGACACTTTTTTTT-CAATATTCTTTGATTTCAAAGATGCATTATCAATCATGTAAAACATCGAATAAAATAAATAGAGAAAAGCCGACTATCGGAATCGAACCGATGACCATCGCATTACAAATGCGATGCTCTAACCTCTGAGCTAAGCAGGCTCACATAACATAAATTCGACATGCATAGGAATTCAATAAACTCTTAGAATCTTTGCTATTAACTATTAAGCTATTCATATTCGCTATTCATAATTAATATGAATATATTAAAGAATAGAATATAGAATTTCAAATAACTGTTAAATATTATAGAACATAATAATTAATCTAGCGATATATAATTTCAATTTTTTTT--ATCACAATGAAATATTATTTTTTTT-CTTTTTTAATTAAAAAAGAAAAAAAGGAGTCGACCGTTCAAGTATTCGAAATTGCATCGGTAAATGAGTGGAAGCGAGACAGATGTATAGGGTATGTATCCACCTATATTGAATTTCGGATACAGAAATGATAAAATCGTTTTTGATTGGACCAAAGATGAGCCTCCCATAGAAGA------AAGATAGACAAT
HoAL2P8(BAR)  TATAAACAAATAACTATAGAAGTAATAACCAACTCATCACTTCGTATTATCTGGATCCAAAGAACCAGTCAAGATATGATATATTGTTCATATTGTTGTAACAACTGAAATCTTTTTTTATTAAAAAAATCTGCTTCTAAGTTGTCAATCAAAATAAAAAAATAAAGGGTATGGATAAATGGAAGGATGAGAGAAAGAAAGAAAAAGAATATTGATGATATATAATTCCAATATGTAAGGTCTATGAGTCATCTCAGAAAAA-GCTGTGTAATAAAGCATCAATACGGATTCATCATTAAATGGATCTACTCATCGAACAAAAAATAAAGAGCTTCGAGCCAATAAAGACTAAGAATATTGACTCAAGAACTAATAGCTCCATTGTAGAATTGAGACCTAACCATAAAGTAAGAAGCGATGGGAACGACGGAACCTGTGAATTCAAAAGATTCTAGTGAAAATGAATTCGAATGATTCATTGATCGGGATGGCGGAACCGACCAGAGACCAATTTATCTATTCGGAAAAGTTATGAACTAATGATAGAACTGAAATAGAAATTGAAAGAGTAAATATTCGCCCGCGAAAACTTTATTTTCTTGGATTGCTAAATTTGGGTGAATCCAA-----TACGATAAAGAGTAAAACAAAAGAAAAATTCGTTCTAACATTCTAAAAACCATATATATATAT----AAGAAAAAAATAGTTATTTAATATA---------------------------TTTAGTTATCTATACAAACAAGATATACAAATTAATAATAGATTTGATCTAGATTAAATGAAATCCATGATTCAGTATATTACTTATTAAATACATGTATATCTTAATTCAAATTATATTATATCTGAATTCAAAATCACTCATAATAGCCTATTTATATTCAATCGTCGAGATTGAACAAGTCAATTCAATCAAATAAGTTTTTTAGTAAAAATGAAAATTGATAAAAAAATGAGTTCAAAAGTAAATTTCAAGGTTCATTAGTTTCTTAGGGTGTCCGGTTTATTTATCTTAGGGCTTTGACGTAGTTTATCCTAGTCTAAAATCCAACTTTATTATTTCTCGTTTATCTGATTTCATAAATTTGAAACAAAAAATAAATTTTATCAATGAATCCAAAATATGACTATTTTGGATTACTCCAAATTGACACCTTATTTGTACATAAT----------------------------------------------------ATCTCAACAATTAAGTTCTTTTATTGAGTGGGCTGAAAATTGGAGATATATCGGAAATCCTTATAGTAATTCCGATAAATTAAGAAGGATAAATTAAGAAG--------------TCAGAAAGTTATC---------AAAAATAAAAATTTTTTAACATGGAATCAATTAGTTTCAACAATTCATTAATTTTAACAAAAAATATTATATCTGCCCTTCTCGAGAAAGATAAAAATTTTTCATTATTGTAAAGGTCGATGGGGAAAATAAGACTCCCCACCACCACAATGTGAGTGAAAATATACGAAAAATAAATAAAAAATCTTGTATTTTTTTCTTTATTCTTTTTTTT-AGAATTGAGAAAATAGACGAATTATTCTTTTAAACATCTTAGAAGATTAAGATTGAAACCTGGTCTATTTCATATTGATTAGAATAGGGACTGCCGATTGTGAATTTTATATTAACAAATTACCGAGCCCATTTTGCGAGTAAAATCCATTCCGATTATTCCAATATTTTAGGACTTACTTGTTTGTCGTACAAAAAAACTTTTTGAATTCCCGGTAGAAAGAGATTTGCCTAATGACAAAGCTTTTAACGCCGCCTCAAAAACTTTATT-----AGTTA-----TTAAAAGGATTAAATCCTTTACCTTTCAATGACACATTCAAGGAAAAATATAAATTTTCGGGATTTTTATCCAAAGGTCAATTCAAAATTGAAAACTTGGATTATGAAATTTCGAAACAAAATTTTTAAATTGGATCAATACTTCCAATTGAATGAGTATGAATAAAGAATCCATGGATGAAGATAGAAAAGTAGATTTCTAATTTCTAATCGTAACTAAATCTTCAATTTTTGTTTTGATTTGTAGCGAATAAATTGAAGCAAAATAGCTATTAAAT-AATGTCTTTAGTTTACTAGAGACATCGACATATTATTTTAGCTCGGTGGAAATCAAATCCTTTTCCTTAGGACCCTCTCAAATAGAAATAGAGAACGAAGTAACTAGAAAGATTGTTAGAATCGCCTTCTTCTAGAGGGATCATCTAGAAAGCGAGTCGTTTTGAATTGAATATATTCAAACAAAAAGCTGACATAGATGTTATGGGTATAATTTTTTTTGTAAGTTGGTTCACATCTGAAATCTAACAATTTATCCATTTCCATAAAGGAGCCGAATGAAACCAAAGTTTCATGTTCGGTTTTGAATTAGAGACGTTAAAAAGAAAAGAATTCTACCGTACGAAATAACATAAAAACAGATTCATTATCATTAAAAAAAAAAGATATGGTCCTTCTATTCAATA---------TTAAAAAATTAAATATT------------------CAAATTCTTCTTTTTTACATTACAGGAATTGATAAGAACTAAGAAATAAATATGGGAAACGGATTCGATTCCATCTTACTGGAATAGTCTACCAACAAAAGAAACTATTCTTATTTGATTGAAGTTACAGCTTAGAATAACCTCAGTTGATTGAATTATGATACAAAGAAGAAAAAGAATCGAATAATCATAATCATTGTATGATGAAAATAGAATAACCGCCTATTTTTTTGTCTTGTGTACTTAGCGGGTATACACTATACAATCAACTAGAAAAAATTGTTTATCAATTTGTA-----------------TTTATGGGATAAGGATTTTTTTTT-ATAACTCTAAAA-------------CTGGCCTAGAAAGCAATTTGAGAATTCTTCTGATATGGAATCGTAGTCCAAATAGAATCATGATCTAAAGATACCCATTAACCATAGTCCACAAAATATAGACCCCTCGCTCCGTCGATTCATTAGAATTTATAATTTATTGATTTAATCCGGTATAGTATAAATAGATAATCAGAAAAAGAAGAGAACATGGTTTTCTTACAAAAACTGTTAAAAAATTTCTA--------------------------------------------------------------------------------------------TTCATGTTTGCAAAAACAATGTTCTCTTTATCCCTCCAGCCTAGAAGGAAAGATCCTCCTTTTACTATGATGAAAAATTTTCTGCGCGACATAAAGACTCC-TTCTTTTTATTTATATTTAATTATTAA------------------------TATTAATTCTTATTGATGAAATTTCATTCTACAGAATAAACC-TAAACTAAAAATGAACTAAATTCGAAATAAAG--------CGAAATTTACTGAAGTATTATTCTATTAAAGAATAATGAGATGAGTTGGATAAATATCCAGATTTTTATATTCTATATATAGAAAAAGAAAAGGATATAGAAAAAGAAAAGGATTCTTTTCATGAC------ATAGTTGTAAATTCCTATAACATAATAAATCAATGGCTTTTGCCACAAGAGGAAGACACTTTTTTTT-CAATATTCTTTGATTTCAAAGATGCATTATCAATCATGTAAAACATCGAATAAAATAAATAGAGAAAAGCCGACTATCGGAATCGAACCGATGACCATCGCATTACAAATGCGATGCTCTAACCTCTGAGCTAAGCAGGCTCACATAACATAAATTCGACATGCATAGGAATTCAATAAACTCTTAGAATCTTTGCTATTAACTATTAAGCTATTCATATTCGCTATTCATAATTAATATGAATATATTAAAGAATAGAATATAGAATTTCAAATAACTGTTAAATATTATAGAACATAATAATTAATCTAGCGATATATAATTTCAATTTTTTTT--ATCACAATGAAATATTATTTTTTTT-CTTTTTTAATTAAAAAAGAAAAAAAGGAGTCGACCGTTCAAGTATTCGAAATTGCATCGGTAAATGAGTGGAAGCGAGACAGATGTATAGGGTATGTATCCACCTATATTGAATTTCGGATACAGAAATGATAAAATCGTTTTTGATTGGACCAAAGATGAGCCTCCCATAGAAGA------AAGATAGACAAT
HoAL1P8(LIO)  TATAAACAAATAACTATAGAAGTAATAACCAACTCATCACTTCGTATTATCTGGATCCAAAGAACCAGTCAAGATATGATATATTGTTCATATTGTTGTAACAACTGAAATCTTTTTTTATTAAAAAAATCTGCTTCTAAGTTGTCAATCAAAATAAAAAAATAAAGGGTATGGATAAATGGAAGGATGAGAGAAAGAAAGAAAAAGAATATTGATGATATATAATTCCAATATGTAAGGTCTATGAGTCATCTCAGAAAAA-GCTGTGTAATAAAGCATCAATACGGATTCATCATTAAATGGATCTACTCATCGAACAAAAAATAAAGAGCTTCGAGCCAATAAAGACTAAGAATATTGACTCAAGAACTAATAGCTCCATTGTAGAATTGAGACCTAACCATAAAGTAAGAAGCGATGGGAACGACGGAACCTGTGAATTCAAAAGATTCTAGTGAAAATGAATTCGAATGATTCATTGATCGGGATGGCGGAACCGACCAGAGACCAATTTATCTATTCGGAAAAGTTATGAACTAATGATAGAACTGAAATAGAAATTGAAAGAGTAAATATTCGCCCGCGAAAACTTTATTTTCTTGGATTGCTAAATTTGGGTGAATCCAA-----TACGATAAAGAGTAAAACAAAAGAAAAATTCGTTCTAACATTCTAAAAACCATATATATATAT----AAGAAAAAAATAGTTATTTAATATA---------------------------TTTAGTTATCTATACAAACAAGATATACAAATTAATAATAGATTTGATCTAGATTAAATGAAATCCATGATTCAGTATATTACTTATTAAATACATGTATATCTTAATTCAAATTATATTATATCTGAATTCAAAATCACTCATAATAGCCTATTTATATTCAATCGTCGAGATTGAACAAGTCAATTCAATCAAATAAGTTTTTTAGTAAAAATGAAAATTGATAAAAAAATGAGTTCAAAAGTAAATTTCAAGGTTCATTAGTTTCTTAGGGTGTCCGGTTTATTTATCTTAGGGCTTTGACGTAGTTTATCCTAGTCTAAAATCCAACTTTATTATTTCTCGTTTATCTGATTTCATAAATTTGAAACAAAAAATAAATTTTATCAATGAATCCAAAATATGACTATTTTGGATTACTCCAAATTGACACCTTATTTGTACATAAT----------------------------------------------------ATCTCAACAATTAAGTTCTTTTATTGAGTGGGCTGAAAATTGGAGATATATCGGAAATCCTTATAGTAATTCCGATAAATTAAGAAGGATAAATTAAGAAG--------------TCAGAAAGTTATC---------AAAAATAAAAATTTTTTAACATGGAATCAATTAGTTTCAACAATTCATTAATTTTAACAAAAAATATTATATCTGCCCTTCTCGAGAAAGATAAAAATTTTTCATTATTGTAAAGGTCGATGGGGAAAATAAGACTCCCCACCACCACAATGTGAGTGAAAATATACGAAAAATAAATAAAAAATCTTGTATTTTTTTCTTTATTCTTTTTTTT-AGAATTGAGAAAATAGACGAATTATTCTTTTAAACATCTTAGAAGATTAAGATTGAAACCTGGTCTATTTCATATTGATTAGAATAGGGACTGCCGATTGTGAATTTTATATTAACAAATTACCGAGCCCATTTTGCGAGTAAAATCCATTCCGATTATTCCAATATTTTAGGACTTACTTGTTTGTCGTACAAAAAAACTTTTTGAATTCCCGGTAGAAAGAGATTTGCCTAATGACAAAGCTTTTAACGCCGCCTCAAAAACTTTATT-----AGTTA-----TTAAAAGGATTAAATCCTTTACCTTTCAATGACACATTCAAGGAAAAATATAAATTTTCGGGATTTTTATCCAAAGGTCAATTCAAAATTGAAAACTTGGATTATGAAATTTCGAAACAAAATTTTTAAATTGGATCAATACTTCCAATTGAATGAGTATGAATAAAGAATCCATGGATGAAGATAGAAAAGTAGATTTCTAATTTCTAATCGTAACTAAATCTTCAATTTTTGTTTTGATTTGTAGCGAATAAATTGAAGCAAAATAGCTATTAAAT-AATGTCTTTAGTTTACTAGAGACATCGACATATTATTTTAGCTCGGTGGAAATCAAATCCTTTTCCTTAGGACCCTCTCAAATAGAAATAGAGAACGAAGTAACTAGAAAGATTGTTAGAATCGCCTTCTTCTAGAGGGATCATCTAGAAAGCGAGTCGTTTTGAATTGAATATATTCAAACAAAAAGCTGACATAGATGTTATGGGTATAATTTTTTTTGTAAGTTGGTTCACATCTGAAATCTAACAATTTATCCATTTCCATAAAGGAGCCGAATGAAACCAAAGTTTCATGTTCGGTTTTGAATTAGAGACGTTAAAAAGAAAAGAATTCTACCGTACGAAATAACATAAAAACAGATTCATTATCATTAAAAAAAAAAGATATGGTCCTTCTATTCAATA---------TTAAAAAATTAAATATT------------------CAAATTCTTCTTTTTTACATTACAGGAATTGATAAGAACTAAGAAATAAATATGGGAAACGGATTCGATTCCATCTTACTGGAATAGTCTACCAACAAAAGAAACTATTCTTATTTGATTGAAGTTACAGCTTAGAATAACCTCAGTTGATTGAATTATGATACAAAGAAGAAAAAGAATCGAATAATCATAATCATTGTATGATGAAAATAGAATAACCGCCTATTTTTTTGTCTTGTGTACTTAGCGGGTATACACTATACAATCAACTAGAAAAAATTGTTTATCAATTTGTA-----------------TTTATGGGATAAGGATTTTTTTTT-ATAACTCTAAAA-------------CTGGCCTAGAAAGCAATTTGAGAATTCTTCTGATATGGAATCGTAGTCCAAATAGAATCATGATCTAAAGATACCCATTAACCATAGTCCACAAAATATAGACCCCTCGCTCCGTCGATTCATTAGAATTTATAATTTATTGATTTAATCCGGTATAGTATAAATAGATAATCAGAAAAAGAAGAGAACATGGTTTTCTTACAAAAACTGTTAAAAAATTTCTA--------------------------------------------------------------------------------------------TTCATGTTTGCAAAAACAATGTTCTCTTTATCCCTCCAGCCTAGAAGGAAAGATCCTCCTTTTACTATGATGAAAAATTTTCTGCGCGACATAAAGACTCC-TTCTTTTTATTTATATTTAATTATTAA------------------------TATTAATTCTTATTGATGAAATTTCATTCTACAGAATAAACC-TAAACTAAAAATGAACTAAATTCGAAATAAAG--------CGAAATTTACTGAAGTATTATTCTATTAAAGAATAATGAGATGAGTTGGATAAATATCCAGATTTTTATATTCTATATATAGAAAAAGAAAAGGATATAGAAAAAGAAAAGGATTCTTTTCATGAC------ATAGTTGTAAATTCCTATAACATAATAAATCAATGGCTTTTGCCACAAGAGGAAGACACTTTTTTTT-CAATATTCTTTGATTTCAAAGATGCATTATCAATCATGTAAAACATCGAATAAAATAAATAGAGAAAAGCCGACTATCGGAATCGAACCGATGACCATCGCATTACAAATGCGATGCTCTAACCTCTGAGCTAAGCAGGCTCACATAACATAAATTCGACATGCATAGGAATTCAATAAACTCTTAGAATCTTTGCTATTAACTATTAAGCTATTCATATTCGCTATTCATAATTAATATGAATATATTAAAGAATAGAATATAGAATTTCAAATAACTGTTAAATATTATAGAACATAATAATTAATCTAGCGATATATAATTTCAATTTTTTTT--ATCACAATGAAATATTATTTTTTTT-CTTTTTTAATTAAAAAAGAAAAAAAGGAGTCGACCGTTCAAGTATTCGAAATTGCATCGGTAAATGAGTGGAAGCGAGACAGATGTATAGGGTATGTATCCACCTATATTGAATTTCGGATACAGAAATGATAAAATCGTTTTTGATTGGACCAAAGATGAGCCTCCCATAGAAGA------AAGATAGACAAT
HoAL1P10(LIO) TATAAACAAATAACTATAGAAGTAATAACCAACTCATCACTTCGTATTATCTGGATCCAAAGAACCAGTCAAGATATGATATATTGTTCATATTGTTGTAACAACTGAAATCTTTTTTTATTAAAAAAATCTGCTTCTAAGTTGTCAATCAAAATAAAAAAATAAAGGGTATGGATAAATGGAAGGATGAGAGAAAGAAAGAAAAAGAATATTGATGATATATAATTCCAATATGTAAGGTCTATGAGTCATCTCAGAAAAA-GCTGTGTAATAAAGCATCAATACGGATTCATCATTAAATGGATCTACTCATCGAACAAAAAATAAAGAGCTTCGAGCCAATAAAGACTAAGAATATTGACTCAAGAACTAATAGCTCCATTGTAGAATTGAGACCTAACCATAAAGTAAGAAGCGATGGGAACGACGGAACCTGTGAATTCAAAAGATTCTAGTGAAAATGAATTCGAATGATTCATTGATCGGGATGGCGGAACCGACCAGAGACCAATTTATCTATTCGGAAAAGTTATGAACTAATGATAGAACTGAAATAGAAATTGAAAGAGTAAATATTCGCCCGCGAAAACTTTATTTTCTTGGATTGCTAAATTTGGGTGAATCCAA-----TACGATAAAGAGTAAAACAAAAGAAAAATTCGTTCTAACATTCTAAAAACCATATATATATAT----AAGAAAAAAATAGTTATTTAATATA---------------------------TTTAGTTATCTATACAAACAAGATATACAAATTAATAATAGATTTGATCTAGATTAAATGAAATCCATGATTCAGTATATTACTTATTAAATACATGTATATCTTAATTCAAATTATATTATATCTGAATTCAAAATCACTCATAATAGCCTATTTATATTCAATCGTCGAGATTGAACAAGTCAATTCAATCAAATAAGTTTTTTAGTAAAAATGAAAATTGATAAAAAAATGAGTTCAAAAGTAAATTTCAAGGTTCATTAGTTTCTTAGGGTGTCCGGTTTATTTATCTTAGGGCTTTGACGTAGTTTATCCTAGTCTAAAATCCAACTTTATTATTTCTCGTTTATCTGATTTCATAAATTTGAAACAAAAAATAAATTTTATCAATGAATCCAAAATATGACTATTTTGGATTACTCCAAATTGACACCTTATTTGTACATAAT----------------------------------------------------ATCTCAACAATTAAGTTCTTTTATTGAGTGGGCTGAAAATTGGAGATATATCGGAAATCCTTATAGTAATTCCGATAAATTAAGAAGGATAAATTAAGAAG--------------TCAGAAAGTTATC---------AAAAATAAAAATTTTTTAACATGGAATCAATTAGTTTCAACAATTCATTAATTTTAACAAAAAATATTATATCTGCCCTTCTCGAGAAAGATAAAAATTTTTCATTATTGTAAAGGTCGATGGGGAAAATAAGACTCCCCACCACCACAATGTGAGTGAAAATATACGAAAAATAAATAAAAAATCTTGTATTTTTTTCTTTATTCTTTTTTTT-AGAATTGAGAAAATAGACGAATTATTCTTTTAAACATCTTAGAAGATTAAGATTGAAACCTGGTCTATTTCATATTGATTAGAATAGGGACTGCCGATTGTGAATTTTATATTAACAAATTACCGAGCCCATTTTGCGAGTAAAATCCATTCCGATTATTCCAATATTTTAGGACTTACTTGTTTGTCGTACAAAAAAACTTTTTGAATTCCCGGTAGAAAGAGATTTGCCTAATGACAAAGCTTTTAACGCCGCCTCAAAAACTTTATT-----AGTTA-----TTAAAAGGATTAAATCCTTTACCTTTCAATGACACATTCAAGGAAAAATATAAATTTTCGGGATTTTTATCCAAAGGTCAATTCAAAATTGAAAACTTGGATTATGAAATTTCGAAACAAAATTTTTAAATTGGATCAATACTTCCAATTGAATGAGTATGAATAAAGAATCCATGGATGAAGATAGAAAAGTAGATTTCTAATTTCTAATCGTAACTAAATCTTCAATTTTTGTTTTGATTTGTAGCGAATAAATTGAAGCAAAATAGCTATTAAAT-AATGTCTTTAGTTTACTAGAGACATCGACATATTATTTTAGCTCGGTGGAAATCAAATCCTTTTCCTTAGGACCCTCTCAAATAGAAATAGAGAACGAAGTAACTAGAAAGATTGTTAGAATCGCCTTCTTCTAGAGGGATCATCTAGAAAGCGAGTCGTTTTGAATTGAATATATTCAAACAAAAAGCTGACATAGATGTTATGGGTATAATTTTTTTTGTAAGTTGGTTCACATCTGAAATCTAACAATTTATCCATTTCCATAAAGGAGCCGAATGAAACCAAAGTTTCATGTTCGGTTTTGAATTAGAGACGTTAAAAAGAAAAGAATTCTACCGTACGAAATAACATAAAAACAGATTCATTATCATTAAAAAAAAAAGATATGGTCCTTCTATTCAATA---------TTAAAAAATTAAATATT------------------CAAATTCTTCTTTTTTACATTACAGGAATTGATAAGAACTAAGAAATAAATATGGGAAACGGATTCGATTCCATCTTACTGGAATAGTCTACCAACAAAAGAAACTATTCTTATTTGATTGAAGTTACAGCTTAGAATAACCTCAGTTGATTGAATTATGATACAAAGAAGAAAAAGAATCGAATAATCATAATCATTGTATGATGAAAATAGAATAACCGCCTATTTTTTTGTCTTGTGTACTTAGCGGGTATACACTATACAATCAACTAGAAAAAATTGTTTATCAATTTGTA-----------------TTTATGGGATAAGGATTTTTTTTT-ATAACTCTAAAA-------------CTGGCCTAGAAAGCAATTTGAGAATTCTTCTGATATGGAATCGTAGTCCAAATAGAATCATGATCTAAAGATACCCATTAACCATAGTCCACAAAATATAGACCCCTCGCTCCGTCGATTCATTAGAATTTATAATTTATTGATTTAATCCGGTATAGTATAAATAGATAATCAGAAAAAGAAGAGAACATGGTTTTCTTACAAAAACTGTTAAAAAATTTCTA--------------------------------------------------------------------------------------------TTCATGTTTGCAAAAACAATGTTCTCTTTATCCCTCCAGCCTAGAAGGAAAGATCCTCCTTTTACTATGATGAAAAATTTTCTGCGCGACATAAAGACTCC-TTCTTTTTATTTATATTTAATTATTAA------------------------TATTAATTCTTATTGATGAAATTTCATTCTACAGAATAAACC-TAAACTAAAAATGAACTAAATTCGAAATAAAG--------CGAAATTTACTGAAGTATTATTCTATTAAAGAATAATGAGATGAGTTGGATAAATATCCAGATTTTTATATTCTATATATAGAAAAAGAAAAGGATATAGAAAAAGAAAAGGATTCTTTTCATGAC------ATAGTTGTAAATTCCTATAACATAATAAATCAATGGCTTTTGCCACAAGAGGAAGACACTTTTTTTT-CAATATTCTTTGATTTCAAAGATGCATTATCAATCATGTAAAACATCGAATAAAATAAATAGAGAAAAGCCGACTATCGGAATCGAACCGATGACCATCGCATTACAAATGCGATGCTCTAACCTCTGAGCTAAGCAGGCTCACATAACATAAATTCGACATGCATAGGAATTCAATAAACTCTTAGAATCTTTGCTATTAACTATTAAGCTATTCATATTCGCTATTCATAATTAATATGAATATATTAAAGAATAGAATATAGAATTTCAAATAACTGTTAAATATTATAGAACATAATAATTAATCTAGCGATATATAATTTCAATTTTTTTT--ATCACAATGAAATATTATTTTTTTT-CTTTTTTAATTAAAAAAGAAAAAAAGGAGTCGACCGTTCAAGTATTCGAAATTGCATCGGTAAATGAGTGGAAGCGAGACAGATGTATAGGGTATGTATCCACCTATATTGAATTTCGGATACAGAAATGATAAAATCGTTTTTGATTGGACCAAAGATGAGCCTCCCATAGAAGA------AAGATAGACAAT
HoLIO         TATAAACAAATAACTATAGAAGTAATAACCAACTCATCACTTCGTATTATCTGGATCCAAAGAACCAGTCAAGATATGATATATTGTTCATATTGTTGTAACAACTGAAATCTTTTTTTATTAAAAAAATCTGCTTCTAAGTTGTCAATCAAAATAAAAAAATAAAGGGTATGGATAAATGGAAGGATGAGAGAAAGAAAGAAAAAGAATATTGATGATATATAATTCCAATATGTAAGGTCTATGAGTCATCTCAGAAAAA-GCTGTGTAATAAAGCATCAATACGGATTCATCATTAAATGGATCTACTCATCGAACAAAAAATAAAGAGCTTCGAGCCAATAAAGACTAAGAATATTGACTCAAGAACTAATAGCTCCATTGTAGAATTGAGACCTAACCATAAAGTAAGAAGCGATGGGAACGACGGAACCTGTGAATTCAAAAGATTCTAGTGAAAATGAATTCGAATGATTCATTGATCGGGATGGCGGAACCGACCAGAGACCAATTTATCTATTCGGAAAAGTTATGAACTAATGATAGAACTGAAATAGAAATTGAAAGAGTAAATATTCGCCCGCGAAAACTTTATTTTCTTGGATTGCTAAATTTGGGTGAATCCAA-----TACGATAAAGAGTAAAACAAAAGAAAAATTCGTTCTAACATTCTAAAAACCATATATATATAT----AAGAAAAAAATAGTTATTTAATATA---------------------------TTTAGTTATCTATACAAACAAGATATACAAATTAATAATAGATTTGATCTAGATTAAATGAAATCCATGATTCAGTATATTACTTATTAAATACATGTATATCTTAaTTCAAATTATATTATATCTGAATTCAAAATCACTCATAATAGCCTATTTATATTCAATCGTCGAGATTGAACAAGTCAATTCAATCAAATAAGTTTTTTAGTAAAAATGAAAATTGATAAAAAAATGAGTTCAAAAGTAAATTTCAAGGTTCATTAGTTTCTTAGGGTGTCCGGTTTATTTATCTTAGGGCTTTGACGTAGTTTATCCTAGTCTAAAATCCAACTTTATTATTTCTCGTTTATCTGATTTCATAAATTTGAAACAAAAAATAAATTTTATCAATGAATCCAAAATATGACTATTTTGGATTACTCCAAATTGACACCTTATTTGTACATAAT----------------------------------------------------ATCTCAACAATTAAGTTCTTTTATTGAGTGGGCTGAAAATTGGAGATATATCGGAAATCCTTATAGTAATTCCGATAAATTAAGAAGGATAAATTAAGAAG--------------TCAGAAAGTTATC---------AAAAATAAAAATTTTTTAACATGGAATCAATTAGTTTCAACAATTCATTAATTTTAACAAAAAATATTATATCTGCCCTTCTCGAGAAAGATAAAAATTTTTCATTATTGTAAAGGTCGATGGGGAAAATAAGACTCCCCACCACCACAATGTGAGTGAAAATATACGAAAAATAAATAAAAAATCTTGTATTTTTTTCTTTATTCTTTTTTTT-AGAATTGAGAAAATAGACGAATTATTCTTTTAAACATCTTAGAAGATTAAGATTGAAACCTGGTCTATTTCATATTGATTAGAATAGGGACTGCCGATTGTGAATTTTATATTAACAAATTACCGAGCCCATTTTGCGAGTAAAATCCATTCCGATTATTCCAATATTTTAGGACTTACTTGTTTGTCGTACAAAAAAACTTTTTGAATTCCCGGTAGAAAGAGATTTGCCTAATGACAAAGCTTTTAACGCCGCCTCAAAAACTTTATT-----AGTTA-----TTAAAAGGATTAAATCCTTTACCTTTCAATGACACATTCAAGGAAAAATATAAATTTTCGGGATTTTTATCCAAAGGTCAATTCAAAATTGAAAACTTGGATTATGAAATTTCGAAACAAAATTTTTAAATTGGATCAATACTTCCAATTGAATGAGTATGAATAAAGAATCCATGGATGAAGATAGAAAAGTAGATTTCTAATTTCTAATCGTAACTAAATCTTCAATTTTTGTTTTGATTTGTAGCGAATAAATTGAAGCAAAATAGCTATTAAAT-AATGTCTTTAGTTTACTAGAGACATCGACATATTATTTTAGCTCGGTGGAAATCAAATCCTTTTCCTTAGGACCCTCTCAAATAGAAATAGAGAACGAAGTAACTAGAAAGATTGTTAGAATCGCCTTCTTCTAGAGGGATCATCTAGAAAGCGAGTCGTTTTGAATTGAATATATTCAAACAAAAAGCTGACATAGATGTTATGGGTATAATTTTTTTTGTAAGTTGGTTCACATCTGAAATCTAACAATTTATCCATTTCCATAAAGGAGCCGAATGAAACCAAAGTTTCATGTTCGGTTTTGAATTAGAGACGTTAAAAAGAAAAGAATTCTACCGTACGAAATAACATAAAAACAGATTCATTATCATTAAAAAAAAAAGATATGGTCCTTCTATTCAATA---------TTAAAAAATTAAATATT------------------CAAATTCTTCTTTTTTACATTACAGGAATTGATAAGAACTAAGAAATAAATATGGGAAACGGATTCGATTCCATCTTACTGGAATAGTCTACCAACAAAAGAAACTATTCTTATTTGATTGAAGTTACAGCTTAGAATAACCTCAGTTGATTGAATTATGATACAAAGAAGAAAAAGAATCGAATAATCATAATCATTGTATGATGAAAATAGAATAACCGCCTATTTTTTTGTCTTGTGTACTTAGCGGGTATACACTATACAATCAACTAGAAAAAATTGTTTATCAATTTGTA-----------------TTTATGGGATAAGGATTTTTTTTT-ATAACTCTAAAA-------------CTGGCCTAGAAAGCAATTTGAGAATTCTTCTGATATGGAATCGTAGTCCAAATAGAATCATGATCTAAAGATACCCATTAACCATAGTCCACAAAATATAGACCCCTCGCTCCGTCGATTCATTAGAATTTATAATTTATTGATTTAATCCGGTATAGTATAAATAGATAATCAGAAAAAGAAGAGAACATGGTTTTCTTACAAAAACTGTTAAAAAATTTCTA--------------------------------------------------------------------------------------------TTCATGTTTGCAAAAACAATGTTCTCTTTATCCCTCCAGCCTAGAAGGAAAGATCCTCCTTTTACTATGATGAAAAATTTTCTGCGCGACATAAAGACTCC-TTCTTTTTATTTATATTTAATTATTAA------------------------TATTAATTCTTATTGATGAAATTTCATTCTACAGAATAAACC-TAAACTAAAAATGAACTAAATTCGAAATAAAG--------CGAAATTTACTGAAGTATTATTCTATTAAAGAATAATGAGATGAGTTGGATAAATATCCAGATTTTTATATTCTATATATAGAAAAAGAAAAGGATATAGAAAAAGAAAAGGATTCTTTTCATGAC------ATAGTTGTAAATTCCTATAACATAATAAATCAATGGCTTTTGCCACAAGAGGAAGACACTTTTTTTT-CAATATTCTTTGATTTCAAAGATGCATTATCAATCATGTAAAACATCGAATAAAATAAATAGAGAAAAGCCGACTATCGGAATCGAACCGATGACCATCGCATTACAAATGCGATGCTCTAACCTCTGAGCTAAGCAGGCTCACATAACATAAATTCGACATGCATAGGAATTCAATAAACTCTTAGAATCTTTGCTATTAACTATTAAGCTATTCATATTCGCTATTCATAATTAATATGAATATATTAAAGAATAGAATATAGAATTTCAAATAACTGTTAAATATTATAGAACATAATAATTAATCTAGCGATATATAATTTCAATTTTTTTT--ATCACAATGAAATATTATTTTTTTT-CTTTTTTAATTAAAAAAGAAAAAAAGGAGTCGACCGTTCAAGTATTCGAAATTGCATCGGTAAATGAGTGGAAGCGAGACAGATGTATAGGGTATGTATCCACCTATATTGAATTTCGGATACAGAAATGATAAAATCGTTTTTGATTGGACCAAAGATGAGCCTCCCATAGAAGA------AAGATAGACAAT
HoTAV         TATAAACAAATAACTATAGAAGTAATAACCAACTCATCACTTCGTATTATCTGGATCCAAAGAACCAGTCAAGATATGATATATTGTTCATATTGTTGTAACAACTGAAATCTTTTTTTATTAAAAAAATCTGCTTCTAAGTTGTCAATCAAAATAAAAAAATAAAGGGTATGGATAAATGGAAGGATGAGAGAAAGAAAGAAAAAGAATATTGATGATATATAATTCCAATATGTAAGGTCTATGAGTCATCTCAGAAAAA-GCTGTGTAATAAAGCATCAATACGGATTCATCATTAAATGGATCTACTCATCGAACAAAAAATAAAGAGCTTCGAGCCAATAAAGACTAAGAATATTGACTCAAGAACTAATAGCTCCATTGTAGAATTGAGACCTAACCATAAAGTAAGAAGCGATGGGAACGACGGAACCTGTGAATTCAAAAGATTCTAGTGAAAATGAATTCGAATGATTCATTGATCGGGATGGCGGAACCGACCAGAGACCAATTTATCTATTCGGAAAAGTTATGAACTAATGATAGAACTGAAATAGAAATTGAAAGAGTAAATATTCGCCCGCGAAAACTTTATTTTCTTGGATTGCTAAATTTGGGTGAATCCAA-----TACGATAAAGAGTAAAACAAAAGAAAAATTCGTTCTAACATTCTAAAAACCATATATATATAT----AAGAAAAAAATAGTTATTTAATATA---------------------------TTTAGTTATCTATACAAACAAGATATACAAATTAATAATAGATTTGATCTAGATTAAATGAAATCCATGATTCAGTATATTACTTATTAAATACATGTATATCTTAATTCAAATTATATTATATCTGAATTCAAAATCACTCATAATAGCCTATTTATATTCAATCGTCGAGATTGAACAAGTCAATTCAATCAAATAAGTTTTTTAGTAAAAATGAAAATTGATAAAAAAATGAGTTCAAAAGTAAATTTCAAGGTTCATTAGTTTCTTAGGGTGTCCGGTTTATTTATCTTAGGGCTTTGACGTAGTTTATCCTAGTCTAAAATCCAACTTTATTATTTCTCGTTTATCTGATTTCATAAATTTGAAACAAAAAATAAATTTTATCAATGAATCCAAAATATGACTATTTTGGATTACTCCAAATTGACACCTTATTTGTACATAAT----------------------------------------------------ATCTCAACAATTAAGTTCTTTTATTGAGTGGGCTGAAAATTGGAGATATATCGGAAATCCTTATAGTAATTCCGATAAATTAAGAAGGATAAATTAAGAAG--------------TCAGAAAGTTATC---------AAAAATAAAAATTTTTTAACATGGAATCAATTAGTTTCAACAATTCATTAATTTTAACAAAAAATATTATATCTGCCCTTCTCGAGAAAGATAAAAATTTTTCATTATTGTAAAGGTCGATGGGGAAAATAAGACTCCCCACCACCACAATGTGAGTGAAAATATACGAAAAATAAATAAAAAATCTTGTATTTTTTTCTTTATTCTTTTTTTT-AGAATTGAGAAAATAGACGAATTATTCTTTTAAACATCTTAGAAGATTAAGATTGAAACCTGGTCTATTTCATATTGATTAGAATAGGGACTGCCGATTGTGAATTTTATATTAACAAATTACCGAGCCCATTTTGCGAGTAAAATCCATTCCGATTATTCCAATATTTTAGGACTTACTTGTTTGTCGTACAAAAAAACTTTTTGAATTCCCGGTAGAAAGAGATTTGCCTAATGACAAAGCTTTTAACGCCGCCTCAAAAACTTTATT-----AGTTA-----TTAAAAGGATTAAATCCTTTACCTTTCAATGACACATTCAAGGAAAAATATAAATTTTCGGGATTTTTATCCAAAGGTCAATTCAAAATTGAAAACTTGGATTATGAAATTTCGAAACAAAATTTTTAAATTGGATCAATACTTCCAATTGAATGAGTATGAATAAAGAATCCATGGATGAAGATAGAAAAGTAGATTTCTAATTTCTAATCGTAACTAAATCTTCAATTTTTGTTTTGATTTGTAGCGAATAAATTGAAGCAAAATAGCTATTAAAT-AATGTCTTTAGTTTACTAGAGACATCGACATATTATTTTAGCTCGGTGGAAATAAAATCCTTTTCCTTAGGACCCTCTCAAATAGAAATAGAGAACGAAGTAACTAGAAAGATTGTTAGAATCGCCTTCTTCTAGAGGGATCATCTAGAAAGCGAGTCGTTTTGAATTGAATATATTCAAACAAAAAGCTGACATAGATGTTATGGGTATAATTTTTTTTGTAAGTTGGTTCACATCTGAAATCTAACAATTTATCCATTTCCATAAAGGAGCCGAATGAAACCAAAGTTTCATGTTCGGTTTTGAATTAGAGACGTTAAAAAGAAAAGAATTCTACCGTACGAAATAACATAAAAACAGATTCATTATCATTAAAAAAAAAAGATATGGTCCTTCTATTCAATA---------TTAAAAAATTAAATATT------------------CAAATTCTTCTTTTTTACATTACAGGAATTGATAAGAACTAAGAAATAAATATGGGAAACGGATTCGATTCCATCTTACTGGAATAGTCTACCAACAAAAGAAACTATTCTTATTTGATTGAAGTTACAGCTTAGAATAACCTCAGTTGATTGAATTATGATACAAAGAAGAAAAAGAATCGAATAATCATAATCATTGTATGATGAAAATAGAATAACCGCCTATTTTTTTGTCTTGTGTACTTAGCGGGTATACACTATACAATCAACTAGAAAAAATTGTTTATCAATTTGTA-----------------TTTATGGGATAAGGATTTTTTTTT-ATAACTCTAAAA-------------CTGGCCTAGAAAGCAATTTGAGAATTCTTCTGATATGGAATCGTAGTCCAAATAGAATCATGATCTAAAGATACCCATTAACCATAGTCCACAAAATATAGACCCCTCGCTCCGTCGATTCATTAGAATTTATAATTTATTGATTTAATCCGGTATAGTATAAATAGATAATCAGAAAAAGAAGAGAACATGGTTTTCTTACAAAAACTGTTAAAAAATTTCTA--------------------------------------------------------------------------------------------TTCATGTTTGCAAAAACAATGTTCTCTTTATCCCTCCAGCCTAGAAGGAAAGATCCTCCTTTTACTATGATGAAAAATTTTCTGCGCGACATAAAGACTCC-TTCTTTTTATTTATATTTAATTATTAA------------------------TATTAATTCTTATTGATGAAATTTCATTCTACAGAATAAACC-TAAACTAAAAATGAACTAAATTCGAAATAAAG--------CGAAATTTACTGAAGTATTATTCTATTAAAGAATAATGAGATGAGTTGGATAAATATCCAGATTTTTATATTCTATATATAGAAAAAGAAAAGGATATAGAAAAAGAAAAGGATTCTTTTCATGAC------ATAGTTGTAAATTCCTATAACATAATAAATCAATGGCTTTTGCCACAAGAGGAAGACACTTTTTTTT-CAATATTCTTTGATTTCAAAGATGCATTATCAATCATGTAAAACATCGAATAAAATAAATAGAGAAAAGCCGACTATCGGAATCGAACCGATGACCATCGCATTACAAATGCGATGCTCTAACCTCTGAGCTAAGCAGGCTCACATAACATAAATTCGACATGCATAGGAATTCAATAAACTCTTAGAATCTTTGCTATTAACTATTAAGCTATTCATATTCGCTATTCATAATTAATATGAATATATTAAAGAATAGAATATAGAATTTCAAATAACTGTTAAATATTATAGAACATAATAATTAATCTAGCGATATATAATTTCAATTTTTTTT--ATCACAATGAAATATTATTTTTTTT-CTTTTTTAATTAAAAAAGAAAAAAAGGAGTCGACCGTTCAAGTATTCGAAATTGCATCGGTAAATGAGTGGAAGCGAGACAGATGTATAGGGTATGTATCCACCTATATTGAATTTCGGATACAGAAATGATAAAATCGTTTTTGATTGGACCAAAGATGAGCCTCCCATAGAAGATGAAAGAAGATAGACAAT
HoTAV3        TATAAACAAATAACTATAGAAGTAATAACCAACTCATCACTTCGTATTATCTGGATCCAAAGAACCAGTCAAGATATGATATATTGTTCATATTGTTGTAACAACTGAAATCTTTTTTTATTAAAAAAATCTGCTTCTAAGTTGTCAATCAAAATAAAAAAATAAAGGGTATGGATAAATGGAAGGATGAGAGAAAGAAAGAAAAAGAATATTGATGATATATAATTCCAATATGTAAGGTCTATGAGTCATCTCAGAAAAA-GCTGTGTAATAAAGCATCAATACGGATTCATCATTAAATGGATCTACTCATCGAACAAAAAATAAAGAGCTTCGAGCCAATAAAGACTAAGAATATTGACTCAAGAACTAATAGCTCCATTGTAGAATTGAGACCTAACCATAAAGTAAGAAGCGATGGGAACGACGGAACCTGTGAATTCAAAAGATTCTAGTGAAAATGAATTCGAATGATTCATTGATCGGGATGGCGGAACCGACCAGAGACCAATTTATCTATTCGGAAAAGTTATGAACTAATGATAGAACTGAAATAGAAATTGAAAGAGTAAATATTCGCCCGCGAAAACTTTATTTTCTTGGATTGCTAAATTTGGGTGAATCCAA-----TACGATAAAGAGTAAAACAAAAGAAAAATTCGTTCTAACATTCTAAAAACCATATATATATAT----AAGAAAAAAATAGTTATTTAATATA---------------------------TTTAGTTATCTATACAAACAAGATATACAAATTAATAATAGATTTGATCTAGATTAAATGAAATCCATGATTCAGTATATTACTTATTAAATACATGTATATCTTAATTCAAATTATATTATATCTGAATTCAAAATCACTCATAATAGCCTATTTATATTCAATCGTCGAGATTGAACAAGTCAATTCAATCAAATAAGTTTTTTAGTAAAAATGAAAATTGATAAAAAAATGAGTTCAAAAGTAAATTTCAAGGTTCATTAGTTTCTTAGGGTGTCCGGTTTATTTATCTTAGGGCTTTGACGTAGTTTATCCTAGTCTAAAATCCAACTTTATTATTTCTCGTTTATCTGATTTCATAAATTTGAAACAAAAAATAAATTTTATCAATGAATCCAAAATATGACTATTTTGGATTACTCCAAATTGACACCTTATTTGTACATAAT----------------------------------------------------ATCTCAACAATTAAGTTCTTTTATTGAGTGGGCTGAAAATTGGAGATATATCGGAAATCCTTATAGTAATTCCGATAAATTAAGAAGGATAAATTAAGAAG--------------TCAGAAAGTTATC---------AAAAATAAAAATTTTTTAACATGGAATCAATTAGTTTCAACAATTCATTAATTTTAACAAAAAATATTATATCTGCCCTTCTCGAGAAAGATAAAAATTTTTCATTATTGTAAAGGTCGATGGGGAAAATAAGACTCCCCACCACCACAATGTGAGTGAAAATATACGAAAAATAAATAAAAAATCTTGTATTTTTTTCTTTATTCTTTTTTTT-AGAATTGAGAAAATAGACGAATTATTCTTTTAAACATCTTAGAAGATTAAGATTGAAACCTGGTCTATTTCATATTGATTAGAATAGGGACTGCCGATTGTGAATTTTATATTAACAAATTACCGAGCCCATTTTGCGAGTAAAATCCATTCCGATTATTCCAATATTTTAGGACTTACTTGTTTGTCGTACAAAAAAACTTTTTGAATTCCCGGTAGAAAGAGATTTGCCTAATGACAAAGCTTTTAACGCCGCCTCAAAAACTTTATT-----AGTTA-----TTAAAAGGATTAAATCCTTTACCTTTCAATGACACATTCAAGGAAAAATATAAATTTTCGGGATTTTTATCCAAAGGTCAATTCAAAATTGAAAACTTGGATTATGAAATTTCGAAACAAAATTTTTAAATTGGATCAATACTTCCAATTGAATGAGTATGAATAAAGAATCCATGGATGAAGATAGAAAAGTAGATTTCTAATTTCTAATCGTAACTAAATCTTCAATTTTTGTTTTGATTTGTAGCGAATAAATTGAAGCAAAATAGCTATTAAAT-AATGTCTTTAGTTTACTAGAGACATCGACATATTATTTTAGCTCGGTGGAAATAAAATCCTTTTCCTTAGGACCCTCTCAAATAGAAATAGAGAACGAAGTAACTAGAAAGATTGTTAGAATCGCCTTCTTCTAGAGGGATCATCTAGAAAGCGAGTCGTTTTGAATTGAATATATTCAAACAAAAAGCTGACATAGATGTTATGGGTATAATTTTTTTTGTAAGTTGGTTCACATCTGAAATCTAACAATTTATCCATTTCCATAAAGGAGCCGAATGAAACCAAAGTTTCATGTTCGGTTTTGAATTAGAGACGTTAAAAAGAAAAGAATTCTACCGTACGAAATAACATAAAAACAGATTCATTATCATTAAAAAAAAAAGATATGGTCCTTCTATTCAATA---------TTAAAAAATTAAATATT------------------CAAATTCTTCTTTTTTACATTACAGGAATTGATAAGAACTAAGAAATAAATATGGGAAACGGATTCGATTCCATCTTACTGGAATAGTCTACCAACAAAAGAAACTATTCTTATTTGATTGAAGTTACAGCTTAGAATAACCTCAGTTGATTGAATTATGATACAAAGAAGAAAAAGAATCGAATAATCATAATCATTGTATGATGAAAATAGAATAACCGCCTATTTTTTTGTCTTGTGTACTTAGCGGGTATACACTATACAATCAACTAGAAAAAATTGTTTATCAATTTGTA-----------------TTTATGGGATAAGGATTTTTTTTT-ATAACTCTAAAA-------------CTGGCCTAGAAAGCAATTTGAGAATTCTTCTGATATGGAATCGTAGTCCAAATAGAATCATGATCTAAAGATACCCATTAACCATAGTCCACAAAATATAGACCCCTCGCTCCGTCGATTCATTAGAATTTATAATTTATTGATTTAATCCGGTATAGTATAAATAGATAATCAGAAAAAGAAGAGAACATGGTTTTCTTACAAAAACTGTTAAAAAATTTCTA--------------------------------------------------------------------------------------------TTCATGTTTGCAAAAACAATGTTCTCTTTATCCCTCCAGCCTAGAAGGAAAGATCCTCCTTTTACTATGATGAAAAATTTTCTGCGCGACATAAAGACTCC-TTCTTTTTATTTATATTTAATTATTAA------------------------TATTAATTCTTATTGATGAAATTTCATTCTACAGAATAAACC-TAAACTAAAAATGAACTAAATTCGAAATAAAG--------CGAAATTTACTGAAGTATTATTCTATTAAAGAATAATGAGATGAGTTGGATAAATATCCAGATTTTTATATTCTATATATAGAAAAAGAAAAGGATATAGAAAAAGAAAAGGATTCTTTTCATGAC------ATAGTTGTAAATTCCTATAACATAATAAATCAATGGCTTTTGCCACAAGAGGAAGACACTTTTTTTT-CAATATTCTTTGATTTCAAAGATGCATTATCAATCATGTAAAACATCGAATAAAATAAATAGAGAAAAGCCGACTATCGGAATCGAACCGATGACCATCGCATTACAAATGCGATGCTCTAACCTCTGAGCTAAGCAGGCTCACATAACATAAATTCGACATGCATAGGAATTCAATAAACTCTTAGAATCTTTGCTATTAACTATTAAGCTATTCATATTCGCTATTCATAATTAATATGAATATATTAAAGAATAGAATATAGAATTTCAAATAACTGTTAAATATTATAGAACATAATAATTAATCTAGCGATATATAATTTCAATTTTTTTT--ATCACAATGAAATATTATTTTTTTT-CTTTTTTAATTAAAAAAGAAAAAAAGGAGTCGACCGTTCAAGTATTCGAAATTGCATCGGTAAATGAGTGGAAGCGAGACAGATGTATAGGGTATGTATCCACCTATATTGAATTTCGGATACAGAAATGATAAAATCGTTTTTGATTGGACCAAAGATGAGCCTCCCATAGAAGATGAAAGAAGATAGACAAT
HoTAV1        TATAAACAAATAACTATAGAAGTAATAACCAACTCATCACTTCGTATTATCTGGATCCAAAGAACCAGTCAAGATATGATATATTGTTCATATTGTTGTAaCAACTGAAATCTTTTTTTATTAAAAAAATCTGCTTCTAAGTTGTCAATCAAAATAAAAAAATAAAGGGTATGGATAAATGGAAGGATGAGAGAAAGAAAGAAAAAGAATATTGATGATATATAATTCCAATATGTAAGGTCTATGAGTCATCTCAGAAAAA-GCTGTGTAATAAAGCATCAATACGGATTCATCATTAAATGGATCTACTCATCGAACAAAAAATAAAGAGCTTCGAGCCAATAAAGACTAAGAATATTGACTCAAGAACTAATAGCTCCATTGTAGAATTGAGACCTAACCATAAAGTAAGAAGCGATGGGAACGACGGAACCTGTGAATTCAAAAGATTCTAGTGAAAATGAATTCGAATGATTCATTGATCGGGATGGCGGAACCGACCAGAGACCAATTTATCTATTCGGAAAAGTTATGAACTAATGATAGAACTGAAATAGAAATTGAAAGAGTAAATATTCGCCCGCGAAAACTTTATTTTCTTGGATTGCTAAATTTGGGTGAATCCAA-----TACGATAAAGAGTAAAACAAAAGAAAAATTCGTTCTAACATTCTAAAAACCATATATATATAT----AAGAAAAAAATAGTTATTTAATATA---------------------------TTTAGTTATCTATACAAACAAGATATACAAATTAATAATAGATTTGATCTAGATTAAATGAAATCCATGATTCAGTATATTACTTATTAAATACATGTATATCTTAATTCAAATTATATTATATCTGAATTCAAAATCACTCATAATAGCCTATTTATATTCAATCGTCGAGATTGAACAAGTCAATTCAATCAAATAAGTTTTTTAGTAAAAATGAAAATTGATAAAAAAATGAGTTCAAAAGTAAATTTCAAGGTTCATTAGTTTCTTAGGGTGTCCGGTTTATTTATCTTAGGGCTTTGACGTAGTTTATCCTAGTCTAAAATCCAACTTTATTATTTCTCGTTTATCTGATTTCATAAATTTGAAACAAAAAATAAATTTTATCAATGAATCCAAAATATGACTATTTTGGATTACTCCAAATTGACACCTTATTTGTACATAAT----------------------------------------------------ATCTCAACAATTAAGTTCTTTTATTGAGTGGGCTGAAAATTGGAGATATATCGGAAATCCTTATAGTAATTCCGATAAATTAAGAAGGATAAATTAAGAAG--------------TCAGAAAGTTATC---------AAAAATAAAAATTTTTTAACATGGAATCAATTAGTTTCAACAATTCATTAATTTTAACAAAAAATATTATATCTGCCCTTCTCGAGAAAGATAAAAATTTTTCATTATTGTAAAGGTCGATGGGGAAAATAAGACTCCCCACCACCACAATGTGAGTGAAAATATACGAAAAATAAATAAAAAATCTTGTATTTTTTTCTTTATTCTTTTTTTT-AGAATTGAGAAAATAGACGAATTATTCTTTTAAACATCTTAGAAGATTAAGATTGAAACCTGGTCTATTTCATATTGATTAGAATAGGGACTGCCGATTGTGAATTTTATATTAACAAATTACCGAGCCCATTTTGCGAGTAAAATCCATTCCGATTATTCCAATATTTTAGGACTTACTTGTTTGTCGTACAAAAAAACTTTTTGAATTCCCGGTAGAAAGAGATTTGCCTAATGACAAAGCTTTTAACGCCGCCTCAAAAACTTTATT-----AGTTA-----TTAAAAGGATTAAATCCTTTACCTTTCAATGACACATTCAAGGAAAAATATAAATTTTCGGGATTTTTATCCAAAGGTCAATTCAAAATTGAAAACTTGGATTATGAAATTTCGAAACAAAATTTTTAAATTGGATCAATACTTCCAATTGAATGAGTATGAATAAAGAATCCATGGATGAAGATAGAAAAGTAGATTTCTAATTTCTAATCGTAACTAAATCTTCAATTTTTGTTTTGATTTGTAGCGAATAAATTGAAGCAAAATAGCTATTAAAT-AATGTCTTTAGTTTACTAGAGACATCGACATATTATTTTAGCTCGGTGGAAATAAAATCCTTTTCCTTAGGACCCTCTCAAATAGAAATAGAGAACGAAGTAACTAGAAAGATTGTTAGAATCGCCTTCTTCTAGAGGGATCATCTAGAAAGCGAGTCGTTTTGAATTGAATATATTCAAACAAAAAGCTGACATAGATGTTATGGGTATAATTTTTTTTGTAAGTTGGTTCACATCTGAAATCTAACAATTTATCCATTTCCATAAAGGAGCCGAATGAAACCAAAGTTTCATGTTCGGTTTTGAATTAGAGACGTTAAAAAGAAAAGAATTCTACCGTACGAAATAACATAAAAACAGATTCATTATCATTAAAAAAAAAAGATATGGTCCTTCTATTCAATA---------TTAAAAAATTAAATATT------------------CAAATTCTTCTTTTTTACATTACAGGAATTGATAAGAACTAAGAAATAAATATGGGAAACGGATTCGATTCCATCTTACTGGAATAGTCTACCAACAAAAGAAACTATTCTTATTTGATTGAAGTTACAGCTTAGAATAACCTCAGTTGATTGAATTATGATACAAAGAAGAAAAAGAATCGAATAATCATAATCATTGTATGATGAAAATAGAATAACCGCCTATTTTTTTGTCTTGTGTACTTAGCGGGTATACACTATACAATCAACTAGAAAAAATTGTTTATCAATTTGTA-----------------TTTATGGGATAAGGATTTTTTTTT-ATAACTCTAAAA-------------CTGGCCTAGAAAGCAATTTGAGAATTCTTCTGATATGGAATCGTAGTCCAAATAGAATCATGATCTAAAGATACCCATTAACCATAGTCCACAAAATATAGACCCCTCGCTCCGTCGATTCATTAGAATTTATAATTTATTGATTTAATCCGGTATAGTATAAATAGATAATCAGAAAAAGAAGAGAACATGGTTTTCTTACAAAAACTGTTAAAAAATTTCTA--------------------------------------------------------------------------------------------TTCATGTTTGCAAAAACAATGTTCTCTTTATCCCTCCAGCCTAGAAGGAAAGATCCTCCTTTTACTATGATGAAAAATTTTCTGCGCGACATAAAGACTCC-TTCTTTTTATTTATATTTAATTATTAA------------------------TATTAATTCTTATTGATGAAATTTCATTCTACAGAATAAACC-TAAACTAAAAATGAACTAAATTCGAAATAAAG--------CGAAATTTACTGAAGTATTATTCTATTAAAGAATAATGAGATGAGTTGGATAAATATCCAGATTTTTATATTCTATATATAGAAAAAGAAAAGGATATAGAAAAAGAAAAGGATTCTTTTCATGAC------ATAGTTGTAAATTCCTATAACATAATAAATCAATGGCTTTTGCCACAAGAGGAAGACACTTTTTTTT-CAATATTCTTTGATTTCAAAGATGCATTATCAATCATGTAAAACATCGAATAAAATAAATAGAGAAAAGCCGACTATCGGAATCGAACCGATGACCATCGCATTACAAATGCGATGCTCTAACCTCTGAGCTAAGCAGGCTCACATAACATAAATTCGACATGCATAGGAATTCAATAAACTCTTAGAATCTTTGCTATTAACTATTAAGCTATTCATATTCGCTATTCATAATTAATATGAATATATTAAAGAATAGAATATAGAATTTCAAATAACTGTTAAATATTATAGAACATAATAATTAATCTAGCGATATATAATTTCAATTTTTTTT--ATCACAATGAAATATTATTTTTTTT-CTTTTTTAATTAAAAAAGAAAAAAAGGAGTCGACCGTTCAAGTATTCGAAATTGCATCGGTAAATGAGTGGAAGCGAGACAGATGTATAGGGTATGTATCCACCTATATTGAATTTCGGATACAGAAATGATAAAATCGTTTTTGATTGGACCAAAGATGAGCCTCCCATAGAAGATGAAAGAAGATAGACAAT
PanEZE1       TATAAACAAATAACTATAGAAGTAATAACCAACTCATCACTTCGTATTATCTGGATCCAAAGAACCAGTCAAGATATGATATATTGTTCATATTGTTGTAGCAACTGAAATCTTTTTTTATTAAAAAAATCTGCTTCTAAGTTGTCAATCAAAATAAAAAAATAAAGGGTATGGATAAATGGAAGGATGAGAGAAAGAAAGAAAAAGAATATTGATGATATATAATTCCAATATGTAAGGTCTATGAGTCATCTCAGAAAAA-GCTGTGTAATAAAGCATCAATACGGATTCATCATTAAATGGATCTACTCATCGAACAAAAAATAAAGAGCTTCGAGCCAATAAAGACTAAGAATATTGACTCAAGAACTAATAGCTCCATTGTAGAATTGAGACCTAACCATAAAGTAAGAAGCGATGGGAACGACGGAACCTGTGAATTCAAAAGATTCTAGTGAAAATGAATTCGAATGATTCATTGATCGGGATGGCGGAACCGACCAGAGACCAATTTATCTATTCGAAAAAGTTATGAACTAATGATAGAACTGAAATAGAAATTGAAAGAGTAAATATTCGCCCGCGAAAACTTTATTTTCTTGGATTGCTAAATTTGGGTGAATCCAA-----TACGATAAAGAGTAAAACAAAAGAAAAATTCGTTTTAACATTCTAAAAACCATATATATATAT----AAGAAAAAAATAGTTATTTAATATA---------------------------TTTAGTTATCTATACAAACAAGATATACAAATTAATAATAGATTTGATCTAGATTAAATGAAATCCATGATTCAGTATATTACTTATTAAATACATGTATATCTTAATTCAAATTATATTATATCTGAATTCAAAATCACTCATAATAGCCTATTTATATTCAATCGTCGAGATTGAACAAGTCAATTCAATCAAATAAGTTTTTTAGTAAAAATGAAAATTGATAAAAAAATGAGTTCAAAAGTAAATTTCAAGGTTCATTAGTTTTTTAGGGTGTCCGGTTTATTTATCTTAGGGCTTTGACGTAGTTTATCCTAGTCTAAAATCCAACTTTATTATTTCTCGTTTATCTGATTTCATAAATTTGAAACAAAAAATAAATTTTATCAATGAATCCAAAATATGCCTATTTTGGATTACTCCAAATTGACACCTTATTTGTACATAAT----------------------------------------------------ATCTCAACAATTAAGTTCTTTTATTGAGTGGGCTGAAAATTGGAGATATATCGGAAATCCTTATAGTAATTCCGATAAATTAAGAAGGATAAATTAAGAAG--------------TCAGAAAGTTATC---------AAAAATAAAAATTTTTTAACATGGAATCAATTAGTTTCAACAATTCATTAATTTTAACAAAAAATATTATATCTGCCCTTCTCGAGAAAGATAAAAATTTTTCATTATTGTAAAGGTCGATGGGGAAAATAAGACTCCCCACCACCACAATGTGAGTGAAAATATACGAAAAATAAATAAAAAATCTTGTATTTTTTTCTTTATTCTTTTTTTT-AGAATTGAGAAAATAGACGAATTATTCTTTTAAACATCTTAGAAGATTAAGATTGAAACCTGGTCTATTTCATATTGATTAGAATAGGGACTGCCGATTGTGAATTTTATATTAACAAATTACCGAGCCCATTTTGCGAGTAAAATCCATTCCGATTATTCCAATATTTTAGGACTTACTTGTTTGTCGTACAAAAAAACTTTTTGAATTCCCGGTAGAAAGAGATTTGCCTAATGACAAAGCTTTTAACGCCGCCTCAAAAACTTTATTTTATTATTTA-----TTAAAAGGATTAAATCCTTTACCTTTCAATGACACATTCAAGGAAAAATATAAATTTTCGGGATTTTTATCCAAAGGTCAATTCAAAATTGAAAACTTGGATTATGAAATTTCGAAACAAAATTTTTAAATTGGATCAATACTTCCAATTGAATGAGTATGAATAAAGAATCCATGGATGAAGATAGAAAAGTAGATTTCTAATTTCTAATCGTAACTAAATCTTCAATTTTTGTTTTGATTTGTAGCGAATAAATTGAAGCAAAATAGCTATTAACT-AATGTCTTTAGTTTACTAGAGACATCGACATATTATTTTAGCTCGGTGGAAATAAAATCCTTTTCCTTAGGACCCTCTCAAATAGAAATAGAGAACGAAGTAACTAGAAAGATTGTTAGAATCGCCTTCTTCTAGAGGGATCATCTAGAAAGCGAGTCGTTTTGAATTGAATATATTCAAACAAAAAGCTGACATAGATGTTATGGGTATAATTTTTTTTGTAAGTTGGTTCACATCTGAAATCTAACAATTTATCCCTTTCCATAAAGGAGCCGAATGAAACCAAAGTTTCATGTTCGGTTTTGAATTAGAGACGTTAAAAAGAAAAGAATTCTACCGTACGAAATAACATAAAAACAGATTCATTATCATTAAAAAAAAAAGATATGGTCCTTCTATTCAATA---------TTAAAAAATTAAATATT------------------CAAATTTTTCTTTTTTACATTACAGGAATTGATAAGAACTAAGAAATAAATATGGGAAACGGATTCGATTCCATCTTACTGGAATAGTCTACCAACAAAAGAAACTATTCTTATTTGATTGAAGTTACAGCTTAGAATAACCTCAGTTGATTGAATTATGATACAAAGAAGAAAAAGAATCGAATAATCATAATCATTGTATGATGAAAATAGAATAACCGCCTATTTTTTTGTCTTGTGTACTTAGCGGGTATACACTATACAATCAACTAGAAAAAATTGTTTATCAATTTGTA-----------------TTTATGGGATAAGGATTTTTTTTT-ATAACTYTAAAA-------------CTGGCCTAGAAAGCAATTTGAGAATTCTTCTGATATGGAATCGTAGTCCAAATAGAATCATGATCTAAAGATACCCATTAACCATAGTCCACAAAATATAGACCCCTCGCTCCGTCGATTCATTAGAATTTATAATTTATTGATTTAATCCGGTATAGTATAAATAGATAATCAGAAAAAGAAGAGAACATTGTTTTCTTACAAAAACTGTTAAAAAAATTCTA--------------------------------------------------------------------------------------------TTCATGTTTGCAAAAACAATGTTCTCTTTATCCCTCCAGCCTAGAAGGAAAGATCCTCCTTTTACTATGATGAAAAATTTTCTGCGCGACATAAAGACTCC-TTCTTTTTATTTATATTTAATTATTAATTTTTATTTATATTTAATTATTAATATTAATTCTTATTGATGAAATTTCATTCTACAGAATAAACC-TAAACTAAAAATGAACTAAATTCGAAATAAAG--------CGAAATTTACTGAAGTATTATTCTATTAAAGAATAATGAGATGAGTTGGATAAATATCCAGATTTTTATATTCTATATATAGAAAAAGAAAAGGA------------------TTCTTTTCATGAC------ATAGTTGTAAATTCCTATAACATAATAAATCAATGGCTTTTGCCACAAGAGAAAGACACTTTTTTTT-CAATATTCTTTGATTTCAAAGATGCATTATCAATCATGTAAAACATCGAATAAAATAAATAGAGAAAAGCCGACTATCGGAATCGAACCGATGACCATCGCATTACAAATGCGATGCTCTAACCTCTGAGCTAAGCAGGCTCACATAACATAAATTCGACATGCATAGGAATTCAATAAACTCTTAGAATCTTTGCTATTAACTATTAAGCTATTCATATTCGCTATTCATAATTAATATGAATATATTAAAGAATAGAATATAGAATTTCAAATAACTGTTAAATATTATAGAACATAATAATTAATCTAGCGATATATAATTTCAATTTTTTTTT-ATCACAATGAAATATTATTTTTTTTTCTTTTTTAATTAAAAAAGAAAAAAAGGAGTCGACCGTTCAAGTATTCGAAATTGCATCGGTAAATGAGTGGAAGCGAGACAGATGTATAGGGTATGTATCCACCTATATTGAATTTCGGATACAGAAATGATAAAATCGTTTTTGATTGGACCAAAGATGAGCCTCCCATAGAAGATGAAAGAAGATAGACAAT
PanEZE2       TATAAACAAATAACTATAGAAGTAATAACCAACTCATCACTTCGTATTATCTGGATCCAAAGAACCAGTCAAGATATGATATATTGTTCATATTGTTGTAGCAACTGAAATCTTTTTTTATTAAAAAAATCTGCTTCTAAGTTGTCAATCAAAATAAAAAAATAAAGGGTATGGATAAATGGAAGGATGAGAGAAAGAAAGAAAAAGAATATTGATGATATATAATTCCAATATGTAAGGTCTATGAGTCATCTCAGAAAAA-GCTGTGTAATAAAGCATCAATACGGATTCATCATTAAATGGATCTACTCATCGAACAAAAAATAAAGAGCTTCGAGCCAATAAAGACTAAGAATATTGACTCAAGAACTAATAGCTCCATTGTAGAATTGAGACCTAACCATAAAGTAAGAAGCGATGGGAACGACGGAACCTGTGAATTCAAAAGATTCTAGTGAAAATGAATTCGAATGATTCATTGATCGGGATGGCGGAACCGACCAGAGACCAATTTATCTATTCGAAAAAGTTATGAACTAATGATAGAACTGAAATAGAAATTGAAAGAGTAAATATTCGCCCGCGAAAACTTTATTTTCTTGGATTGCTAAATTTGGGTGAATCCAA-----TACGATAAAGAGTAAAACAAAAGAAAAATTCGTTTTAACATTCTAAAAACCATATATATATAT----AAGAAAAAAATAGTTATTTAATATA---------------------------TTTAGTTATCTATACAAACAAGATATACAAATTAATAATAGATTTGATCTAGATTAAATGAAATCCATGATTCAGTATATTACTTATTAAATACATGTATATCTTAATTCAAATTATATTATATCTGAATTCAAAATCACTCATAATAGCCTATTTATATTCAATCGTCGAGATTGAACAAGTCAATTCAATCAAATAAGTTTTTTAGTAAAAATGAAAATTGATAAAAAAATGAGTTCAAAAGTAAATTTCAAGGTTCATTAGTTTTTTAGGGTGTCCGGTTTATTTATCTTAGGGCTTTGACGTAGTTTATCCTAGTCTAAAATCCAACTTTATTATTTCTCGTTTATCTGATTTCATAAATTTGAAACAAAAAATAAATTTTATCAATGAATCCAAAATATGCCTATTTTGGATTACTCCAAATTGACACCTTATTTGTACATAAT----------------------------------------------------ATCTCAACAATTAAGTTCTTTTATTGAGTGGGCTGAAAATTGGAGATATATCGGAAATCCTTATAGTAATTCCGATAAATTAAGAAGGATAAATTAAGAAG--------------TCAGAAAGTTATC---------AAAAATAAAAATTTTTTAACATGGAATCAATTAGTTTCAACAATTCATTAATTTTAACAAAAAATATTATATCTGCCCTTCTCGAGAAAGATAAAAATTTTTCATTATTGTAAAGGTCGATGGGGAAAATAAGACTCCCCACCACCACAATGTGAGTGAAAATATACGAAAAATAAATAAAAAATCTTGTATTTTTTTCTTTATTCTTTTTTTT-AGAATTGAGAAAATAGACGAATTATTCTTTTAAACATCTTAGAAGATTAAGATTGAAACCTGGTCTATTTCATATTGATTAGAATAGGGACTGCCGATTGTGAATTTTATATTAACAAATTACCGAGCCCATTTTGCGAGTAAAATCCATTCCGATTATTCCAATATTTTAGGACTTACTTGTTTGTCGTACAAAAAAACTTTTTGAATTCCCGGTAGAAAGAGATTTGCCTAATGACAAAGCTTTTAACGCCGCCTCAAAAACTTTATTTTATTATTTA-----TTAAAAGGATTAAATCCTTTACCTTTCAATGACACATTCAAGGAAAAATATAAATTTTCGGGATTTTTATCCAAAGGTCAATTCAAAATTGAAAACTTGGATTATGAAATTTCGAAACAAAATTTTTAAATTGGATCAATACTTCCAATTGAATGAGTATGAATAAAGAATCCATGGATGAAGATAGAAAAGTAGATTTCTAATTTCTAATCGTAACTAAATCTTCAATTTTTGTTTTGATTTGTAGCGAATAAATTGAAGCAAAATAGCTATTAACT-AATGTCTTTAGTTTACTAGAGACATCGACATATTATTTTAGCTCGGTGGAAATAAAATCCTTTTCCTTAGGACCCTCTCAAATAGAAATAGAGAACGAAGTAACTAGAAAGATTGTTAGAATCGCCTTCTTCTAGAGGGATCATCTAGAAAGCGAGTCGTTTTGAATTGAATATATTCAAACAAAAAGCTGACATAGATGTTATGGGTATAATTTTTTTTGTAAGTTGGTTCACATCTGAAATCTAACAATTTATCCCTTTCCATAAAGGAGCCGAATGAAACCAAAGTTTCATGTTCGGTTTTGAATTAGAGACGTTAAAAAGAAAAGAATTCTACCGTACGAAATAACATAAAAACAGATTCATTATCATTAAAAAAAAAAGATATGGTCCTTCTATTCAATA---------TTAAAAAATTAAATATT------------------CAAATTTTTCTTTTTTACATTACAGGAATTGATAAGAACTAAGAAATAAATATGGGAAACGGATTCGATTCCATCTTACTGGAATAGTCTACCAACAAAAGAAACTATTCTTATTTGATTGAAGTTACAGCTTAGAATAACCTCAGTTGATTGAATTATGATACAAAGAAGAAAAAGAATCGAATAATCATAATCATTGTATGATGAAAATAGAATAACCGCCTATTTTTTTGTCTTGTGTACTTAGCGGGTATACACTATACAATCAACTAGAAAAAATTGTTTATCAATTTGTA-----------------TTTATGGGATAAGGATTTTTTTTT-ATAACTCTAAAA-------------CTGGCCTAGAAAGCAATTTGAGAATTCTTCTGATATGGAATCGTAGTCCAAATAGAATCATGATCTAAAGATACCCATTAACCATAGTCCACAAAATATAGACCCCTCGCTCCGTCGATTCATTAGAATTTATAATTTATTGATTTAATCCGGTATAGTATAAATAGATAATCAGAAAAAGAAGAGAACATTGTTTTCTTACAAAAACTGTTAAAAAAATTCTA--------------------------------------------------------------------------------------------TTCATGTTTGCAAAAACAATGTTCTCTTTATCCCTCCAGCCTAGAAGGAAAGATCCTCCTTTTACTATGATGAAAAATTTTCTGCGCGACATAAAGACTCC-TTCTTTTTATTTATATTTAATTATTAA------------------------TATTAATTCTTATTGATGAAATTTCATTCTACAGAATAAACC-TAAACTAAAAATGAACTAAATTCGAAATAAAG--------CGAAATTTACTGAAGTATTATTCTATTAAAGAATAATGAAATGAGTTGGATAAATATCCAGATTTTTATATTCTATATATAGAAAAAGAAAAGGA------------------TTCTTTTCATGAC------ATAGTTGTAAATTCCTATAACATAATAAATCAATGGCTTTTGCCACAAGAGGAAGACACTTTTTTTTTCAATATTCTTTGATTTCAAAGATGCATTATCAATCATGTAAAACATCGAATAAAATAAATAGAGAAAAGCCGACTATCGGAATCGAACCGATGACCATCGCATTACAAATGCGATGCTCTAACCTCTGAGCTAAGCAGGCTCACATAACATAAATTCGACATGCATAGGAATTCAATAAACTCTTAGAATCTTTGCTATTAACTATTAAGCTATCCATATTCGCTATTCATAATTAATATGAATATATTAAAGAATAGAATATAGAATTTCAAATAACTGTTAAATATTATAGAACATAATAATTAATCTAGCGATATATAATTTCAATTTTTTTTT-ATCACAATGAAATATTATTTTTTTT-CTTTTTTAATTAAAAAAGAAAAAAAGGAGTCGACCGTTCAAGTATTCGAAATTGCATCGGTAAATGAGTGGAAGCGAGACAGATGTATAGGGTATGTATCCACCTATATTGAATTTCGGATACAGAAATGATAAAATCGTTTTTGATTGGACCAAAGATGAGCCTCCCATAGAAGATGAAAGAAGATAGACAAT
PanEZE3       TATAAACAAATAACTATAGAAGTAATAACCAACTCATCACTTCGTATTATCTGGATCCAAAGAACCAGTCAAGATATGATATATTGTTCATATTGTTGTAGCAACTGAAATCTTTTTTTATTAAAAAAATCTGCTTCTAAGTTGTCAATCAAAATAAAAAAATAAAGGGTATGGATAAATGGAAGGATGAGAGAAAGAAAGAAAAAGAATATTGATGATATATAATTCCAATATGTAAGGTCTATGAGTCATCTCAGAAAAA-GCTGTGTAATAAAGCATCAATACGGATTCATCATTAAATGGATCTACTCATCGAACAAAAAATAAAGAGCTTCGAGCCAATAAAGACTAAGAATATTGACTCAAGAACTAATAGCTCCATTGTAGAATTGAGACCTAACCATAAAGTAAGAAGCGATGGGAACGACGGAACCTGTGAATTCAAAAGATTCTAGTGAAAATGAATTCGAATGATTCATTGATCGGGATGGCGGAACCGACCAGAGACCAATTTATCTATTCGAAAAAGTTATGAACTAATGATAGAACTGAAATAGAAATTGAAAGAGTAAATATTCGCCCGCGAAAACTTTATTTTCTTGGATTGCTAAATTTGGGTGAATCCAA-----TACGATAAAGAGTAAAACAAAAGAAAAATTCGTTTTAACATTCTAAAAACCATATATATATAT----AAGAAAAAAATAGTTATTTAATATA---------------------------TTTAGTTATCTATACAAACAAGATATACAAATTAATAATAGATTTGATCTAGATTAAATGAAATCCATGATTCAGTATATTACTTATTAAATACATGTATATCTTAATTCAAATTATATTATATCTGAATTCAAAATCACTCATAATAGCCTATTTATATTCAATCGTCGAGATTGAACAAGTCAATTCAATCAAATAAGTTTTTTAGTAAAAATGAAAATTGATAAAAAAATGAGTTCAAAAGTAAATTTCAAGGTTCATTAGTTTTTTAGGGTGTCCGGTTTATTTATCTTAGGGCTTTGACGTAGTTTATCCTAGTCTAAAATCCAACTTTATTATTTCTCGTTTATCTGATTTCATAAATTTGAAACAAAAAATAAATTTTATCAATGAATCCAAAATATGCCTATTTTGGATTACTCCAAATTGACACCTTATTTGTACATAAT----------------------------------------------------ATCTCAACAATTAAGTTCTTTTATTGAGTGGGCTGAAAATTGGAGATATATCGGAAATCCTTATAGTAATTCCGATAAATTAAGAAGGATAAATTAAGAAG--------------TCAGAAAGTTATC---------AAAAATAAAAATTTTTTAACATGGAATCAATTAGTTTCAACAATTCATTAATTTTAACAAAAAATATTATATCTGCCCTTCTCGAGAAAGATAAAAATTTTTCATTATTGTAAAGGTCGATGGGGAAAATAAGACTCCCCACCACCACAATGTGAGTGAAAATATACGAAAAATAAATAAAAAATCTTGTATTTTTTTCTTTATTCTTTTTTTT-AGAATTGAGAAAATAGACGAATTATTCTTTTAAACATCTTAGAAGATTAAGATTGAAACCTGGTCTATTTCATATTGATTAGAATAGGGACTGCCGATTGTGAATTTTATATTAACAAATTACCGAGCCCATTTTGCGAGTAAAATCCATTCCGATTATTCCAATATTTTAGGACTTACTTGTTTGTCGTACAAAAAAACTTTTTGAATTCCCGGTAGAAAGAGATTTGCCTAATGACAAAGCTTTTAACGCCGCCTCAAAAACTTTATTTTATTATTTA-----TTAAAAGGATTAAATCCTTTACCTTTCAATGACACATTCAAGGAAAAATATAAATTTTCGGGATTTTTATCCAAAGGTCAATTCAAAATTGAAAACTTGGATTATGAAATTTCGAAACAAAATTTTTAAATTGGATCAATACTTCCAATTGAATGAGTATGAATAAAGAATCCATGGATGAAGATAGAAAAGTAGATTTCTAATTTCTAATCGTAACTAAATCTTCAATTTTTGTTTTGATTTGTAGCGAATAAATTGAAGCAAAATAGCTATTAACT-AATGTCTTTAGTTTACTAGAGACATCGACATATTATTTTAGCTCGGTGGAAATAAAATCCTTTTCCTTAGGACCCTCTCAAATAGAAATAGAGAACGAAGTAACTAGAAAGATTGTTAGAATCGCCTTCTTCTAGAGGGATCATCTAGAAAGCGAGTCGTTTTGAATTGAATATATTCAAACAAAAAGCTGACATAGATGTTATGGGTATAATTTTTTTTGTAAGTTGGTTCACATCTGAAATCTAACAATTTATCCCTTTCCATAAAGGAGCCGAATGAAACCAAAGTTTCATGTTCGGTTTTGAATTAGAGACGTTAAAAAGAAAAGAATTCTACCGTACGAAATAACATAAAAACAGATTCATTATCATTAAAAAAAAAAGATATGGTCCTTCTATTCAATA---------TTAAAAAATTAAATATT------------------CAAATTTTTCTTTTTTACATTACAGGAATTGATAAGAACTAAGAAATAAATATGGGAAACGGATTCGATTCCATCTTACTGGAATAGTCTACCAACAAAAGAAACTATTCTTATTTGATTGAAGTTACAGCTTARAATAACCTCAGTTGATTGAATTATGATACAAAGAARAAAAAGAATCGAATAATCATAATCATTGTATGATGAAAATAGAATAACCGCCTATTTTTTTGTCTTGTGTACTTAGCGGGTATACACTATACAATCAACTAGAAAAAATTGTTTATCAATTTGTA-----------------TTTATGGGATAAGGATTTTTTTTT-ATAACTCTAAAA-------------CTGGCCTAGAAAGCAATTTGAGAATTCTTCTGATATGGAATCGTAGTCCAAATAGAATCATGATCTAAAGATACCCATTAACCATAGTCCACAAAATATAGACCCCTCGCTCCGTCGATTCATTAGAATTTATAATTTATTGATTTAATCCGGTATAGTATAAATAGATAATCAGAAAAAGAAGAGAACATTGTTTTCTTACAAAAACTGTTAAAAAAATTCTA--------------------------------------------------------------------------------------------TTCATGTTTGCAAAAACAATGTTCTCTTTATCCCTCCAGCCTAGAAGGAAAGATCCTCCTTTTACTATGATGAAAAATTTTCTGCGCGACATAAAGACTCCCTTCTTTTTATTTATATTTAATTATTAATTTTTATTTATATTTAATTATTAATATTAATTCTTATTGATGAAATTTCATTCTACAGAATAAACC-TAAACTAAAAATGAACTAAATTCGAAATAAAG--------CGAAATTTACTGAAGTATTATTCTATTAAAGAATAATGAGATGAGTTGGATAAATATCCAGATTTTTATATTCTATATATAGAAAAAGAAAAGGA------------------TTCTTTTCATGAC------ATAGTTGTAAATTCCTATAACATAATAAATCAATGGCTTTTGCCACAAGAGAAAGACACTTTTTTTT-CAATATTCTTTGATTTCAAAGATGCATTATCAATCATGTAAAACATCGAATAAAATAAATAGAGAAAAGCCGACTATCGGAATCGAACCGATGACCATCGCATTACAAATGCGATGCTCTAACCTCTGAGCTAAGCAGGCTCACATAACATAAATTCGACATGCATAGGAATTCAATAAACTCTTAGAATCTTTGCTATTAACTATTAAGCTATTCATATTCGCTATTCATAATTAATATGAATATATTAAAGAATAGAATATAGAATTTCAAATAACTGTTAAATATTATAGAACATAATAATTAATCTAGCGATATATAATTTCAATTTTTTTTT-ATCACAATGAAATATTATTTTTTTTTCTTTTTTAATTAAAAAAGAAAAAAAGGAGTCGACCGTTCAAGTATTCGAAATTGCATCGGTAAATGAGTGGAAGCGAGACAGATGTATAGGGTATGTATCCACCTATATTGAATTTCGGATACAGAAATGATAAAATCGTCTTTGATTGGACCAAAGATGAGCCTCCCATAGAAGATGAAAGAAGATAGACAAT
PanSPO1       TATAAACAAATAACTATAGAAATAATAACCAACTCATCACTTCGTATTATCTGGATCCAAAGAACCAGTCAAGATATGATATATTGTTCATATTGTTGTAGCAACTGAAATCTTTTTTTATTAAAAAAATCTGCTTCTAAGTTGTCAATCAAAATAAAAAAATAAAGGGTATGGATAAATGGAAGGATGAGAGAAAGAAAGAAAAAGAATATTGATGATATATAATTCCAATATGTAAGGTCTATGAGTCATCTCAGAAAAA-GCTGTGTAATAAAGCATCAATACGGATTCATCATTAAATGGATCTACTCATCGAACAAAAAATAAAGAGCTTTGAGCCAATAAAGACTAAGAATATTGACTCAAGAACTAATAGCTCCATTGTAGAATTGAGACCTAACCATAAAGTAAGAAGCGATGGGAACGACGGAACCTGTGAATTCAAAAGATTCTAGTGAAAATGAATTCGAATGATTCATTGATCGGGATGGCGGAACCGACCAGAGACCAATTTATCTATTCGGAAAAGTTATGAACTAATGATAGAACTGAAATAGAAATTGAAAGAGTAAATATTCGCCCGCGAAAACTTTATTTTCTTGGATTGCTAAATTTGGGTGAATCCAA-----TACGATAAAGAGTAAAACAAAAGAAAAATTCGTTTTAACATTCTAAAAACCATATATATATATAT--AAGAAAAAAATAGTTATTTAATATA---------------------------TTTAGTTATCTATACAAACAAGATATACAAATTAATAATAGATTTGATCTAGATTAAATGAAATCCATGATTCAGTATATTACTTATTAAATACATGTATATCTTAATTCAAATTATATTATATCTGAATTCAAAATCACTCATAATAGCCTATTTATATTCAATCGTCGAGATTGAACAAGTCAATTCAATCAAATAAGTTTTTTAGTAAAAATAAAAATTGATAAAAAAATGAGTTCAAAAGTAAATTTCAAGGTTCATTAGTTTCTTAGGGTGTCCGGTTTATTTATCTTAGGGCTTTGACGTAGTTTATCCTAGTCTAAAATCCAACTTTATTATTTCTCGTTTATCTGATTTCATAAATTTGAAACAAAAAATAAATTTTATCAATGAATCCAAAATAGGCATATTTTGGATTACTCCAAATTGACACCTTATTTGTACATAAT----------------------------------------------------ATCTCAACAATTAAGTTCTTTTATTGAGTGGGCTGAAAATTGGAGATATATCGGAAATCCTTATAGTAATTCCGATAAATTAAGAAGGATAAATTAAGAAG--------------TCAGAAAGTTATC---------AAAAATAAAAATTTTTTAACATGGAATCAATTAGTTTCAACAATTCATTAATTTTAACAAAAAATATTATATCTGCCCTTCTCGAGAAAGATAAAAATTTTTCATTATTGTAAAGGTCGATGGGGAAAATAAGACTCCCCACCACCACAATGTGAGTGAAAATATACGAAAAATAAATAAAAAATCTTGTATTTTTTTCTTTATTCTTTTTTTT-AGAATTGAGAAAATAGACGAATTATTCTTTTAAACATCTTAGAAGATTAAGATTGAAACCTGGTCTATTTCATATTGATTAGAATAGGGACTGCCGATTGTGAATTTTATATTAACAAATTACCGAGCCCATTTTGCGAGTAAAATCCATTCCGATTATTCCAATATTTTAGGACTTACTTGTTTGTCGTACAAAAAAACTTTTTGAATTCCCGGTAGAAAGAGATTTGCCTAATGACAAAGCTTTTAACGCCGCCTCAAAAACTTTATTTTATTATTTA-----TTAAAAGGATTAAATCCTTTACCTTTCAATGACACATTCAAGGAAAAATATAAATTTTCGGAATTTTTATCCAAAGGTCAATTCAAAATTGAAAACTTGGATTATGAAATTTCGAAACAAAATTTTTAAATTGGATCAATACTTCCAATTGAATGAGTATGAATAAAGAATCCATGGATGAAGATAGAAAAGTAGATTTCTAATTTCTAATCGTAACTAAATCTTCAATTTTTGTTTTGATTTGTAGCGAATAAATTGAAGCAAAATAGCTATTAAATTAATGTCTTTAGTTTACTAGAGACATCGACATATTATTTTAGCTCGGTGGAAATAAAATCCTTTTCCTTAGGACCCTCTCAAATAGAAATAGAGAACGAAGTAACTAGAAAGATTGTTAGAATCGCCTTCTTCTAGAGGGATCATCTAGAAAGCGAGTCGTTTTGAATTGAATATATTCAAACAAAAAGCTGACATAGATGTTATGGGTATAATTTTTTTTGTAAGTTGGTTCACATCTGAAATCTAACAATTTATCCATTTCCATAAAGGAGCCGAATGAAACCAAAGTTTCATGTTCGGTTTTGAATTAGAGACGTTAAAAAGAAAAGAATTCTACCGTACGAAATAACATAAAAACAGATTCATTATCATTAAAAAAAAAAGATATGGTCCTTCTATTCAATA---------TTAAAAAATTAAATATT------------------CAAATTCTTCTTTTTTACATTACAGGAATTGATAAGAACTAAGAAATAAATATGGGAAACGGATTCGATTCCATCTTACTGGAATAGTCTACCAACAAAAGAAACTATTCTTATTTGATTGAAGTTACAGCTTAGAATAACCTCAGTTGATTGAATTATGATACAAAGAAGAAAAAGAATCGAATAATCATAATCATTGTATGATGAAAATAGAATAACCGCCTATTTTTTTGTCTTGTGTACTTAGCGGGTATACACTATACAATCAACTAGAAAAAATTGTTTATCAATTTGTA-----------------TTTATGGGATAAGGATTTTTTTT--ATAACTCTAAAA-------------CTGGCCTAGAAAGCAATTTGAGAATTCTTCTGATATGGAATCGTAGTCCAAATAGAATCATGATCTAAAGATACCCATTAACCATAGTCCACAAAATATAGACCCCTCGCTCCGTCGATTCATTAGAATTTATAATTTATTGATTTAATCCGGTATAGTATAAATAGATAATCAGAAAAAGAAGAGAACATTGTTTTCTTACAAAAACTGTTAAAAAAATTCTA--------------------------------------------------------------------------------------------TTCATGTTTGCAAAAACAATGTTCTCTTTATCCCTCCAGCCTAGAAGGAAAGATCCTCCTTTTACTATGATGAAAAATTTTCTGCGCGACATAAAGACTCCCTTCTTTTTATTTATATTTAATTATTAA------------------------TATTAATTCTTATTGATGAAATTTCATTCTACAGAATAAACC-TAAACTAAAAATGAACTAAATTCGAAATAAAG--------CGAAATTTACTGAAGTATTATTCTATTAAAGAATAATGAGATGAGTTGGATAAATATCCAGATTTTTATATTCTATATATAGAAAAAGAAAAGGATATAGAAAAAGAAAAGGATTCTTTTCATGAC------ATAGTTGTAAATTCCTATAACATAATAAATCAATGGCTTTTGCCACAAGAGGAAGACACTTTTTTTT-CAATATTCTTTGATTTCAAAGATGCATTATCAATCATGTAAAACATCGAATAAAATAAATAGAGAAAAGCCGACTATCGGAATCGAACCGATGACCATCGCATTACAAATGCGATGCTCTAACCTCTGAGCTAAGCAGGCTCACATAACATAAATTCGACATGCATAGGAATTCAATAAACTCTTAGAATCTTTGCTATTAACTATTAAGCTATTCATATTCGCTATTCATAATTAATATGAATATATTAAAGAATAGAATATAGAATTTCAAATAACTGTTAAATATTATAGAACATAATAATTAATCTAGCGATATATAATTTCAATTTTTTTTT-ATCACAATGAAATATTATTTTTTTT-CTTTTTTAATTAAAAAAGAAAAAAAGGAGTCGACCGTTCAAGTATTCGAAATTGCATCGGTAAATGAGTGGAAGCGAGACAGATGTATAGGGTATGTATCCACCTATATTGAATTTCGGATACAGAAATGATAAAATCGTTTTTGATTGGACCAAAGATGAGCCTCCCATAGAAGATGAAAGAAGATAGACAAT
PanSPO2       TATAAACAAATAACTATAGAAGTAATAACCAACTCATCACTTCGTATTATCTGGATCCAAAGAACCAGTCAAGATATGATATATTGTTCATATTGTTGTAGCAACTGAAATCTTTTTTTATTAAAAAAATCTGCTTCTAAGTTGTCAATCAAAATAAAAAA-TAAAGGGTATGGATAAATGGAAGGATGAGAGAAAGAAAGAAAAAGAATATTGATGATATATAATTCCAATATGTAAGGTCTATGAGTCATCTCAGAAAAA-GCTGTGTAATAAAGCATCAATACGGATTCATCATTAAATGGATCTACTCATCGAACAAAAAATAAAGAGCTTCGAGCCAATAAAGACTAAGAATATTGACTCAAGAACTAATAGCTCCATTGTAGAATTGAGACCTAACCATAAAGTAAGAAGCGATGGGAACGACGGAACCTGTGAATTCAAAAGATTCTAGTGAAAATGAATTCGAATGATTCATTGATCGGGATGGCGGAACCGACCAGAGACCAATTTATCTATTCGGAAAAGTTATGAACTAATGATAGAACTGAAATAGAAATTGAAAGAGTAAATATTCGCCCGCGAAAACTTTATTTTCTTGGATTGCTAAATTTGGGTGAATCCAA-----TACGATAAAGAGTAAAACAAAAGAAAAATTCGTTTTAACATTCTAAAAACCATATATATATAT----AAGAAAAAAATAGTTATTTAATATA---------------------------TTTAGTTATCTATACAAACAAGATATACAAATTAATAATAGATTTGATCTAGATTAAATGAAATCCATGATTCAGTATATTACTTATTAAATACATGTATATCTTAATTCAAATTATATTATATCTGAATTCAAAATCACTCATAATAGCCTATTTATATTCAATCGTCGAGATTGAACAAGTCAATTCAATCAAATAAGTTTTTTAGTAAAAATGAAAATTGATAAAAAAATGAGTTCAAAAGTAAATTTCAAGGTTCATTAGTTTCTTAGGGTGTCCGGTTTATTTATCTTAGGGCTTTGACGTAGTTTATCCTAGTCTAAAATCCAACTTTATTATTTCTCGTTTATCGGATTTCATAAATTTGAAACAAAAAATAAATTTTATCAATGAATCCAAAATATCCCTATTTTGGATTACTCCAAATTGACACCTTATTTGTACATAAT----------------------------------------------------ATCTCAACAATTAAGTTCTTTTATTGAGTGGGCTGAAAATTGGAGATATATCGGAAATCCTTATAGTAATTCCGATAAATTAAGAAGGATAAATTAAGAAG--------------TCAGAAAGTTATC---------AAAAATAAAAATTTTTTAACATGGAATCAATTAGTTTCAACAATTCATTAATTTTAACAAAAAATATTATATCTGCCCTTCTCGAGAAAGATAAAAATTTTTCATTATTGTAAAGGTCGATGGGGAAAATAAGACTCCCCACCACCACAATGTGAGTGAAAATATACGAAAAATAAATAAAAAATCTTGTATTTTTTTCTTTATTCTTTTTTTT-AGAATTGAGAAAATAGACGAATTATTCTTTTAAACATCTTAGAAGATTAAGATTGAAACCTGGTCTATTTCATATTGATTAGAATAGGGACTGCCGATTGTGAATTTTATATTAACAAATTACCGAGCCCATTTTGCGAGTAAAATCCATTCCGATTATTCCAATATTTTAGGACTTACTTGTTTGTCGTACAAAAAAACTTTTTGAATTCCCGGTAGAAAGAGATTTGCCTAATGACAAAGCTTTTAACGCCGCCTCAAAAACTTTATTTTATTATTTA-----TTAAAAGGATTAAATCCTTTACCTTTCAATGACACATTCAAGGAAAAATATAAATTTTCGGGATTTTTATCCAAAGGTCAATTCAAAATTGAAAACTTGGATTATGAAATTTCGAAACAAAATTTTTAAATTGGATCAATACTTCCAATTGAATGAGTATGAATAAAGAATCCATGGATGAAGATAGAAAAGTAGATTTCTAATTTCTAATCGTAACTAAATCTTCAATTTTTGTTTTGATTTGTAGCGAATAAATTGAAGCAAAATAGCTATTAAAT-AATGTCTTTAGTTTACTAGAGACATCGACATATTATTTTAGCTCGGTGGAAATAAAATCCTTTTCCTTAGGACCCTCTCAAATAGAAATAGAGAACGAAGTAACTAGAAAGATTGTTAGAATCGCCTTCTTCTAGAGGGATCATCTAGAAAGCGAGTCGTTTTGAATTGAATATATTCAAACAAAAAGCTGACATAGATGTTATGGGTATAATTTTTTTTGTAAGTTGGTTCACATCTGAAATCTAACAATTTATCCATTTCCATAAAGGAGCCGAATGAAACCAAAGTTTCATGTTCGGTTTTGAATTAGAGACGTTAAAAAGAAAAGAATTCTACCGTACGAAATAACATAAAAACAGATTCATTATCATTAAAAAAAAAAGATATGGTCCTTCTATTCAATATTATCAATATTAAAAAATTAAATATT------------------CAAATTCTTCTTTTTTACATTACAGGAATTGATAAGAACTAAGAAATAAATATGGGAAACGGATTCGATTCCATCTTACTGGAATAGTCTACCAACAAAAGAAACTATTCTTATTTGATTGAAGTTACAGCTTAGAATAACCTCAGTTGATTGAATTATGATACAAAGAAGAAAAAGAATTGAATAATCATAATCATTGTATGATGAAAATAGAATAACCGCCTATTTTTTTGTCTTGTGTACTTAGCGGGTATACACTATACAATCAACTAGAAAAAATTGTTTATCAATTTGTA-----------------TTTATGGGATAAGGATTTTTTTTT-ATAACTCTAAAA-------------CTGGCCTAGAAAGCAATTTGAGAATTCTTCTGATATGGAATCGTAGTCCAAATAGAATCATGATCTAAAGATACCCATTAACCATAGTCCACAAAATATAGACCCCTCGCTCCGTCGATTCATTAGAATTTATAATTTATTGATTTAATCCGGTATAGTATAAATAGATAATCAGAAAAAGAAGAGAACATTGTTTTCTTACAAAAACTGTTAAAAAAATTCTA--------------------------------------------------------------------------------------------TTCATGTTTGCAAAAACAATGTTCTCTTTATCCCTACAGCCTAGAAGGAAAGATCCTCCTTTTACTATGATGAAAAATTTTCTGCGCGACATAAAGACTCC-TTCTTTTTATTTATATTTAATTATTAA------------------------TATTAATTCTTATTGATGAAATTTCATTCTACAGAATAAACC-TAAACTAAAAATGAACTAAATTCGAAATAAAG--------CGAAATTTACTGAAGTATTATTCTATTAAAGAATAATGAGATGAGTTGGATAAATATCCAGATTTTTATATTCTATATATAGAAAAAGAAAAGGA------------------TTCTTTTCATGAC------ATAGTTGTAAATTCCTATAACATAATAAATCAATGGCTTTTGCCACAAGAGGAAGACACTTTTTTTT-CAATATTCTTTGATTTCAAAGATGCATTATCAATCATGTAAAACATCGAATAAAATAAATAGAGAAAAGCCGACTATCGGAATCGAACCGATGACCATCGCATTACAAATGCGATGCTCTAACCTCTGAGCTAAGCAGGCTCACATAACATAAATTCGACATGCATAGGAATTCAATAAACTCTTAGAATCTTTGCTATTAACTATTAAGCTATTCATATTCGCTATTCATAATTAATATGAATATATTAAAGAATAGAATATAGAATTTCAAATAACTGTTAAATATTATAGAACATAATAATTAATCTAGCGATATATAATTTCAATTTTTTTTTTATCACAATGAAATATTATTTTTTTT-CTTTTTTAATTAAAAAAGAAAAAAAGGAGTCGACCGTTCAAGTATTCGAAATTGCATCGGTAAATGAGTGGAAGCGAGACAGATGTATAGGGTATGTATCCACCTATATTGAATTTCGGATACAGAAATGATAAAATCGTTTTTGATTGGACCAAAGATGAGCCTCCCATAGAAGATGAAAGAAGATAGAcaaT
PanARG1       TATAAACAAATAACTATAGAAGTAATAACCAACTCATCACTTCGTATTATCTGGATCCAAAGAACCAGTCAAGATATGATATATTGTTCATATTGTTGTAGCAACTGAAATCTTTTTTTATTAAAAAAATCTGCTTCTAAGTTGTCAATCAAAATAAAAAAATAAAGGGTATGGATAAATGGAAGGATGAGAGAAAGAAAGAAAAAGAATATTGATGATATATAATTCCAATATGTAAGGTCTATGAGTCATCTCAGAAAAA-GCTGTGTAATAAAGCATCAATACGGATTCATCATTAAATGGATCTACTCATCGAACAAAAAATAAAGAGCTTCGAGCCAATAAAGACTAAGAATATTGACTCAAGAACTAATAGCTCCATTGTAGAATTGAGACCTAACCATAAAGTAAGAAGCGATGGGAACGACGGAACCTGTGAATTCAAAAGATTCTAGTGAAAATGAATTCGAATGATTCATTGATCGGGATGGCGGAACCGACCAGAGACCAATTTATCTATTCGGAAAAGTTATGAACTAATGATAGAACTGAAATAGAAATTGAAAGAGTAAATATTCGCCCGCGAAAACTTTATTTTCTTGGATTGCTAAATTTGGGTGAATCCAA-----TACGATAAAGAGTAAAACAAAAGAAAAATTCGTTCTAACATTCTAAAAACCATATATATATATAT--AAGAAAAAAATAGTTATTTAATATA---------------------------TTTAGTTATCTATACAAACAAGATATACAAATTAATAATAGATTTGATCTAGATTAAATGAAATCCATGATTCAGTATATTACTTATTAAATACATGTATATCTTAATTCAAATTATATTATATCTGAATTCAAAATCACTCATAATAGCCTATTTATATTCAATCGTCGAGATTGAACAAGTCAATTCAATCAAATAAGTTTTTTAGTAAAAATGAAAATTGATAAAAAAATGAGTTCAAAAGTAAATTTCAAGGTTCATTAGTTTCTTAGGGTGTCCGGTTTATTTATCTTAGGGCTTTGACGTAGTTTATCCTAGTCTAAAATCCAACTTTATTATTTCTCGTTTATCTGATTTCATAAATTTGAAACAAAAAATAAATTTTATCAATGAATCCAAAATATGACTATTTTGGATTACTCCAAATTGACACCTTATTTGTACATAAT----------------------------------------------------ATCTCAACAATTAAGTTCTTTTATTGAGTGGGCTGAAAATTGGAGATATATCGGAAATCCTTATAGTAATTCCGATAAATTAAGAAG----------------------------TCAGAAAGTTATC---------AAAAATAAAAATTTTTGAACATGGAATCAATTAGTTTCAACAATTCATTAATTTTAACAAAAAATATTATATCTGCCCTTCTCGAGAAAGATAAAAATTTTTCATTATTGTAAAGGTCGATGGGGAAAATAAGACTCCCCACCACCACAATGTGAGTGAAAATATACGAAAAATAAATAAAAAATCTTGTATTTTTTTCTTTATTCTTTTTTTT-AGAATTGAGAAAATAGACGAATTATTCTTTTAAACATCTTAGAAGATTAAGATTGAAACCTGGTCTATTTCATATTGATTAGAATAGGGACTGCCGATTGTGAATTTTATATTAACAAATTACCGAGCCCATTTTGCGAGTAAAATCCATTCCGATTATTCCAATATTTTAGGACTTACTTGTTTGTCGTACAAAAAAACTTTTTGAATTCCCGGTAGAAAGAGATTTGCCTAATGACAAAGCTTTTAACGCCGCCTCAAAAACTTTA-----TTATTTA-----TTAAAAGGATTAAATCCTTTACCTTTCAATGACACATTCAAGGAAAAATATAAATTTTCGGGATTTTTATCCAAAGGTCAATTCAAAATTGAAAACTTGGATTATGAAATTTCGAAACAAAATTTTTAAATTGGATCAATACTTCCAATTGAATGAGTATGAATAAAGAATCCATGGATGAAGATAGAAAAGTAGATTTCTAATTTCTAATCGTAACTAAATCTTCAATTTTTGTTTTGATTTGTAGCGAATAAATTGAAGCAAAATAGCTATTAAAT-AATGTCTTTAGTTTACTAGAGACATCGACATATTATTTTAGCTCGGTGGAAATAAAATCCTTTTCCTTAGGACCCTCTCAAATAGAAATAGAGAACGAAGTAACTAGAAAGATTGTTAGAATCGCCTTCTTCTAGAGGGATCATCTAGAAAGCGAGTCGTTTTGAATTGAATATATTCAAACAAAAAGCTGACATAGATGTTATGGGTATAATTTTTTTTGTAAGTTGGTTCACATCTGAAATCTAACAATTTATCCATTTCCATAAAGGAGCCGAATGAAACCAAAGTTTCATGTTCGGTTTTGAATTAGAGACGTTAAAAAGAAAAGAATTCTACCGTACGAAATAACATAAAAACAGATTCATTATCATTAAAAAAAAA-GATATGGCCCTTCTATTCAATA---------TTAAAAAATTAAATATT------------------CAAATTCTTCTTTTTTACATTACAGGAATTGATAAGAACTAAGAAATAAATATGGGAAACGGATTCGATTCCATCTTACTGGAATATTCTACCAACAAAAGAAACTATTCTTATTTGATTGAAGTTACAGCTTAGAATAACCTCAGTTGATTGAATTATGATACAAAGAAGAAAAAGAATCGAATAATCATAATCATTGTATGATGAAAATAGAATAACCGCCTATTTTTTTGTCTTGTGTACTTAGCGGGTATACACTATACAATCAACTAGAAAAAATTGTTTATCAATTTGTA-----------------TTTATGGGATAAGGATTTTTTTT--ATAACTCTAAAA-------------CTGGCCTAGAAAGCAATTTGAGAATTCTTCTGATATGGAATCGTAGTCCAAATAGAATCATGATCTAAAGATACCCATTAACCATAGTCCACAAAATATAGACCCCTCGCTCCGTCGATTCATTAGAATTTATAATTTATTGATTTAATCCGGTATAGTATAAATAGATAATCAGAAAAAGAAGAGAACATTGTTTTCTTACAAAAACTGTTAAAAAATTTCTA--------------------------------------------------------------------------------------------TTCATGTTTGCAAAAACAATGTTCTCTTTATCCCTCCAGCCTAGAAGGAAAGATCCTCCTTTTACTATGATGAAAAATTTTCTGCGCGACATAAAGACTCC-TTCTTTTTATTTATATTTAATTATTAA------------------------------TTCTTATTGATGAAATTTCATTCTACAGAATAAACC-TAAACTAAAAATGAACTAAATTCGAAATAAAG--------CGAAATTTACTGAAGTATTATTCTATTAAAGAATAATGAGATGAGTTGGATAAATATCCAGATTTTTATATTCTATATATAGAAAAAGAAAAGGATATAGAAAAAGAAAAGGATTCTTTTCATGAC------ATAGTTGTAAATTCCTATAACATAATAAATCAATGGCTTTTGCCACAAGAGGAAGACACTTTTTTTT-CAATATTCTTTGATTTCAAAGATGCATTATCAATCATGTAAAACATCGAATAAAATAAATAGAGAAAAGCCGACTATCGGAATCGAACCGATGACCATCGCATTACAAATGCGATGCTCTAACCTCTGAGCTAAGCAGGCTCACATAACATAAATTCGACATGCATAGGAATTCAATAAACTCTTAGAATCTTTGCTATTAACTATTAAGCTATTCATATTCGCTATTCATAATTAATATGAATATATTAAAGAATAGAATATAGAATTTCAAATAACTGTTAAATATTATAGAACATAATAATTAATCTAGCGATATATAATTTCAATTTTTTTT--ATCACAATGAAATATTATTTTTTT--CTTTTTTAATTAAAAAAGAAAAAAAGGAGTCGACCGTTCAAGTATTCGAAATTGCATCGGTAAATGAGTGGAAGCGAGACAGATGTATAGGGTATGTATCCACCTATATTGAATTTCGGATACAGAAATGATAAAATCGTTTTTGATTGGACCAAAGATGAGCCTCCCATAGAAGATGAAAGAAGATAGACAAT
PanARG2       TATAAACAAATAACTATAGAAGTAATAACCAACTCATCACTTCGTATTATCTGGATCCAAAGAACCAGTCAAGATATGATATATTGTTCATATTGTTGTAGCAACTGAAATCTTTTTTTATTAAAAAAATCTGCTTCTAAGTTGTCAATCAAAATAAAAAAATAAAGGGTATGGATAAATGGAAGGATGAGAGAAAGAAAGAAAAAGAATATTGATGATATATAATTCCAATATGTAAGGTCTATGAGTCATCTCAGAAAAA-GCTGTGTAATAAAGCATCAATACGGATTCATCATTAAATGGATCTACTCATCGAACAAAAAATAAAGAGCTTCGAGCCAATAAAGACTAAGAATATTGACTCAAGAACTAATAGCTCCATTGTAGAATTGAGACCTAACCATAAAGTAAGAAGCGATGGGAACGACGGAACCTGTGAATTCAAAAGATTCTAGTGAAAATGAATTCGAATGATTCATTGATCGGGATGGCGGAACCGACCAGAGACCAATTTATCTATTCGGAAAAGTTATGAACTAATGATAGAACTGAAATAGAAATTGAAAGAGTAAATATTCGCCCGCGAAAACTTTATTTTCTTGGATTGCTAAATTTGGGTGAATCCAA-----TACGATAAAGAGTAAAACAAAAGAAAAATTCGTTCTAACATTCTAAAAACCATATATATATATAT--AAGAAAAAAATAGTTATTTAATATA---------------------------TTTAGTTATCTATACAAACAAGATATACAAATTAATAATAGATTTGATCTAGATTAAATGAAATCCATGATTCAGTATATTACTTATTAAATACATGTATATCTTAATTCAAATTATATTATATCTGAATTCAAAATCACTCATAATAGCCTATTTATATTCAATCGTCGAGATTGAACAAGTCAATTCAATCAAATAAGTTTTTTAGTAAAAATGAAAATTGATAAAAAAATGAGTTCAAAAGTAAATTTCAAGGTTCATTAGTTTCTTAGGGTGTCCGGTTTATTTATCTTAGGGCTTTGACGTAGTTTATCCTAGTCTAAAATCCAACTTTATTATTTCTCGTTTATCTGATTTCATAAATTTGAAACAAAAAATAAATTTTATCAATGAATCCAAAATATGACTATTTTGGATTACTCCAAATTGACACCTTATTTGTACATAAT----------------------------------------------------ATCTCAACAATTAAGTTCTTTTATTGAGTGGGCTGAAAATTGGAGATATATCGGAAATCCTTATAGTAATTCCGATAAATTAAGAAG----------------------------TCAGAAAGTTATC---------AAAAATAAAAATTTTTGAACATGGAATCAATTAGTTTCAACAATTCATTAATTTTAACAAAAAATATTATATCTGCCCTTCTCGAGAAAGATAAAAATTTTTCATTATTGTAAAGGTCGATGGGGAAAATAAGACTCCCCACCACCACAATGTGAGTGAAAATATACGAAAAATAAATAAAAAATCTTGTATTTTTTTCTTTATTCTTTTTTTT-AGAATTGAGAAAATAGACGAATTATTCTTTTAAACATCTTAGAAGATTAAGATTGAAACCTGGTCTATTTCATATTGATTAGAATAGGGACTGCCGATTGTGAATTTTATATTAACAAATTACCGAGCCCATTTTGCGAGTAAAATCCATTCCGATTATTCCAATATTTTAGGACTTACTTGTTTGTCGTACAAAAAAACTTTTTGAATTCCCGGTAGAAAGAGATTTGCCTAATGACAAAGCTTTTAACGCCGCCTCAAAAACTTTA-----TTATTTA-----TTAAAAGGATTAAATCCTTTACCTTTCAATGACACATTCAAGGAAAAATATAAATTTTCGGGATTTTTATCCAAAGGTCAATTCAAAATTGAAAACTTGGATTATGAAATTTCGAAACAAAATTTTTAAATTGGATCAATACTTCCAATTGAATGAGTATGAATAAAGAATCCATGGATGAAGATAGAAAAGTAGATTTCTAATTTCTAATCGTAACTAAATCTTCAATTTTTGTTTTGATTTGTAGCGAATAAATTGAAGCAAAATAGCTATTAAAT-AATGTCTTTAGTTTACTAGAGACATCGACATATTATTTTAGCTCGGTGGAAATAAAATCCTTTTCCTTAGGACCCTCTCAAATAGAAATAGAGAACGAAGTAACTAGAAAGATTGTTAGAATCGCCTTCTTCTAGAGGGATCATCTAGAAAGCGAGTCGTTTTGAATTGAATATATTCAAACAAAAAGCTGACATAGATGTTATGGGTATAATTTTTTTTGTAAGTTGGTTCACATCTGAAATCTAACAATTTATCCATTTCCATAAAGGAGCCGAATGAAACCAAAGTTTCATGTTCGGTTTTGAATTAGAGACGTTAAAAAGAAAAGAATTCTACCGTACGAAATAACATAAAAACAGATTCATTATCATTAAAAAAAAA-GATATGGCCCTTCTATTCAATA---------TTAAAAAATTAAATATT------------------CAAATTCTTCTTTTTTACATTACAGGAATTGATAAGAACTAAGAAATAAATATGGGAAACGGATTCGATTCCATCTTACTGGAATATTCTACCAACAAAAGAAACTATTCTTATTTGATTGAAGTTACAGCTTAGAATAACCTCAGTTGATTGAATTATGATACAAAGAAGAAAAAGAATCGAATAATCATAATCATTGTATGATGAAAATAGAATAACCGCCTATTTTTTTGTCTTGTGTACTTAGCGGGTATACACTATACAATCAACTAGAAAAAATTGTTTATCAATTTGTA-----------------TTTATGGGATAAGGATTTTTTTT--ATAACTCTAAAA-------------CTGGCCTAGAAAGCAATTTGAGAATTCTTCTGATATGGAATCGTAGTCCAAATAGAATCATGATCTAAAGATACCCATTAACCATAGTCCACAAAATATAGACCCCTCGCTCCGTCGATTCATTAGAATTTATAATTTATTGATTTAATCCGGTATAGTATAAATAGATAATCAGAAAAAGAAGAGAACATTGTTTTCTTACAAAAACTGTTAAAAAATTTCTA--------------------------------------------------------------------------------------------TTCATGTTTGCAAAAACAATGTTCTCTTTATCCCTCCAGCCTAGAAGGAAAGATCCTCCTTTTACTATGATGAAAAATTTTCTGCGCGACATAAAGACTCC-TTCTTTTTATTTATATTTAATTATTAA------------------------------TTCTTATTGATGAAATTTCATTCTACAGAATAAACC-TAAACTAAAAATGAACTAAATTCGAAATAAAG--------CGAAATTTACTGAAGTATTATTCTATTAAAGAATAATGAGATGAGTTGGATAAATATCCAGATTTTTATATTCTATATATAGAAAAAGAAAAGGATATAGAAAAAGAAAAGGATTCTTTTCATGAC------ATAGTTGTAAATTCCTATAACATAATAAATCAATGGCTTTTGCCACAAGAGGAAGACACTTTTTTTT-CAATATTCTTTGATTTCAAAGATGCATTATCAATCATGTAAAACATCGAATAAAATAAATAGAGAAAAGCCGACTATCGGAATCGAACCGATGACCATCGCATTACAAATGCGATGCTCTAACCTCTGAGCTAAGCAGGCTCACATAACATAAATTCGACATGCATAGGAATTCAATAAACTCTTAGAATCTTTGCTATTAACTATTAAGCTATTCATATTCGCTATTCATAATTAATATGAATATATTAAAGAATAGAATATAGAATTTCAAATAACTGTTAAATATTATAGAACATAATAATTAATCTAGCGATATATAATTTCAATTTTTTTT--ATCACAATGAAATATTATTTTTTT--CTTTTTTAATTAAAAAAGAAAAAAAGGAGTCGACCGTTCAAGTATTCGAAATTGCATCGGTAAATGAGTGGAAGCGAGACAGATGTATAGGGTATGTATCCACCTATATTGAATTTCGGATACAGAAATGATAAAATCGTTTTTGATTGGACCAAAGATGAGCCTCCCATAGAAGATGAAAGAAGATAGACAAT
PanARG3       TATAAACAAATAACTATAGAAGTAATAACCAACTCATCACTTCGTATTATCTGGATCCAAAGAACCAGTCAAGATATGATATATTGTTCATATTGTTGTAGCAACTGAAATCTTTTTTTATTAAAAAAATCTGCTTCTAAGTTGTCAATCAAAATAAAAAAATAAAGGGTATGGATAAATGGAAGGATGAGAGAAAGAAAGAAAAAGAATATTGATGATATATAATTCCAATATGTAAGGTCTATGAGTCATCTCAGAAAAA-GCTGTGTAATAAAGCATCAATACGGATTCATCATTAAATGGATCTACTCATCGAACAAAAAATAAAGAGCTTCGAGCCAATAAAGACTAAGAATATTGACTCAAGAACTAATAGCTCCATTGTAGAATTGAGACCTAACCATAAAGTAAGAAGCGATGGGAACGACGGAACCTGTGAATTCAAAAGATTCTAGTGAAAATGAATTCGAATGATTCATTGATCGGGATGGCGGAACCGACCAGAGACCAATTTATCTATTCGGAAAAGTTATGAACTAATGATAGAACTGAAATAGAAATTGAAAGAGTAAATATTCGCCCGCGAAAACTTTATTTTCTTGGATTGCTAAATTTGGGTGAATCCAA-----TACGATAAAGAGTAAAACAAAAGAAAAATTCGTTCTAACATTCTAAAAACCATATATATATATAT--AAGAAAAAAATAGTTATTTAATATA---------------------------TTTAGTTATCTATACAAACAAGATATACAAATTAATAATAGATTTGATCTAGATTAAATGAAATCCATGATTCAGTATATTACTTATTAAATACATGTATATCTTAATTCAAATTATATTATATCTGAATTCAAAATCACTCATAATAGCCTATTTATATTCAATCGTCGAGATTGAACAAGTCAATTCAATCAAATAAGTTTTTTAGTAAAAATGAAAATTGATAAAAAAATGAGTTCAAAAGTAAATTTCAAGGTTCATTAGTTTCTTAGGGTGTCCGGTTTATTTATCTTAGGGCTTTGACGTAGTTTATCCTAGTCTAAAATCCAACTTTATTATTTCTCGTTTATCTGATTTCATAAATTTGAAACAAAAAATAAATTTTATCAATGAATCCAAAATATGACTATTTTGGATTACTCCAAATTGACACCTTATTTGTACATAAT----------------------------------------------------ATCTCAACAATTAAGTTCTTTTATTGAGTGGGCTGAAAATTGGAGATATATCGGAAATCCTTATAGTAATTCCGATAAATTAAGAAG----------------------------TCAGAAAGTTATC---------AAAAATAAAAATTTTTGAACATGGAATCAATTAGTTTCAACAATTCATTAATTTTAACAAAAAATATTATATCTGCCCTTCTCGAGAAAGATAAAAATTTTTCATTATTGTAAAGGTCGATGGGGAAAATAAGACTCCCCACCACCACAATGTGAGTGAAAATATACGAAAAATAAATAAAAAATCTTGTATTTTTTTCTTTATTCTTTTTTTT-AGAATTGAGAAAATAGACGAATTATTCTTTTAAACATCTTAGAAGATTAAGATTGAAACCTGGTCTATTTCATATTGATTAGAATAGGGACTGCCGATTGTGAATTTTATATTAACAAATTACCGAGCCCATTTTGCGAGTAAAATCCATTCCGATTATTCCAATATTTTAGGACTTACTTGTTTGTCGTACAAAAAAACTTTTTGAATTCCCGGTAGAAAGAGATTTGCCTAATGACAAAGCTTTTAACGCCGCCTCAAAAACTTTA-----TTATTTA-----TTAAAAGGATTAAATCCTTTACCTTTCAATGACACATTCAAGGAAAAATATAAATTTTCGGGATTTTTATCCAAAGGTCAATTCAAAATTGAAAACTTGGATTATGAAATTTCGAAACAAAATTTTTAAATTGGATCAATACTTCCAATTGAATGAGTATGAATAAAGAATCCATGGATGAAGATAGAAAAGTAGATTTCTAATTTCTAATCGTAACTAAATCTTCAATTTTTGTTTTGATTTGTAGCGAATAAATTGAAGCAAAATAGCTATTAAAT-AATGTCTTTAGTTTACTAGAGACATCGACATATTATTTTAGCTCGGTGGAAATAAAATCCTTTTCCTTAGGACCCTCTCAAATAGAAATAGAGAACGAAGTAACTAGAAAGATTGTTAGAATCGCCTTCTTCTAGAGGGATCATCTAGAAAGCGAGTCGTTTTGAATTGAATATATTCAAACAAAAAGCTGACATAGATGTTATGGGTATAATTTTTTTTGTAAGTTGGTTCACATCTGAAATCTAACAATTTATCCATTTCCATAAAGGAGCCGAATGAAACCAAAGTTTCATGTTCGGTTTTGAATTAGAGACGTTAAAAAGAAAAGAATTCTACCGTACGAAATAACATAAAAACAGATTCATTATCATTAAAAAAAAA-GATATGGCCCTTCTATTCAATA---------TTAAAAAATTAAATATT------------------CAAATTCTTCTTTTTTACATTACAGGAATTGATAAGAACTAAGAAATAAATATGGGAAACGGATTCGATTCCATCTTACTGGAATATTCTACCAACAAAAGAAACTATTCTTATTTGATTGAAGTTACAGCTTAGAATAACCTCAGTTGATTGAATTATGATACAAAGAAGAAAAAGAATCGAATAATCATAATCATTGTATGATGAAAATAGAATAACCGCCTATTTTTTTGTCTTGTGTACTTAGCGGGTATACACTATACAATCAACTAGAAAAAATTGTTTATCAATTTGTA-----------------TTTATGGGATAAGGATTTTTTTT--ATAACTCTAAAA-------------CTGGCCTAGAAAGCAATTTGAGAATTCTTCTGATATGGAATCGTAGTCCAAATAGAATCATGATCTAAAGATACCCATTAACCATAGTCCACAAAATATAGACCCCTCGCTCCGTCGATTCATTAGAATTTATAATTTATTGATTTAATCCGGTATAGTATAAATAGATAATCAGAAAAAGAAGAGAACATTGTTTTCTTACAAAAACTGTTAAAAAATTTCTA--------------------------------------------------------------------------------------------TTCATGTTTGCAAAAACAATGTTCTCTTTATCCCTCCAGCCTAGAAGGAAAGATCCTCCTTTTACTATGATGAAAAATTTTCTGCGCGACATAAAGACTCC-TTCTTTTTATTTATATTTAATTATTAA------------------------------TTCTTATTGATGAAATTTCATTCTACAGAATAAACC-TAAACTAAAAATGAACTAAATTCGAAATAAAG--------CGAAATTTACTGAAGTATTATTCTATTAAAGAATAATGAGATGAGTTGGATAAATATCCAGATTTTTATATTCTATATATAGAAAAAGAAAAGGATATAGAAAAAGAAAAGGATTCTTTTCATGAC------ATAGTTGTAAATTCCTATAACATAATAAATCAATGGCTTTTGCCACAAGAGGAAGACACTTTTTTTT-CAATATTCTTTGATTTCAAAGATGCATTATCAATCATGTAAAACATCGAATAAAATAAATAGAGAAAAGCCGACTATCGGAATCGAACCGATGACCATCGCATTACAAATGCGATGCTCTAACCTCTGAGCTAAGCAGGCTCACATAACATAAATTCGACATGCATAGGAATTCAATAAACTCTTAGAATCTTTGCTATTAACTATTAAGCTATTCATATTCGCTATTCATAATTAATATGAATATATTAAAGAATAGAATATAGAATTTCAAATAACTGTTAAATATTATAGAACATAATAATTAATCTAGCGATATATAATTTCAATTTTTTTT--ATCACAATGAAATATTATTTTTTT--CTTTTTTAATTAAAAAAGAAAAAAAGGAGTCGACCGTTCAAGTATTCGAAATTGCATCGGTAAATGAGTGGAAGCGAGACAGATGTATAGGGTATGTATCCACCTATATTGAATTTCGGATACAGAAATGATAAAATCGTTTTTGATTGGACCAAAGATGAGCCTCCCATAGAAGATGAAAGAAGATAGACAAT
PanGRO1       TATAAACAAATAACTATAGAAGTAATAACCAACTCATCACTTCGTATTATCTGGATCCAAAGAACCAGTCAAGATATGATATATTGTTCATATTGTTGTAGCAACTGAAATCTTTTTTTATTAAAAAAATCTGCTTCTAAGTTGTCAATCAAAATAAAAAAATAAAGGGTATGGATAAATGGAAGGATGAGAGAAAGAAAGAAAAAGAATATTGATGATATATAATTCCAATATGTAAGGTCTATGAGTCATCTCAGAAAAA-GCTGTGTAATAAAGCATCAATACGGATTCATCATTAAATGGATCTACTCATCGAACAAAAAATAAAGAGCTTCGAGCCAATAAAGACTAAGAATATTGACTCAAGAACTAATAGCTCCATTGTAGAATTGAGACCTAACCATAAAGTAAGAAGCGATGGGAACGACGGAACCTGTGAATTCAAAAGATTCTAGTGAAAATGAATTCGAATGATTCATTGATCGGGATGGCGGAACCGACCAGAGACCAATTTATCTATTCGGAAAAGTTATGAACTAATGATAGAACTGAAATAGAAATTGAAAGAGTAAATATTCGCCCGCGAAAACTTTATTTTCTTGGATTGCTAAATTTGGGTGAATCCAA-----TACGATAAAGAGTAAAACAAAAGAAAAATTCGTTCTAACATTCTAAAAACCATATATATATATAT--AAGAAAAAAATAGTTATTTAATATA---------------------------TTTAGTTATCTATACAAACAAGATATACAAATTAATAATAGATTTGATCTAGATTAAATGAAATCCATGATTCAGTATATTACTTATTAAATACATGTATATCTTAATTCAAATTATATTATATCTGAATTCAAAATCACTCATAATAGCCTATTTATATTCAATCGTCGAGATTGAACAAGTCAATTCAATCAAATAAGTTTTTTAGTAAAAATGAAAATTGATAAAAAAATGAGTTCAAAAGTAAATTTCAAGGTTCATTAGTTTCTTAGGGTGTCCGGTTTATTTATCTTAGGGCTTTGACGTAGTTTATCCTAGTCTAAAATCCAACTTTATTATTTCTCGTTTATCTGATTTCATAAATTTGAAACAAAAAATAAATTTTATCAATGAATCCAAAATATGACTATTTTGGATTACTCCAAATTGACACCTTATTTGTACATAAT----------------------------------------------------ATCTCAACAATTAAGTTCTTTTATTGAGTGGGCTGAAAATTGGAGATATATCGGAAATCCTTATAGTAATTCCGATAAATTAAGAAG----------------------------TCAGAAAGTTATC---------AAAAATAAAAATTTTTTAACATGGAATCAATTAGTTTCAACAATTCATTAATTTTAACAAAAAATATTATATCTGCCCTTCTCGAGAAAGATAAAAATTTTTCATTATTGTAAAGGTCGATGGGGAAAATAAGACTCCCCACCACCACAATGTGAGTGAAAATATACGAAAAATAAATAAAAAATCTTGTATTTTTTTCTTTATTCTTTTTTTT-AGAATTGAGAAAATAGACGAATTATTCTTTTAAACATCTTAGAAGATTAAGATTGAAACCTGGTCTATTTCATATTGATTAGAATAGGGACTGCCGATTGTGAATTTTATATTAACAAATTACCGAGCCCATTTTGCGAGTAAAATCCATTCCGATTATTCCAATATTTTAGGACTTACTTGTTTGTCGTACAAAAAAACTTTTTGAATTCCCGGTAGAAAGAGATTTGCCTAATGACAAAGCTTTTAACGCCGCCTCAAAAACTTTA-----TTATTTA-----TTAAAAGGATTAAATCCTTTACCTTTCAATGACACATTCAAGGAAAAATATAAATTTTCGGGATTTTTATCCAAAGGTCAATTCAAAATTGAAAACTTGGATTATGAAATTTCGAAACAAAATTTTTAAATTGGATCAATACTTCCAATTGAATGAGTATGAATAAAGAATCCATGGATGAAGATAGAAAAGTAGATTTCTAATTTCTAATCGTAACTAAATCTTCAATTTTTGTTTTGATTTGTAGCGAATAAATTGAAGCAAAATAGCTATTAAAT-AATGTCTTTAGTTTACTAGAGACATCGACATATTATTTTAGCTCGGTGGAAATAAAATCCTTTTCCTTAGGACCCTCTCAAATAGAAATAGAGAACGAAGTAACTAGAAAGATTGTTAGAATCGCCTTCTTCTAGAGGGATCATCTAGAAAGCGAGTCGTTTTGAATTGAATATATTCAAACAAAAAGCTGACATAGATGTTATGGGTATAATTTTTTTTGTAAGTTGGTTCACATCTGAAATCTAACAATTTATCCATTTCCATAAAGGAGCCGAATGAAACCAAAGTTTCATGTTCGGTTTTGAATTAGAGACGTTAAAAAGAAAAGAATTCTACCGTACGAAATAACATAAAAACAGATTCATTATCATTAAAAAAAAA-GATATGGTCCTTCTATTCAATA---------TTAAAAAATTAAATATT------------------CAAATTCTTCTTTTTTACATTACAGGAATTGATAAGAACTAAGAAATAAATATGGGAAACGGATTCGATTCCATCTTACTGGAATAGTCTACCAACAAAAGAAACTATTCTTATTTGATTGAAGTTACAGCTTAGAATAACCTCAGTTGATTGAATTATGATACAAAGAAGAAAAAGAATCGAATAATCATAATCATTGTATGATGAAAATAGAATAACCGCCTATTTTTTTGTCTTGTGTACTTAGCGGGTATACACTATACAATCAACTAGAAAAAATTGTTTATCAATTTGTA-----------------TTTATGGGATAAGGATTTTTTTT--ATAACTCTAAAA-------------CTGGCCTAGAAAGCAATTTGAGAATTCTTCTGATATGGAATCGTAGTCCAAATAGAATCATGATCTAAAGATACCCATTAACCATAGTCCACAAAATATAGACCCCTCGCTCCGTCGATTCATTAGAATTTATAATTTATTGATTTAATCCGGTATAGTATAAATAGATAATCAGAAAAAGAAGAGAACATTGTTTTCTTACAAAAACTGTTAAAAAATTTCTA--------------------------------------------------------------------------------------------TTCATGTTTGCAAAAACAATGTTCTCTTTATCCCTCCAGCCTAGAAGGAAAGATCCTCCTTTTACTATGATGAAAAATTTTCTGCGCGACATAAAGACTCC-TTCTTTTTATTTATATTTAATTATTAA------------------------TATTAATTCTTATTGATGAAATTTCATTCTACAGAATAAACC-TAAACTAAAAATGAACTAAATTCGAAATAAAG--------CGAAATTTACTGAAGTATTATTCTATTAAAGAATAATGAGATGAGTTGGATAAATATCCAGATTTTTATATTCTATATATAGAAAAAGAAAAGGATATAGAAAAAGAAAAGGATTCTTTTCATGAC------ATAGTTGTAAATTCCTATAACATAATAAATCAATGGCTTTTGCCACAAGAGGAAGACACTTTTTTTT-CAATATTCTTTGATTTCAAAGATGCATTATCAATCATGTAAAACATCGAATAAAATAAATAGAGAAAAGCCGACTATCGGAATCGAACCGATGACCATCGCATTACAAATGCGATGCTCTAACCTCTGAGCTAAGCAGGCTCACATAACATAAATTCGACATGCATAGGAATTCAATAAACTCTTAGAATCTTTGCTATTAACTATTAAGCTATTCATATTCGCTATTCATAATTAATATGAATATATTAAAGAATAGAATATAGAATTTCAAATAACTGTTAAATATTATAGAACATAATAATTAATCTAGCGATATATAATTTCAATTTTTTTT--ATCACAATGAAATATTATTTTTTT--CTTTTTTAATTAAAAAAGAAAAAAAGGAGTCGACCGTTCAAGTATTCGAAATTGCATCGGTAAATGAGTGGAAGCGAGACAGATGTATAGGGTATGTATCCACCTATATTGAATTTCGGATACAGAAATGATAAAATCGTTTTTGATTGGACCAAAGATGAGCCTCCCATAGAAGATGAAAGAAGATAGACAAT
PanGRO2       TATAAACAAATAACTATAGAAGTAATAACCAACTCATCACTTCGTATTATCTGGATCCAAAGAACCAGTCAAGATATGATATATTGTTCATATTGTTGTAGCAACTGAAATCTTTTTTTATTAAAAAAATCTGCTTCTAAGTTGTCAATCAAAATAAAAAAATAAAGGGTATGGATAAATGGAAGGATGAGAGAAAGAAAGAAAAAGAATATTGATGATATATAATTCCAATATGTAAGGTCTATGAGTCATCTCAGAAAAA-GCTGTGTAATAAAGCATCAATACGGATTCATCATTAAATGGATCTACTCATCGAACAAAAAATAAAGAGCTTCGAGCCAATAAAGACTAAGAATATTGACTCAAGAACTAATAGCTCCATTGTAGAATTGAGACCTAACCATAAAGTAAGAAGCGATGGGAACGACGGAACCTGTGAATTCAAAAGATTCTAGTGAAAATGAATTCGAATGATTCATTGATCGGGATGGCGGAACCGACCAGAGACCAATTTATCTATTCGGAAAAGTTATGAACTAATGATAGAACTGAAATAGAAATTGAAAGAGTAAATATTCGCCCGCGAAAACTTTATTTTCTTGGATTGCTAAATTTGGGTGAATCCAA-----TACGATAAAGAGTAAAACAAAAGAAAAATTCGTTCTAACATTCTAAAAACCATATATATATATAT--AAGAAAAAAATAGTTATTTAATATA---------------------------TTTAGTTATCTATACAAACAAGATATACAAATTAATAATAGATTTGATCTAGATTAAATGAAATCCATGATTCAGTATATTACTTATTAAATACATGTATATCTTAATTCAAATTATATTATATCTGAATTCAAAATCACTCATAATAGCCTATTTATATTCAATCGTCGAGATTGAACAAGTCAATTCAATCAAATAAGTTTTTTAGTAAAAATGAAAATTGATAAAAAAATGAGTTCAAAAGTAAATTTCAAGGTTCATTAGTTTCTTAGGGTGTCCGGTTTATTTATCTTAGGGCTTTGACGTAGTTTATCCTAGTCTAAAATCCAACTTTATTATTTCTCGTTTATCTGATTTCATAAATTTGAAACAAAAAATAAATTTTATCAATGAATCCAAAATATGACTATTTTGGATTACTCCAAATTGACACCTTATTTGTACATAAT----------------------------------------------------ATCTCAACAATTAAGTTCTTTTATTGAGTGGGCTGAAAATTGGAGATATATCGGAAATCCTTATAGTAATTCCGATAAATTAAGAAG----------------------------TCAGAAAGTTATC---------AAAAATAAAAATTTTTTAACATGGAATCAATTAGTTTCAACAATTCATTAATTTTAACAAAAAATATTATATCTGCCCTTCTCGAGAAAGATAAAAATTTTTCATTATTGTAAAGGTCGATGGGGAAAATAAGACTCCCCACCACCACAATGTGAGTGAAAATATACGAAAAATAAATAAAAAATCTTGTATTTTTTTCTTTATTCTTTTTTTT-AGAATTGAGAAAATAGACGAATTATTCTTTTAAACATCTTAGAAGATTAAGATTGAAACCTGGTCTATTTCATATTGATTAGAATAGGGACTGCCGATTGTGAATTTTATATTAACAAATTACCGAGCCCATTTTGCGAGTAAAATCCATTCCGATTATTCCAATATTTTAGGACTTACTTGTTTGTCGTACAAAAAAACTTTTTGAATTCCCGGTAGAAAGAGATTTGCCTAATGACAAAGCTTTTAACGCCGCCTCAAAAACTTTA-----TTATTTA-----TTAAAAGGATTAAATCCTTTACCTTTCAATGACACATTCAAGGAAAAATATAAATTTTCGGGATTTTTATCCAAAGGTCAATTCAAAATTGAAAACTTGGATTATGAAATTTCGAAACAAAATTTTTAAATTGGATCAATACTTCCAATTGAATGAGTATGAATAAAGAATCCATGGATGAAGATAGAAAAGTAGATTTCTAATTTCTAATCGTAACTAAATCTTCAATTTTTGTTTTGATTTGTAGCGAATAAATTGAAGCAAAATAGCTATTAAAT-AATGTCTTTAGTTTACTAGAGACATCGACATATTATTTTAGCTCGGTGGAAATAAAATCCTTTTCCTTAGGACCCTCTCAAATAGAAATAGAGAACGAAGTAACTAGAAAGATTGTTAGAATCGCCTTCTTCTAGAGGGATCATCTAGAAAGCGAGTCGTTTTGAATTGAATATATTCAAACAAAAAGCTGACATAGATGTTATGGGTATAATTTTTTTTGTAAGTTGGTTCACATCTGAAATCTAACAATTTATCCATTTCCATAAAGGAGCCGAATGAAACCAAAGTTTCATGTTCGGTTTTGAATTAGAGACGTTAAAAAGAAAAGAATTCTACCGTACGAAATAACATAAAAACAGATTCATTATCATTAAAAAAAAA-GATATGGTCCTTCTATTCAATA---------TTAAAAAATTAAATATT------------------CAAATTCTTCTTTTTTACATTACAGGAATTGATAAGAACTAAGAAATAAATATGGGAAACGGATTCGATTCCATCTTACTGGAATAGTCTACCAACAAAAGAAACTATTCTTATTTGATTGAAGTTACAGCTTAGAATAACCTCAGTTGATTGAATTATGATACAAAGAAGAAAAAGAATCGAATAATCATAATCATTGTATGATGAAAATAGAATAACCGCCTATTTTTTTGTCTTGTGTACTTAGCGGGTATACACTATACAATCAACTAGAAAAAATTGTTTATCAATTTGTA-----------------TTTATGGGATAAGGATTTTTTTT--ATAACTCTAAAA-------------CTGGCCTAGAAAGCAATTTGAGAATTCTTCTGATATGGAATCGTAGTCCAAATAGAATCATGATCTAAAGATACCCATTAACCATAGTCCACAAAATATAGACCCCTCGCTCCGTCGATTCATTAGAATTTATAATTTATTGATTTAATCCGGTATAGTATAAATAGATAATCAGAAAAAGAAGAGAACATTGTTTTCTTACAAAAACTGTTAAAAAATTTCTA--------------------------------------------------------------------------------------------TTCATGTTTGCAAAAACAATGTTCTCTTTATCCCTCCAGCCTAGAAGGAAAGATCCTCCTTTTACTATGATGAAAAATTTTCTGCGCGACATAAAGACTCC-TTCTTTTTATTTATATTTAATTATTAA------------------------TATTAATTCTTATTGATGAAATTTCATTCTACAGAATAAACC-TAAACTAAAAATGAACTAAATTCGAAATAAAG--------CGAAATTTACTGAAGTATTATTCTATTAAAGAATAATGAGATGAGTTGGATAAATATCCAGATTTTTATATTCTATATATAGAAAAAGAAAAGGATATAGAAAAAGAAAAGGATTCTTTTCATGAC------ATAGTTGTAAATTCCTATAACATAATAAATCAATGGCTTTTGCCACAAGAGGAAGACACTTTTTTTT-CAATATTCTTTGATTTCAAAGATGCATTATCAATCATGTAAAACATCGAATAAAATAAATAGAGAAAAGCCGACTATCGGAATCGAACCGATGACCATCGCATTACAAATGCGATGCTCTAACCTCTGAGCTAAGCAGGCTCACATAACATAAATTCGACATGCATAGGAATTCAATAAACTCTTAGAATCTTTGCTATTAACTATTAAGCTATTCATATTCGCTATTCATAATTAATATGAATATATTAAAGAATAGAATATAGAATTTCAAATAACTGTTAAATATTATAGAACATAATAATTAATCTAGCGATATATAATTTCAATTTTTTTT--ATCACAATGAAATATTATTTTTTT--CTTTTTTAATTAAAAAAGAAAAAAAGGAGTCGACCGTTCAAGTATTCGAAATTGCATCGGTAAATGAGTGGAAGCGAGACAGATGTATAGGGTATGTATCCACCTATATTGAATTTCGGATACaGAAATGATAAAATCGTTTTTGATTGGACCAAAGATGAGCCTCCCATAGAAGATGAAAGAAGATAGACAAT
[truncated: 526,488 more chars]
